# Supplementary material for: Oxidative Stress and Autophagy Are Important Processes in Post Ripeness and Brown Film Formation in Mycelium of Lentinula edodes
Source: Front Microbiol. 2022 Feb 24;13:811673. doi: 10.3389/fmicb.2022.811673 (PMC8908433; doi:10.3389/fmicb.2022.811673)
Supplement: Supplementary file 2 [file Table_1.XLS]

## Sheet: Sheet1
Table S1.The screening results for trusted and differential expressed proteins
N	Unused	Total	% Cov	Accession #	Name	Peptides(95%)	Species	115:113	116:113	115:114	116:114	2-1	117:113	118:113	117:114	118:114	3-1	119:113	121:113	119:114	121:114	4-1
1	129.12	129.12	95.1	LE01Gene04245.t1	LE01Gene04245.t1	497		2.3566	2.2814	2.6724	2.6006	2.47775	2.2184	1.811	2.5179	2.0653	2.15315	2.4923	2.752	2.8413	3.1242	2.80245
2	116.37	116.32	66.5	LE01Gene12547.t1	LE01Gene12547.t1	100		0.5768	0.5874	0.5976	0.6121	0.593475	0.6908	0.6184	0.716	0.6409	0.666525	0.6251	0.6342	0.6507	0.6581	0.642025
3	111.48	111.15	69.3	LE01Gene00626.t1	LE01Gene00626.t1	97		0.664	0.6725	0.73	0.7431	0.7024	0.8713	0.7075	0.961	0.7828	0.83065	0.6672	0.7569	0.7377	0.8335	0.748825
4	107.3	107.08	81.9	LE01Gene02518.t1	LE01Gene02518.t1	153		0.833	0.8213	0.9407	0.9341	0.882275	0.9431	0.7806	1.0731	0.888	0.9212	0.9123	1.0052	1.0407	1.1362	1.0236
5	105.79	105.71	75.9	LE01Gene04603.t1	LE01Gene04603.t1	104		0.8139	0.8044	0.8936	0.888	0.849975	0.8517	0.785	0.9358	0.8623	0.8587	0.7378	0.7619	0.8136	0.8377	0.78775
6	101.91	101.6	87	LE01Gene02927.t1	LE01Gene02927.t1	102		0.812	0.7774	0.8748	0.843	0.8268	0.9797	0.866	1.0567	0.9339	0.959075	0.8984	0.9708	0.9742	1.0475	0.972725
7	96.09	96.77	60.6	LE01Gene10937.t2	LE01Gene10937.t2	80		1.0892	1.0599	1.0606	1.041	1.06268	1.2581	1.0926	1.2265	1.0658	1.16075	1.2115	1.269	1.1851	1.2368	1.2256
8	94.53	95.12	72.8	LE01Gene00217.t1	LE01Gene00217.t1	93		0.5637	0.5849	0.6332	0.6613	0.610775	0.648	0.5653	0.7318	0.6382	0.645825	0.5755	0.6156	0.6511	0.6944	0.63415
9	90.77	91.05	74.6	LE01Gene10868.t1	LE01Gene10868.t1	103		1.5512	1.5258	1.492	1.4792	1.51205	3.6095	3.0289	3.4793	2.9158	3.25838	6.6575	7.8603	6.5163	7.6663	7.1751
10	84.11	84.13	78.5	LE01Gene04918.t1	LE01Gene04918.t1	72		0.808	0.8016	0.831	0.8289	0.817375	0.8724	0.786	0.8984	0.8102	0.84175	0.8015	0.8444	0.8275	0.8673	0.835175
11	83	83.02	93.5	LE01Gene04720.t1	LE01Gene04720.t1	211		0.7044	0.6987	0.7736	0.7725	0.7373	0.797	0.6351	0.8807	0.7021	0.753725	0.7735	0.8391	0.8584	0.9235	0.848625
12	82.24	82.28	69.7	LE01Gene00638.t1	LE01Gene00638.t1	71		0.8187	0.8268	0.862	0.8763	0.84595	0.8914	0.8329	0.9414	0.8798	0.886375	0.9357	1.0171	0.9918	1.0736	1.00455
13	81.32	82.45	49.8	LE01Gene05228.t1	LE01Gene05228.t1	51		1.0549	1.017	1.0205	0.9899	1.02058	1.1129	1.0449	1.0787	1.0133	1.06245	1.1116	1.1028	1.0814	1.0729	1.09217
14	80.63	86.14	67.9	LE01Gene07155.t1	LE01Gene07155.t1	92		0.9091	0.9318	0.9538	0.9825	0.9443	0.9449	0.8622	0.992	0.9045	0.9259	0.8965	0.9346	0.9454	0.9831	0.9399
15	80.26	80.4	44.4	LE01Gene02386.t1	LE01Gene02386.t1	51		0.86	0.8542	0.9314	0.9299	0.893875	0.8809	0.8304	0.9557	0.9013	0.892075	0.8652	0.9012	0.9413	0.9795	0.9218
16	79.85	80.13	58.1	LE01Gene04416.t1	LE01Gene04416.t1	50		0.921	0.9623	0.9295	0.9772	0.9475	0.9611	0.9694	0.9699	0.9793	0.969925	1.0341	1.0412	1.0484	1.0547	1.0446
17	78.16	78.21	80.8	LE01Gene01623.t1	LE01Gene01623.t1	51		1.0758	1.0636	1.1579	1.1519	1.1123	1.1656	1.0007	1.2569	1.0783	1.12538	1.0264	1.0457	1.1119	1.1286	1.07815
18	77.59	78.11	77.4	LE01Gene07386.t1	LE01Gene07386.t1	60		0.8461	0.8303	0.9209	0.91	0.876825	0.8621	0.7698	0.9395	0.8394	0.8527	0.8523	0.9078	0.9333	0.9903	0.920925
19	74.54	74.64	68.3	LE01Gene04286.t1	LE01Gene04286.t1	48		1.1066	1.0637	1.1679	1.1312	1.11735	1.0659	0.9384	1.1271	0.9918	1.0308	0.9088	0.9467	0.9646	1.0023	0.9556
20	74.29	87.28	78.3	LE01Gene02472.t1	LE01Gene02472.t1	89		0.7198	0.716	0.7817	0.7825	0.75	0.7389	0.6293	0.8053	0.6855	0.71475	0.6358	0.6514	0.6965	0.7112	0.673725
21	74.13	74.23	65.4	LE01Gene04542.t1	LE01Gene04542.t1	59		0.9079	0.8714	0.9461	0.9135	0.909725	0.9105	0.8436	0.9506	0.8814	0.896525	0.8069	0.8629	0.8458	0.9019	0.854375
22	73.83	74.2	36.2	LE01Gene02299.t1	LE01Gene02299.t1	46		0.7211	0.7429	0.7268	0.7519	0.735675	0.7492	0.7274	0.755	0.7329	0.741125	0.6189	0.6352	0.6272	0.6416	0.630725
23	73.63	73.66	51.9	LE01Gene05016.t1	LE01Gene05016.t1	64		1.4903	1.47	1.4802	1.4687	1.4773	1.8294	1.7221	1.8122	1.7081	1.76795	1.5728	1.6136	1.5658	1.6045	1.58918
24	72.07	74.36	24.5	LE01Gene01288.t1	LE01Gene01288.t1	39		0.855	0.8763	0.8748	0.9065	0.87815	0.8145	0.881	0.8388	0.9124	0.861675	0.8524	0.8749	0.8799	0.899	0.87655
25	71.86	72.24	72.5	LE01Gene03282.t1	LE01Gene03282.t1	93		1.3625	1.3111	1.4275	1.3813	1.3706	1.5778	1.3898	1.644	1.4496	1.5153	1.6341	1.6621	1.7102	1.7331	1.68487
26	71.78	73.18	85.1	LE01Gene10632.t1	LE01Gene10632.t1	77		0.6659	0.6739	0.7666	0.7811	0.721875	0.7786	0.6544	0.8988	0.7544	0.77155	0.7097	0.7404	0.8218	0.8545	0.7816
27	71.25	71.85	75.9	LE01Gene03252.t3	LE01Gene03252.t3	100		0.5376	0.5488	0.615	0.6323	0.583425	0.5108	0.4269	0.5872	0.4906	0.503875	0.4374	0.4758	0.5043	0.5484	0.491475
28	70.27	70.36	59.4	LE01Gene02470.t1	LE01Gene02470.t1	40		0.9927	1.0012	0.9671	0.98	0.98525	1.143	1.1189	1.1159	1.0911	1.11722	1.1832	1.2149	1.1584	1.1883	1.1862
29	69.7	70.93	53.9	LE01Gene08549.t1	LE01Gene08549.t1	44		0.9328	0.9024	0.9929	0.9676	0.948925	1.0963	0.977	1.1671	1.0426	1.07075	1.0249	1.0939	1.098	1.1658	1.09565
30	69.5	69.61	39.8	LE01Gene03062.t1	LE01Gene03062.t1	38		0.8661	0.8374	0.9288	0.9012	0.883375	0.9751	0.9496	1.046	1.0176	0.997075	1.018	1.0867	1.0918	1.1663	1.0907
31	68.65	68.69	55.9	LE01Gene05443.t1	LE01Gene05443.t1	66		0.8494	0.8585	0.9066	0.9221	0.88415	0.9698	0.8972	1.0369	0.9594	0.965825	0.9694	0.9811	1.042	1.0534	1.01147
32	68.04	68.16	61.9	LE01Gene03170.t1	LE01Gene03170.t1	45		0.8459	0.8617	0.7999	0.818	0.831375	0.8997	0.8989	0.849	0.8487	0.874075	0.8826	0.9526	0.8364	0.9004	0.893
33	67.54	67.55	80.7	LE01Gene02623.t1	LE01Gene02623.t1	102		0.9851	0.9553	1.0693	1.0436	1.01333	1.1356	0.9773	1.2334	1.0618	1.10203	1.1318	1.1896	1.2344	1.2941	1.21247
34	67.31	67.31	64.7	LE01Gene00808.t1	LE01Gene00808.t1	51		0.6714	0.6624	0.7201	0.7147	0.69215	0.6689	0.6411	0.7196	0.6885	0.679525	0.6109	0.6138	0.658	0.6605	0.6358
35	67.17	67.25	80.8	LE01Gene00556.t1	LE01Gene00556.t1	67		1.2666	1.223	1.2927	1.2548	1.25928	1.3042	1.1601	1.332	1.1856	1.24547	1.1432	1.2372	1.1725	1.2647	1.2044
36	66.99	67.43	45.9	LE01Gene12381.t2	LE01Gene12381.t2	39		1.0492	0.998	1.0524	1.0057	1.02632	1.1847	1.1534	1.1879	1.1571	1.17077	0.9603	0.9884	0.9662	0.9906	0.976375
37	65.72	65.74	73.2	LE01Gene13129.t1	LE01Gene13129.t1	40		1.196	1.2021	1.2463	1.2591	1.22588	1.4616	1.288	1.5242	1.344	1.40445	1.4157	1.5676	1.4823	1.6351	1.52517
38	65.32	65.34	71.6	LE01Gene03585.t1	LE01Gene03585.t1	58		1.1497	1.1445	1.1822	1.1837	1.16502	1.202	1.0812	1.2393	1.1157	1.15955	1.0323	1.1564	1.0669	1.1939	1.11237
39	64.59	64.66	88.8	LE01Gene12649.t3	LE01Gene12649.t3	91		1.9107	1.9024	1.9931	1.995	1.9503	2.3439	2.0505	2.4476	2.1416	2.2459	2.0806	2.1423	2.1789	2.2371	2.15972
40	64.51	66.62	87.3	LE01Gene05211.t1	LE01Gene05211.t1	107		0.5387	0.5258	0.5896	0.58	0.558525	0.6429	0.5617	0.7098	0.6197	0.633525	0.5611	0.5827	0.6204	0.643	0.6018
41	64.31	64.38	55.8	LE01Gene01656.t2	LE01Gene01656.t2	47		1.0702	1.0765	1.0711	1.0781	1.07397	1.2016	1.0812	1.1955	1.0775	1.13895	1.1409	1.2544	1.1431	1.253	1.19785
42	63.48	64.86	58.1	LE01Gene08774.t2	LE01Gene08774.t2	39		0.9677	0.9835	0.9588	0.9822	0.97305	1.0375	1.114	1.032	1.1056	1.07228	1.0077	1.0653	1.0072	1.0577	1.03448
43	63.03	63.03	67.8	LE01Gene05140.t1	LE01Gene05140.t1	45		0.6966	0.694	0.721	0.7242	0.70895	0.8168	0.7691	0.8486	0.7987	0.8083	0.8015	0.7562	0.8356	0.784	0.794325
44	62.9	64.52	57.4	LE01Gene12322.t1	LE01Gene12322.t1	38		0.9041	0.871	0.8861	0.8581	0.879825	0.9275	0.8708	0.9084	0.8547	0.89035	0.8777	0.9753	0.8596	0.9548	0.91685
45	61.71	62.6	55.4	LE01Gene11660.t3	LE01Gene11660.t3	47		1.2488	1.1821	1.2603	1.1997	1.22273	1.89	1.6545	1.8978	1.6656	1.77698	1.8718	2.0512	1.8826	2.0549	1.96513
46	61.06	62.21	72.6	LE01Gene05679.t1	LE01Gene05679.t1	70		0.8742	0.8685	0.9761	0.9772	0.924	0.967	0.7932	1.0782	0.8852	0.9309	0.9193	0.9666	1.0291	1.0822	0.9993
47	60.94	61.15	82.4	LE01Gene02536.t1	LE01Gene02536.t1	120		0.4031	0.4139	0.4836	0.5001	0.450175	0.4754	0.3928	0.5751	0.4729	0.47905	0.4465	0.5215	0.5419	0.6306	0.535125
48	60.9	61.43	80.9	LE01Gene02725.t1	LE01Gene02725.t1	49		0.622	0.6168	0.7164	0.7147	0.667475	0.6359	0.5275	0.7339	0.6091	0.6266	0.506	0.5554	0.5863	0.6407	0.5721
49	60.74	61.67	93.9	LE01Gene04822.t1	LE01Gene04822.t1	62		1.7507	1.7182	1.7844	1.7575	1.7527	2.1445	2.0102	2.1795	2.0522	2.0966	2.2727	2.3	2.3364	2.3566	2.31642
50	59.52	59.5	78.6	LE01Gene00300.t1	LE01Gene00300.t1	43		0.8012	0.7869	0.8369	0.8272	0.81305	0.8354	0.7852	0.8748	0.8201	0.828875	0.7474	0.7582	0.7856	0.7947	0.771475
51	58.84	59.75	50.6	LE01Gene10056.t1	LE01Gene10056.t1	36		1.039	0.9762	1.0496	0.9931	1.01448	1.0516	1.008	1.064	1.0226	1.03655	0.9975	1.006	1.015	1.0217	1.01005
52	58.68	58.74	97.5	LE01Gene08639.t1	LE01Gene08639.t1	134		1.7284	1.6718	1.8555	1.804	1.76493	2.3975	1.9148	2.5751	2.0624	2.23745	2.5042	3.0217	2.6961	3.241	2.86575
53	58.04	58.41	76.3	LE01Gene08927.t3	LE01Gene08927.t3	30		0.9291	0.9119	0.9765	0.964	0.945375	0.934	0.8548	0.9825	0.8996	0.917725	0.8476	0.8953	0.8955	0.9431	0.895375
54	58.02	58.02	97.8	LE01Gene01726.t1	LE01Gene01726.t1	64		0.6626	0.6553	0.7065	0.7037	0.682025	0.6436	0.5473	0.6898	0.5843	0.61625	0.6436	0.7481	0.6905	0.8014	0.7209
55	58	58.22	61.2	LE01Gene00947.t1	LE01Gene00947.t1	36		0.7998	0.7539	0.8083	0.7665	0.782125	0.8377	0.8053	0.8437	0.8142	0.825225	0.768	0.7534	0.7793	0.7643	0.76625
56	57.52	57.88	88.6	LE01Gene07676.t1	LE01Gene07676.t1	46		1.2572	1.2457	1.4048	1.3981	1.32645	1.5025	1.3305	1.6755	1.4856	1.49852	1.7148	1.7181	1.9161	1.9204	1.81735
57	56.11	56.1	82.5	LE01Gene06610.t1	LE01Gene06610.t1	72		1.2504	1.269	1.2849	1.3121	1.2791	1.1987	1.1164	1.2334	1.1494	1.17448	1.117	1.1672	1.1531	1.2009	1.15955
58	55.95	56.02	92.1	LE01Gene09688.t1	LE01Gene09688.t1	70		1.207	1.1572	1.3107	1.2636	1.23463	0.9858	0.821	1.0738	0.8945	0.943775	0.8819	0.9316	0.9635	1.0184	0.94885
59	55.61	55.71	62.1	LE01Gene13050.t3	LE01Gene13050.t3	96		1.0996	1.091	1.2521	1.253	1.17392	0.7249	0.6222	0.8304	0.7115	0.72225	0.628	0.6675	0.7207	0.7678	0.696
60	55.31	55.35	83.7	LE01Gene13817.t1	LE01Gene13817.t1	77		0.7804	0.7856	0.8632	0.8756	0.8262	0.808	0.6818	0.8979	0.7571	0.7862	0.8474	0.9189	0.945	1.0207	0.933
61	55.03	55.35	37.8	LE01Gene01573.t1	LE01Gene01573.t1	29		0.8833	0.8836	0.9889	0.9973	0.938275	0.8557	0.8705	0.9619	0.9747	0.9157	0.8299	0.8408	0.9348	0.9461	0.8879
62	54.76	55.1	34	LE01Gene08084.t1	LE01Gene08084.t1	32		0.8938	0.8692	0.8983	0.8792	0.885125	0.8573	0.9113	0.8657	0.9221	0.8891	0.9002	0.9084	0.91	0.9217	0.910075
63	54.56	54.74	70	LE01Gene11013.t1	LE01Gene11013.t1	48		0.6879	0.6728	0.703	0.6919	0.6889	0.7419	0.6627	0.7592	0.678	0.71045	0.6653	0.6773	0.6833	0.6952	0.680275
64	54.33	54.55	64.3	LE01Gene08928.t1	LE01Gene08928.t1	36		0.9846	0.9619	1.0188	1.0031	0.9921	1.0185	0.968	1.056	1.0046	1.01178	0.9875	1.093	1.0298	1.1386	1.06222
65	53.99	53.99	83.5	LE01Gene01050.t2	LE01Gene01050.t2	96		0.9486	0.9253	1.0118	0.9916	0.969325	0.972	0.878	1.0385	0.9379	0.9566	0.9867	1.0663	1.0576	1.137	1.0619
66	53.87	53.92	70.9	LE01Gene00672.t1	LE01Gene00672.t1	36		0.8823	0.8948	0.8933	0.9119	0.895575	0.8873	0.8391	0.8993	0.8521	0.86945	0.8402	0.8249	0.8549	0.8386	0.83965
67	53.67	53.69	81.8	LE01Gene01434.t1	LE01Gene01434.t1	56		0.5363	0.5397	0.5612	0.5714	0.55215	0.6606	0.5908	0.694	0.6214	0.6417	0.5338	0.5529	0.562	0.5796	0.557075
68	53.63	54.58	75.7	LE01Gene03056.t1	LE01Gene03056.t1	56		0.7379	0.7217	0.7901	0.7772	0.756725	0.9301	0.7825	0.9961	0.8382	0.886725	0.8188	0.8642	0.8812	0.9271	0.872825
69	53.6	54.14	74.1	LE01Gene03067.t1	LE01Gene03067.t1	60		0.6515	0.6557	0.6799	0.686	0.668275	0.7031	0.7353	0.7336	0.7665	0.734625	0.6776	0.7125	0.7088	0.7453	0.71105
70	53.47	53.5	45.8	LE01Gene02677.t2	LE01Gene02677.t2	43		0.5718	0.5813	0.6351	0.6487	0.609225	0.5557	0.5157	0.6182	0.573	0.56565	0.5973	0.5942	0.666	0.6652	0.630675
71	53.03	53.17	61.5	LE01Gene01907.t1	LE01Gene01907.t1	32		0.9102	0.9602	0.8533	0.8974	0.905275	0.9976	0.9737	0.9261	0.9029	0.950075	1.0977	1.1859	1.0257	1.1062	1.10387
72	52.97	53.11	83.1	LE01Gene01018.t1	LE01Gene01018.t1	38		0.594	0.5935	0.6294	0.6297	0.61165	0.6181	0.5647	0.6573	0.6004	0.610125	0.5302	0.5477	0.5656	0.5832	0.556675
73	52.9	53.94	73.2	LE01Gene07711.t1	LE01Gene07711.t1	122		1.108	1.0905	1.2497	1.2371	1.17132	1.3007	1.099	1.4745	1.2473	1.28038	1.0581	1.1995	1.2028	1.3614	1.20545
74	52.41	52.97	56.3	LE01Gene12270.t1	LE01Gene12270.t1	33		1.0401	1.0526	1.0626	1.0814	1.05917	0.9348	0.9229	0.9576	0.9463	0.9404	0.8292	0.8638	0.8547	0.8866	0.858575
75	51.96	53.08	91.7	LE01Gene09148.t1	LE01Gene09148.t1	61		0.6857	0.678	0.7671	0.7651	0.723975	0.685	0.5913	0.7699	0.6643	0.677625	0.6356	0.6468	0.7157	0.7275	0.6814
76	51.83	53.36	47.8	LE01Gene02436.t1	LE01Gene02436.t1	33		0.735	0.7444	0.8029	0.8168	0.774775	0.8185	0.7517	0.8937	0.8206	0.821125	0.7565	0.85	0.8307	0.9311	0.842075
77	51.77	51.87	89	LE01Gene10710.t1	LE01Gene10710.t1	146		1.1971	1.1431	1.3105	1.2551	1.22645	1.5324	1.2595	1.6761	1.3771	1.46128	1.4747	1.6661	1.6201	1.8271	1.647
78	51.66	51.79	96.1	LE01Gene07108.t1	LE01Gene07108.t1	148		0.9354	0.92	1.054	1.0437	0.988275	1.0068	0.8702	1.135	0.9798	0.99795	1.027	1.0591	1.1648	1.1899	1.1102
79	51.47	53.86	82.1	LE01Gene03960.t1	LE01Gene03960.t1	83		1.2619	1.2353	1.3546	1.3328	1.29615	1.7251	1.4335	1.8475	1.5389	1.63625	1.5086	1.6162	1.6258	1.7376	1.62205
80	51.31	51.44	59.4	LE01Gene02397.t1	LE01Gene02397.t1	33		0.9493	0.9007	0.8828	0.8444	0.8943	1.01	0.9755	0.9406	0.9085	0.95865	0.9996	1.0094	0.9345	0.951	0.973625
81	51.08	51.09	67.8	LE01Gene09790.t1	LE01Gene09790.t1	57		0.8514	0.8571	0.9193	0.9313	0.889775	0.8722	0.7837	0.945	0.8497	0.86265	0.8674	0.926	0.9429	1.0007	0.93425
82	50.9	51.01	72.5	LE01Gene03297.t1	LE01Gene03297.t1	162		1.2831	1.2497	1.3107	1.2818	1.28132	2.3112	2.01	2.3557	2.0448	2.18043	2.4346	2.6891	2.4686	2.7116	2.57597
83	50.85	51.47	42.2	LE01Gene01940.t1	LE01Gene01940.t1	25		0.8788	0.8517	0.9211	0.8991	0.887675	0.86	0.8519	0.8995	0.8928	0.87605	0.8031	0.843	0.8461	0.8775	0.842425
84	50.38	50.57	81.8	LE01Gene00588.t1	LE01Gene00588.t1	47		1.1026	1.0765	1.1391	1.119	1.1093	1.0142	0.9141	1.0553	0.9513	0.983725	1.0535	1.0802	1.0999	1.1297	1.09082
85	50.3	50.36	79	LE01Gene13908.t1	LE01Gene13908.t1	50		0.9228	0.8967	0.9831	0.9606	0.9408	1.0836	0.967	1.1558	1.0311	1.05937	1.1388	1.2655	1.22	1.3514	1.24392
86	49.98	50.03	52.9	LE01Gene08828.t1	LE01Gene08828.t1	28		0.7587	0.8183	0.8002	0.8676	0.8112	0.7687	0.8199	0.8086	0.86	0.8143	0.7349	0.7468	0.7773	0.7876	0.76165
87	49.67	49.7	71.1	LE01Gene08622.t1	LE01Gene08622.t1	68		0.7605	0.7813	0.8111	0.8381	0.79775	0.8507	0.7774	0.9104	0.8313	0.84245	0.7339	0.7749	0.7878	0.8312	0.78195
88	49.62	50.41	69.5	LE01Gene03703.t1	LE01Gene03703.t1	34		0.8644	0.8044	0.884	0.8242	0.84425	0.8003	0.8469	0.8166	0.8644	0.83205	0.7868	0.7813	0.8082	0.8028	0.794775
89	49.61	50.06	62.5	LE01Gene06992.t1	LE01Gene06992.t1	43		0.9429	0.9292	0.9908	0.9821	0.96125	1.049	0.9837	1.1074	1.0405	1.04515	0.9921	1.0257	1.0513	1.088	1.03927
90	49.4	51.5	44.6	LE01Gene13891.t1	LE01Gene13891.t1	29		0.8959	0.8586	0.9143	0.883	0.88795	0.9167	0.8675	0.9384	0.8898	0.9031	0.9401	0.8798	0.969	0.9086	0.924375
91	49.23	49.24	84.9	LE01Gene01966.t1	LE01Gene01966.t1	68		1.152	1.1054	1.2621	1.219	1.18463	1.2429	0.9907	1.3645	1.0877	1.17145	1.2186	1.356	1.3427	1.4882	1.35137
92	48.56	48.71	64.2	LE01Gene02513.t1	LE01Gene02513.t1	41		0.9151	0.9458	0.8908	0.9247	0.9191	0.95	0.8859	0.9264	0.8618	0.906025	0.7746	0.8205	0.7567	0.7984	0.78755
93	48.53	48.86	42.8	LE01Gene10227.t1	LE01Gene10227.t1	26		1.2161	1.1448	1.1569	1.1038	1.1554	1.3604	1.2978	1.2916	1.2396	1.29735	1.3645	1.3818	1.3099	1.3262	1.3456
94	48.52	50.95	90.5	LE01Gene08443.t1	LE01Gene08443.t1	66		1.1098	1.0728	1.1978	1.1644	1.1362	0.8794	0.7814	0.9512	0.8455	0.864375	0.7706	0.767	0.8379	0.8317	0.8018
95	48.33	48.63	77.1	LE01Gene04068.t1	LE01Gene04068.t1	49		1.0276	1.0294	1.0999	1.1101	1.06675	1.0445	0.9709	1.1167	1.0382	1.04258	0.9923	1.0131	1.0655	1.082	1.03822
96	48.12	48.16	82.5	LE01Gene02390.t1	LE01Gene02390.t1	62		0.4971	0.5227	0.5591	0.5922	0.542775	0.577	0.4811	0.6527	0.5439	0.563675	0.5709	0.6035	0.6483	0.6825	0.6263
97	48.04	49.27	79.3	LE01Gene04902.t1	LE01Gene04902.t1	74		0.5592	0.563	0.6187	0.6275	0.5921	0.5901	0.4949	0.6561	0.5492	0.572575	0.5333	0.5908	0.5942	0.6578	0.594025
98	47.95	59.51	80.2	LE01Gene05169.t1	LE01Gene05169.t1	177		2.7054	2.5849	2.8494	2.7368	2.71913	4.1642	3.3673	4.3361	3.5234	3.84775	4.4818	5.2822	4.7005	5.5138	4.99457
99	47.67	48.1	54.8	LE01Gene03256.t1	LE01Gene03256.t1	30		1.057	1.1053	0.9551	1.0045	1.03048	1.0729	1.1627	0.9705	1.0535	1.0649	1.0855	1.0735	0.9857	0.9703	1.02875
100	47.5	50.43	36.5	LE01Gene04764.t1	LE01Gene04764.t1	27		0.8913	0.8902	0.8834	0.8913	0.88905	0.8037	0.8615	0.8026	0.8544	0.83055	0.7903	0.7833	0.7915	0.7828	0.786975
101	47.45	49.44	59.4	LE01Gene02678.t2	LE01Gene02678.t2	64		0.4412	0.453	0.453	0.4691	0.454075	0.4529	0.4256	0.4675	0.4388	0.4462	0.467	0.4657	0.4839	0.4808	0.47435
102	47.08	47.6	75.6	LE01Gene12774.t1	LE01Gene12774.t1	54		0.6737	0.6897	0.7683	0.7906	0.730575	0.8293	0.7108	0.9503	0.8157	0.826525	0.9739	1.0631	1.1179	1.2191	1.0935
103	47.07	50.09	44.5	LE01Gene00755.t1	LE01Gene00755.t1	31		0.8418	0.8266	0.8548	0.8415	0.841175	0.8031	0.7773	0.8133	0.7861	0.79495	0.717	0.7914	0.7283	0.8074	0.761025
104	46.91	47.94	66.7	LE01Gene11808.t1	LE01Gene11808.t1	30		0.9691	0.913	1.0049	0.9523	0.959825	0.9583	0.8642	0.9958	0.8981	0.9291	0.8951	0.9817	0.9332	1.021	0.95775
105	46.79	47.1	60.3	LE01Gene03873.t1	LE01Gene03873.t1	36		0.9468	1.0006	1.0119	1.0759	1.0088	0.8524	0.8369	0.9122	0.8937	0.8738	0.897	0.9321	0.9649	0.9984	0.9481
106	46.3	46.36	69.5	LE01Gene07184.t2	LE01Gene07184.t2	27		0.9084	0.8449	0.9449	0.884	0.89555	0.8433	0.8612	0.8784	0.8976	0.870125	0.8254	0.8039	0.8637	0.8396	0.83315
107	46.21	46.25	56.8	LE01Gene01593.t1	LE01Gene01593.t1	36		1.4823	1.4347	1.5028	1.4631	1.47072	1.3713	1.1906	1.3902	1.2094	1.29038	1.3898	1.4825	1.4135	1.5022	1.447
108	46.14	46.16	81	LE01Gene12328.t1	LE01Gene12328.t1	73		2.4154	2.2594	2.418	2.2727	2.34137	1.7804	1.5347	1.7788	1.5375	1.65785	1.4069	1.5872	1.415	1.5929	1.5005
109	46.08	46.41	58.2	LE01Gene01104.t1	LE01Gene01104.t1	48		0.7692	0.7723	0.8835	0.8938	0.8297	0.8596	0.7217	0.9882	0.8305	0.85	0.6925	0.7519	0.8001	0.8691	0.7784
110	45.93	46.07	41.8	LE01Gene12548.t1	LE01Gene12548.t1	26		0.9044	0.8345	0.9281	0.8594	0.8816	0.8733	0.8628	0.9007	0.887	0.88095	0.8322	0.8573	0.8585	0.8844	0.8581
111	45.71	47.97	69.3	LE01Gene00207.t1	LE01Gene00207.t1	33		0.8052	0.8101	0.8086	0.8213	0.8113	0.8272	0.7569	0.8326	0.7645	0.7953	0.7248	0.7756	0.7345	0.7785	0.75335
112	45.65	45.69	53.1	LE01Gene10247.t1	LE01Gene10247.t1	23		0.6597	0.5757	0.6525	0.5742	0.615525	0.6585	0.6664	0.6551	0.6607	0.660175	0.5859	0.5523	0.5833	0.5478	0.567325
113	45.51	45.65	39.4	LE01Gene00740.t1	LE01Gene00740.t1	28		0.944	0.8629	0.9429	0.867	0.9042	0.9617	0.9323	0.9578	0.9302	0.9455	0.9674	0.995	0.9688	0.9896	0.9802
114	45.15	45.52	53.5	LE01Gene04565.t1	LE01Gene04565.t1	51		1.2608	1.2422	1.3133	1.3066	1.28072	1.4688	1.3081	1.5339	1.3658	1.41915	1.0623	1.1119	1.1179	1.1709	1.11575
115	44.79	44.97	56.1	LE01Gene00126.t3	LE01Gene00126.t3	30		1.3095	1.3164	1.355	1.3695	1.3376	1.4388	1.2887	1.4887	1.3342	1.3876	1.305	1.2484	1.3579	1.296	1.30183
116	44.52	44.56	68.5	LE01Gene00628.t1	LE01Gene00628.t1	31		0.8839	0.9057	0.9237	0.9709	0.92105	1.0122	0.8942	1.0574	0.9427	0.976625	1.0414	1.0568	1.1164	1.1241	1.08468
117	44.47	45.14	78.2	LE01Gene05523.t1	LE01Gene05523.t1	33		0.9933	1.001	1.0977	1.1123	1.05107	1.1978	1.0151	1.3247	1.1238	1.16535	1.327	1.4579	1.4727	1.6129	1.46762
118	44.45	44.73	68.2	LE01Gene03215.t2	LE01Gene03215.t2	28		1.2576	1.2176	1.1935	1.1624	1.20778	1.2615	1.3046	1.1979	1.2403	1.25108	1.2627	1.3792	1.2021	1.3107	1.28867
119	44.42	44.72	39.8	LE01Gene11940.t1	LE01Gene11940.t1	32		1.0605	1.0742	1.0366	1.0644	1.05892	1.1179	1.0618	1.0962	1.0413	1.0793	1.1246	1.1099	1.1082	1.0905	1.1083
120	44.31	44.31	72.9	LE01Gene00324.t1	LE01Gene00324.t1	90		0.7385	0.7375	0.8181	0.8217	0.77895	0.8128	0.6835	0.9025	0.7593	0.789525	0.7688	0.8481	0.8568	0.9417	0.85385
121	43.85	43.95	70.1	LE01Gene11469.t1	LE01Gene11469.t1	34		1.08	1.1032	1.1329	1.1629	1.11975	1.1936	1.0315	1.255	1.0834	1.14088	1.1014	1.2073	1.1633	1.2705	1.18562
122	43.58	44.5	55.1	LE01Gene12832.t4	LE01Gene12832.t4	29		0.8161	0.8399	0.8635	0.8878	0.851825	0.8184	0.8716	0.8613	0.9168	0.867025	0.8333	0.8615	0.8801	0.909	0.870975
123	43.56	43.61	52.6	LE01Gene13522.t1	LE01Gene13522.t1	26		1.1908	1.1723	1.2577	1.2483	1.21727	1.1347	1.0655	1.2006	1.1296	1.1326	1.1472	1.2766	1.2252	1.3587	1.25192
124	43.52	45.13	78	LE01Gene07114.t1	LE01Gene07114.t1	68		0.6785	0.6659	0.7722	0.7645	0.720275	0.7817	0.6566	0.8945	0.7519	0.771175	0.7029	0.693	0.8062	0.7866	0.747175
125	43.49	43.63	66.7	LE01Gene01054.t3	LE01Gene01054.t3	31		1.4539	1.399	1.5812	1.5276	1.49043	1.498	1.4258	1.6386	1.5597	1.53053	1.6258	1.7028	1.7871	1.8707	1.7466
126	43.46	45.35	66.8	LE01Gene01997.t1	LE01Gene01997.t1	43		0.7817	0.7982	0.8732	0.8962	0.837325	0.8538	0.7749	0.9546	0.8661	0.86235	0.7559	0.7678	0.8495	0.8548	0.807
127	43.38	43.43	68.8	LE01Gene02324.t1	LE01Gene02324.t1	41		0.971	0.9998	1.0189	1.0555	1.0113	1.0432	0.9663	1.095	1.0146	1.02977	1.0335	1.0839	1.0893	1.1401	1.0867
128	42.86	43.85	66.7	LE01Gene11377.t1	LE01Gene11377.t1	33		1.0357	1.036	1.1387	1.1463	1.08918	1.0508	0.9001	1.1552	0.9922	1.02458	0.8936	0.9355	0.9882	1.0373	0.96365
129	42.73	42.79	69	LE01Gene07950.t1	LE01Gene07950.t1	49		2.486	2.4488	2.622	2.5989	2.53892	2.9011	2.3885	3.0824	2.5433	2.72883	3.5761	4.0732	3.821	4.3416	3.95297
130	42.65	43.7	97.2	LE01Gene05312.t1	LE01Gene05312.t1	139		3.3877	3.2837	3.7031	3.6095	3.496	2.199	1.869	2.4596	2.0863	2.15347	2.5768	2.8933	2.8865	3.2367	2.89832
131	42.34	43.04	41.3	LE01Gene01700.t1	LE01Gene01700.t1	24		0.7545	0.8121	0.7824	0.85	0.79975	0.8606	0.9049	0.8966	0.941	0.900775	0.7856	0.7873	0.8203	0.8212	0.8036
132	42.26	42.34	66.6	LE01Gene06975.t1	LE01Gene06975.t1	31		1.438	1.3564	1.4563	1.3854	1.40902	1.3247	1.2284	1.345	1.2463	1.2861	1.2371	1.3462	1.2574	1.3738	1.30363
133	42.14	43.54	73.7	LE01Gene12318.t1	LE01Gene12318.t1	49		0.9381	0.9129	0.9924	0.9729	0.954075	0.9985	0.9032	1.0611	0.9601	0.980725	0.9343	1.0372	0.9986	1.1037	1.01845
134	42.02	44.14	62.2	LE01Gene01147.t1	LE01Gene01147.t1	29		0.7712	0.7742	0.8263	0.8308	0.800625	0.8629	0.7692	0.9241	0.8255	0.845425	0.7126	0.7702	0.7653	0.8275	0.7689
135	41.94	42.64	34.1	LE01Gene04228.t1	LE01Gene04228.t1	22		1.1824	1.0989	1.0787	1.0057	1.09143	1.405	1.2169	1.2971	1.1237	1.26067	1.3333	1.4096	1.2374	1.3107	1.32275
136	41.9	41.92	69.4	LE01Gene13005.t2	LE01Gene13005.t2	24		1.1519	1.0963	1.2715	1.2181	1.18445	1.2354	1.1357	1.3677	1.2583	1.24928	1.1508	1.1899	1.2738	1.3174	1.23297
137	41.84	41.87	74.7	LE01Gene05870.t1	LE01Gene05870.t1	40		0.9506	0.9342	1.0094	0.9973	0.972875	1.0912	0.9492	1.164	1.0129	1.05432	1.1128	1.231	1.19	1.3149	1.21218
138	41.7	41.89	74.4	LE01Gene03242.t1	LE01Gene03242.t1	55		1.0708	1.0419	1.1877	1.1628	1.1158	1.1916	0.9958	1.324	1.1059	1.15433	1.146	1.1815	1.2767	1.3128	1.22925
139	41.67	41.73	50.1	LE01Gene05778.t1	LE01Gene05778.t1	31		1.0841	1.057	1.2326	1.2077	1.14535	0.9702	0.9472	1.1043	1.0777	1.02485	0.7851	0.8153	0.8961	0.928	0.856125
140	41.66	41.74	69.8	LE01Gene05176.t1	LE01Gene05176.t1	29		0.9117	0.8682	0.9003	0.862	0.88555	0.8905	0.8161	0.8802	0.8055	0.848075	0.8663	0.9544	0.8592	0.944	0.905975
141	41.53	42.78	28.1	LE01Gene02083.t1	LE01Gene02083.t1	23		0.7404	0.7733	0.7515	0.7885	0.763425	0.7123	0.7235	0.7255	0.7376	0.724725	0.7132	0.6869	0.7277	0.7001	0.706975
142	41.42	41.53	77.3	LE01Gene07456.t1	LE01Gene07456.t1	36		1.0754	1.0575	1.1482	1.1362	1.10433	1.2128	1.0938	1.3028	1.1759	1.19633	1.3289	1.3444	1.4356	1.4493	1.38955
143	41.37	43.5	76.9	LE01Gene01534.t2	LE01Gene01534.t2	31		0.8627	0.8802	0.9818	1.0086	0.933325	1.0186	0.8768	1.1614	0.9999	1.01418	0.8661	0.9071	0.9905	1.0375	0.9503
144	41.28	41.88	65.8	LE01Gene00394.t1	LE01Gene00394.t1	26		0.9724	0.9375	1.0087	0.9806	0.9748	0.9584	0.9266	1.0001	0.9681	0.9633	1.0216	0.9981	1.0708	1.0422	1.03318
145	41.2	41.85	74.6	LE01Gene07632.t2	LE01Gene07632.t2	80		6.9387	6.6056	6.637	6.3795	6.6402	5.4306	4.9317	5.3194	4.8455	5.1318	3.2901	3.4061	3.2414	3.3341	3.31792
146	41	41.37	76.5	LE01Gene08859.t1	LE01Gene08859.t1	32		1.2271	1.1171	1.1367	1.0395	1.1301	1.242	1.2181	1.1477	1.1296	1.18435	1.1303	1.1743	1.0494	1.0867	1.11017
147	40.86	43.61	67.8	LE01Gene02830.t2	LE01Gene02830.t2	89		1.3996	1.4408	1.6119	1.6678	1.53002	1.768	1.5089	2.0362	1.7402	1.76333	1.6079	1.614	1.8544	1.8586	1.73372
148	40.84	40.93	69.7	LE01Gene04011.t1	LE01Gene04011.t1	33		0.7891	0.7858	0.7689	0.7676	0.77785	0.7732	0.7625	0.7584	0.7475	0.7604	0.7392	0.7794	0.7291	0.7729	0.75515
149	40.77	42.96	61.4	LE01Gene10014.t1	LE01Gene10014.t1	27		0.8694	0.8588	0.9104	0.9042	0.8857	0.8548	0.7883	0.8973	0.8267	0.841775	0.8094	0.8698	0.853	0.9167	0.862225
150	40.76	41.05	27.2	LE01Gene08961.t1	LE01Gene08961.t1	24		1.1893	1.0871	1.314	1.2036	1.1985	1.1248	1.0791	1.2347	1.1849	1.15587	1.214	1.2175	1.3408	1.3406	1.27822
151	40.68	40.83	24.3	LE01Gene10812.t1	LE01Gene10812.t1	23		0.788	0.864	0.764	0.8397	0.813925	0.8434	0.8183	0.8166	0.7885	0.8167	0.8295	0.8366	0.8051	0.8043	0.818875
152	40.24	40.27	63	LE01Gene13327.t1	LE01Gene13327.t1	41		1.0461	1.0346	1.093	1.0867	1.0651	1.1362	1.0514	1.1882	1.0996	1.11885	1.0323	1.1775	1.0838	1.2345	1.13203
153	40.03	40.34	70.4	LE01Gene10104.t1	LE01Gene10104.t1	28		0.9297	0.8544	0.8891	0.8247	0.874475	1.033	0.9233	0.9906	0.8886	0.958875	1.1733	1.2938	1.1265	1.2395	1.20827
154	39.95	40.45	35	LE01Gene10711.t2	LE01Gene10711.t2	23		0.9711	0.9913	0.9919	1.0243	0.99465	1.0973	0.9736	1.1249	0.9983	1.04853	0.9359	0.9272	0.9622	0.9439	0.9423
155	39.34	39.31	97	LE01Gene01584.t1	LE01Gene01584.t1	40		1.4037	1.3777	1.6201	1.6033	1.5012	1.3989	1.1888	1.6198	1.3783	1.39645	1.3087	1.4187	1.5238	1.6476	1.4747
156	39.29	39.3	57.9	LE01Gene06353.t1	LE01Gene06353.t1	22		0.7672	0.7888	0.8363	0.8676	0.814975	0.7571	0.7114	0.8198	0.7739	0.76555	0.7298	0.7287	0.7994	0.7933	0.7628
157	39.14	39.24	75	LE01Gene11453.t1	LE01Gene11453.t1	26		0.8357	0.8486	0.896	0.9148	0.873775	0.8096	0.8623	0.8694	0.9294	0.867675	0.8099	0.8725	0.8726	0.9355	0.872625
158	39.12	39.23	85	LE01Gene09791.t1	LE01Gene09791.t1	26		1.2145	1.2173	1.3274	1.3378	1.27425	1.2732	1.136	1.3894	1.2439	1.26063	1.1595	1.2308	1.273	1.3446	1.25197
159	39.06	40.34	51.4	LE01Gene01943.t1	LE01Gene01943.t1	28		0.9897	0.9854	1.0716	1.0739	1.03015	0.9283	0.8206	1.0079	0.8887	0.911375	0.8281	0.8386	0.9028	0.908	0.869375
160	38.94	39.09	19.1	LE01Gene05098.t1	LE01Gene05098.t1	20		0.9845	0.9406	0.9704	0.9357	0.9578	0.9118	0.9137	0.9066	0.9026	0.908675	0.8656	0.8521	0.8592	0.8454	0.855575
161	38.93	39.1	49.8	LE01Gene10979.t1	LE01Gene10979.t1	28		1.176	1.1877	1.2	1.2176	1.19532	1.2011	1.1836	1.2253	1.2071	1.20427	1.1672	1.2213	1.1947	1.2482	1.20785
162	38.92	39.42	72.1	LE01Gene06171.t1	LE01Gene06171.t1	32		1.1142	1.1292	1.278	1.3021	1.20588	1.2342	1.1262	1.417	1.2938	1.2678	1.1528	1.2086	1.3293	1.3898	1.27012
163	38.79	38.95	93.5	LE01Gene11679.t1	LE01Gene11679.t1	45		0.8698	0.8704	0.9626	0.9709	0.918425	0.9837	0.7899	1.0832	0.868	0.9312	0.9734	1.1178	1.0771	1.2369	1.1013
164	38.76	39.46	88.3	LE01Gene05541.t1	LE01Gene05541.t1	71		1.4668	1.4467	1.6676	1.6589	1.56	1.3356	1.0997	1.5217	1.2505	1.30187	1.2158	1.4063	1.3913	1.6061	1.40488
165	38.62	39.01	62.2	LE01Gene06132.t1	LE01Gene06132.t1	41		0.3666	0.363	0.4066	0.4066	0.3857	0.5234	0.4655	0.5852	0.5181	0.52305	0.371	0.3611	0.4139	0.4045	0.387625
166	38.51	38.69	63.7	LE01Gene07252.t1	LE01Gene07252.t1	26		0.9818	1.0393	0.9278	0.9884	0.984325	1.14	1.0869	1.0751	1.0245	1.08162	1.1287	1.2137	1.0714	1.1467	1.14013
167	38.33	38.23	63.8	LE01Gene11020.t2	LE01Gene11020.t2	27		0.703	0.6953	0.7092	0.7067	0.70355	0.6646	0.6634	0.6712	0.6693	0.667125	0.6415	0.6369	0.6508	0.6455	0.643675
168	38.32	38.33	68	LE01Gene05522.t1	LE01Gene05522.t1	22		1.4254	1.4282	1.4155	1.4296	1.42467	1.1137	1.0902	1.1056	1.0798	1.09733	0.9088	1.0259	0.906	1.0221	0.9657
169	38.28	38.46	75.5	LE01Gene05031.t1	LE01Gene05031.t1	41		0.4186	0.429	0.4547	0.4696	0.442975	0.4609	0.4362	0.5021	0.4745	0.468425	0.5986	0.6279	0.6561	0.6868	0.64235
170	38.07	38.48	57.5	LE01Gene05151.t1	LE01Gene05151.t1	33		0.8982	0.8792	0.951	0.9382	0.91665	1.0365	0.9662	1.0996	1.0286	1.03272	1.1187	1.143	1.1892	1.2147	1.1664
171	38.02	38.2	57.3	LE01Gene07395.t1	LE01Gene07395.t1	28		0.8842	0.9024	0.9479	0.9705	0.92625	0.9151	0.9145	0.9808	0.9822	0.94815	0.8005	0.7615	0.8599	0.8064	0.807075
172	37.99	39.98	44.9	LE01Gene03689.t1	LE01Gene03689.t1	24		1.1402	1.1028	1.2307	1.1973	1.16775	1.1215	1.1199	1.2123	1.2108	1.16612	1.1165	1.2116	1.2115	1.3134	1.21325
173	37.91	38.09	58.9	LE01Gene08387.t2	LE01Gene08387.t2	25		0.8057	0.7939	0.8186	0.8111	0.807325	0.8422	0.864	0.8567	0.8795	0.8606	0.8038	0.8217	0.8219	0.8371	0.821125
174	37.84	39.44	41.2	LE01Gene07454.t1	LE01Gene07454.t1	26		0.9463	0.8716	1.0237	0.9489	0.947625	0.9505	0.965	1.0298	1.0456	0.997725	0.8799	0.9015	0.9562	0.9769	0.928625
175	37.82	37.86	52.8	LE01Gene12550.t1	LE01Gene12550.t1	40		0.8499	0.8502	0.8618	0.8674	0.857325	1.0123	0.9318	1.0272	0.9459	0.9793	1.0169	1.0641	1.0353	1.0756	1.04797
176	37.78	37.98	51.6	LE01Gene05567.t2	LE01Gene05567.t2	30		0.8907	0.8931	1.0077	1.0151	0.95165	1.1362	1.021	1.2944	1.1627	1.15358	1.1527	1.1951	1.3195	1.3632	1.25762
177	37.75	38.11	79	LE01Gene03591.t1	LE01Gene03591.t1	36		1.0653	1.0495	1.1962	1.1855	1.12413	1.1094	0.9818	1.2505	1.1066	1.11207	1.1733	1.3646	1.3276	1.5396	1.35128
178	37.67	39.54	72.3	LE01Gene08294.t1	LE01Gene08294.t1	29		0.9062	0.87	1.0025	0.9663	0.93625	1.05	0.9419	1.1661	1.0478	1.05145	0.968	1.0181	1.0802	1.1307	1.04925
179	37.65	39.44	66	LE01Gene04653.t1	LE01Gene04653.t1	39		1.1648	1.1082	1.1985	1.1487	1.15505	1.2984	1.1379	1.3379	1.1729	1.23678	1.2869	1.4428	1.3321	1.4903	1.38802
180	37.53	37.57	67.9	LE01Gene02666.t1	LE01Gene02666.t1	22		1.1333	1.1304	1.1517	1.1562	1.1429	1.2133	1.1895	1.2345	1.211	1.21208	1.4438	1.6134	1.4725	1.6408	1.54263
181	37.29	37.49	84.3	LE01Gene08277.t1	LE01Gene08277.t1	30		1.396	1.3478	1.4274	1.3843	1.38888	1.2165	1.1198	1.2439	1.1463	1.18162	1.2381	1.4017	1.2709	1.4385	1.3373
182	37.28	37.36	40.5	LE01Gene07209.t1	LE01Gene07209.t1	22		0.7562	0.7621	0.7511	0.7657	0.758775	0.8631	0.8104	0.861	0.8057	0.83505	0.899	0.8741	0.9025	0.8703	0.886475
183	37.1	38.42	51.2	LE01Gene01613.t1	LE01Gene01613.t1	21		0.7606	0.7677	0.7881	0.799	0.77885	0.7549	0.7521	0.7837	0.7789	0.7674	0.7292	0.7496	0.7594	0.7745	0.753175
184	37.05	37.13	66.4	LE01Gene04740.t1	LE01Gene04740.t1	21		0.7671	0.7761	0.7832	0.7965	0.780725	0.7508	0.6891	0.7668	0.7031	0.72745	0.7493	0.758	0.7683	0.7683	0.760975
185	36.91	63.88	82	LE01Gene12649.t4	LE01Gene12649.t4	76		1.944	1.8983	2.1021	2.0642	2.00215	2.2314	1.9036	2.416	2.0567	2.15193	1.8091	1.865	1.9696	2.0291	1.9182
186	36.79	36.88	37.7	LE01Gene05183.t1	LE01Gene05183.t1	22		1.1101	1.1199	1.0248	1.0438	1.07465	1.0593	1.1736	0.9789	1.0854	1.0743	1.1698	1.2338	1.0844	1.1426	1.15765
187	36.74	36.97	24.7	LE01Gene13251.t1	LE01Gene13251.t1	22		0.9649	0.9477	1.0011	0.9885	0.97555	0.9652	1.0093	1.0017	1.0479	1.00602	1.0438	0.9887	1.0879	1.0264	1.0367
188	36.64	36.69	66.7	LE01Gene03093.t1	LE01Gene03093.t1	29		1.05	1.0635	1.0258	1.044	1.04583	1.1967	1.2082	1.1709	1.1908	1.19165	1.3982	1.4837	1.3835	1.4653	1.43267
189	36.51	51.1	71.4	LE01Gene05209.t1	LE01Gene05209.t1	57		1.2527	1.2155	1.307	1.2777	1.26323	1.3482	1.3278	1.4061	1.3841	1.36655	1.3692	1.4765	1.4295	1.5382	1.45335
190	36.41	37.17	55	LE01Gene03305.t2	LE01Gene03305.t2	21		0.6377	0.6275	0.691	0.685	0.6603	0.693	0.6446	0.7536	0.6997	0.697725	0.6014	0.6416	0.6559	0.6983	0.6493
191	35.87	36.71	36.1	LE01Gene03702.t2	LE01Gene03702.t2	22		0.996	0.9595	0.9674	0.937	0.964975	1.0538	1.0664	1.023	1.0328	1.044	1.0773	1.1113	1.0517	1.0845	1.0812
192	35.86	39.78	69.9	LE01Gene04040.t1	LE01Gene04040.t1	31		0.4384	0.4647	0.4537	0.4824	0.4598	0.4527	0.4528	0.4677	0.4669	0.460025	0.4061	0.4432	0.4215	0.4588	0.4324
193	35.69	36.02	37.8	LE01Gene07617.t1	LE01Gene07617.t1	19		1.0203	1.0116	0.9115	0.9101	0.963375	0.9098	1.0313	0.8119	0.9233	0.919075	0.9967	0.933	0.8937	0.8342	0.9144
194	35.65	36.25	81.4	LE01Gene05307.t1	LE01Gene05307.t1	57		2.1563	2.1562	1.9549	1.9668	2.05855	2.0197	1.6675	1.8525	1.5291	1.7672	1.3045	1.1679	1.2006	1.0882	1.1903
195	35.56	40.19	70	LE01Gene06191.t2	LE01Gene06191.t2	43		2.1697	2.1207	2.3002	2.2569	2.21188	2.337	2.1032	2.4919	2.2457	2.29445	2.1746	2.2692	2.3234	2.4231	2.29757
196	35.52	35.71	74.8	LE01Gene00332.t1	LE01Gene00332.t1	38		1.0544	1.066	1.1267	1.146	1.09828	1.3725	1.1646	1.4723	1.2502	1.3149	1.4168	1.5378	1.5235	1.6492	1.53182
197	35.52	35.62	65.6	LE01Gene05149.t1	LE01Gene05149.t1	23		0.5223	0.5341	0.5329	0.549	0.534575	0.4286	0.4596	0.4372	0.4669	0.448075	0.4673	0.5048	0.479	0.518	0.492275
198	35.5	35.56	94.9	LE01Gene08139.t1	LE01Gene08139.t1	146		0.6349	0.6313	0.7043	0.7048	0.668825	1.1744	0.9637	1.3136	1.0792	1.13272	1.6586	1.8743	1.857	2.0952	1.87128
199	35.46	45.77	48.2	LE01Gene08279.t1	LE01Gene08279.t1	40		0.8905	0.8812	0.9813	0.9765	0.932375	1.0086	0.9209	1.1125	1.0165	1.01462	0.9997	1.1376	1.1079	1.2577	1.12572
200	35.45	35.48	74.6	LE01Gene06315.t1	LE01Gene06315.t1	25		1.0288	1.0108	1.0697	1.057	1.04157	0.9975	1.0606	1.0433	1.109	1.0526	0.9413	0.9814	0.9863	1.0266	0.9839
201	35.44	35.49	80.9	LE01Gene13409.t1	LE01Gene13409.t1	56		0.7415	0.753	0.8959	0.9158	0.82655	0.7751	0.615	0.9365	0.7434	0.7675	0.6237	0.661	0.7563	0.8003	0.710325
202	35.34	35.28	56.4	LE01Gene01578.t2	LE01Gene01578.t2	24		0.9901	0.9698	1.0576	1.0434	1.01523	1.2729	1.0562	1.3604	1.1305	1.205	1.058	1.1313	1.136	1.2095	1.1337
203	35.33	35.54	71.2	LE01Gene02854.t1	LE01Gene02854.t1	24		0.8972	0.8558	1.0463	1	0.949825	0.9261	0.8138	1.0886	0.9587	0.9468	0.7959	0.818	0.9342	0.9542	0.875575
204	35.3	35.3	93.9	LE01Gene02091.t1	LE01Gene02091.t1	67		1.3196	1.2735	1.4008	1.3584	1.33807	1.4262	1.2993	1.5192	1.3875	1.40805	1.2588	1.1703	1.3464	1.2497	1.2563
205	35.27	35.6	22.6	LE01Gene05571.t1	LE01Gene05571.t1	23		1.0434	0.9995	1.1284	1.0891	1.0651	1.033	0.9391	1.12	1.0176	1.02743	1.0395	0.9621	1.129	1.0432	1.04345
206	35.25	35.84	69	LE01Gene00963.t4	LE01Gene00963.t4	21		0.9424	0.8372	0.9047	0.8045	0.8722	0.7724	0.9468	0.7379	0.9049	0.8405	0.9248	1.147	0.8879	1.1018	1.01538
207	35.09	37.71	77.1	LE01Gene03467.t2	LE01Gene03467.t2	38		1.0215	0.9737	1.0358	0.994	1.00625	1.1612	1.0086	1.1795	1.0241	1.09335	0.9074	0.961	0.9249	0.9771	0.9426
208	35.06	35.69	41.2	LE01Gene07974.t1	LE01Gene07974.t1	21		1.0349	1.0614	1.0028	1.0368	1.03397	1.3284	1.2364	1.2855	1.1991	1.26235	1.4139	1.4787	1.375	1.4328	1.4251
209	35.04	35.4	80.8	LE01Gene11775.t1	LE01Gene11775.t1	34		0.9162	0.8845	0.9478	0.9193	0.91695	1.1147	1.0091	1.1527	1.0444	1.08022	1.0014	1.0341	1.0396	1.0718	1.03673
210	35.02	35.09	47.3	LE01Gene03871.t1	LE01Gene03871.t1	33		0.65	0.6565	0.688	0.6989	0.67335	0.6915	0.5942	0.7325	0.6278	0.6615	0.6121	0.6236	0.6507	0.6593	0.636425
211	34.76	38.08	33.4	LE01Gene06351.t2	LE01Gene06351.t2	22		0.8526	0.8151	0.8972	0.8613	0.85655	0.5816	0.6035	0.6106	0.633	0.607175	0.5959	0.5876	0.6284	0.618	0.607475
212	34.75	34.89	62.4	LE01Gene10046.t1	LE01Gene10046.t1	22		1.1381	1.1329	1.1742	1.1798	1.15625	1.0435	1.0214	1.0828	1.0631	1.0527	1.0214	1.0495	1.0687	1.0945	1.05852
213	34.7	34.86	66.4	LE01Gene12898.t1	LE01Gene12898.t1	22		0.8098	0.7773	0.8769	0.8464	0.8276	0.9436	0.8538	1.0281	0.9299	0.93885	0.8145	0.8568	0.8905	0.9353	0.874275
214	34.7	34.83	53.4	LE01Gene03238.t1	LE01Gene03238.t1	21		1.2693	1.2037	1.2431	1.1834	1.22487	1.4271	1.4245	1.3967	1.3936	1.41048	1.4768	1.5859	1.45	1.5513	1.516
215	34.53	34.91	51.2	LE01Gene05330.t1	LE01Gene05330.t1	24		0.9541	0.9906	0.9478	0.9877	0.97005	0.9895	0.9091	0.9838	0.9045	0.946725	0.9959	1.0422	0.9952	1.0384	1.01792
216	34.49	34.59	66.6	LE01Gene00733.t1	LE01Gene00733.t1	22		1.1276	1.1865	1.1654	1.2361	1.1789	1.1606	1.1087	1.218	1.1671	1.1636	1.1628	1.1946	1.2235	1.2562	1.20928
217	34.46	34.51	73.6	LE01Gene11568.t1	LE01Gene11568.t1	37		0.8847	0.8753	0.9857	0.9828	0.932125	0.7684	0.7059	0.8574	0.789	0.780175	0.6097	0.675	0.6818	0.7526	0.679775
218	34	34.69	53.5	LE01Gene11817.t1	LE01Gene11817.t1	19		0.5994	0.5686	0.6104	0.5838	0.59055	0.5645	0.7563	0.5771	0.7688	0.666675	0.5556	0.5193	0.5698	0.5298	0.543625
219	33.9	36.45	71.2	LE01Gene08296.t1	LE01Gene08296.t1	33		0.7667	0.7866	0.8377	0.8643	0.813825	0.7837	0.6987	0.8568	0.7629	0.775525	0.689	0.7408	0.7557	0.8113	0.7492
220	33.82	34.37	46.3	LE01Gene07893.t2	LE01Gene07893.t2	38		1.2037	1.2671	1.1557	1.2216	1.21202	1.0572	1.0465	1.0163	1.0067	1.03167	1.0975	1.1297	1.0579	1.0831	1.09205
221	33.79	33.89	62.6	LE01Gene12611.t1	LE01Gene12611.t1	21		0.9117	0.9499	0.8755	0.9198	0.914225	0.9593	0.9491	0.9248	0.9148	0.937	0.9408	1.0082	0.9105	0.972	0.957875
222	33.78	43.66	34.5	LE01Gene04820.t2	LE01Gene04820.t2	37		1.1673	1.1253	1.128	1.0972	1.12945	1.4484	1.2806	1.4042	1.2395	1.34318	1.468	1.5816	1.425	1.5308	1.50135
223	33.64	33.73	39.5	LE01Gene11405.t1	LE01Gene11405.t1	17		0.726	0.7472	0.7465	0.7717	0.74785	0.8404	0.8649	0.8642	0.8891	0.86465	0.863	0.8543	0.8917	0.8792	0.87205
224	33.56	35.69	67.9	LE01Gene10228.t1	LE01Gene10228.t1	40		1.2279	1.1697	1.2499	1.1981	1.2114	1.2358	1.1094	1.2596	1.1309	1.18392	1.3436	1.4362	1.3763	1.4686	1.40618
225	33.51	33.59	91.8	LE01Gene10861.t2	LE01Gene10861.t2	34		1.1563	1.1101	1.1511	1.1101	1.1319	1.2996	1.3355	1.2993	1.3303	1.31618	1.3818	1.5227	1.3785	1.5206	1.4509
226	33.41	34.96	48.1	LE01Gene05857.t2	LE01Gene05857.t2	18		0.8925	0.8357	0.9905	0.9334	0.913025	0.9487	0.9117	1.0526	1.0066	0.9799	0.8705	0.9251	0.9682	1.0279	0.947925
227	33.41	33.64	76.5	LE01Gene05862.t2	LE01Gene05862.t2	24		1.2411	1.1548	1.2799	1.1976	1.21835	1.3057	1.184	1.3195	1.2085	1.25442	1.3592	1.419	1.3831	1.4337	1.39875
228	33.41	33.44	52.8	LE01Gene06518.t1	LE01Gene06518.t1	19		0.9195	0.9485	0.9238	0.9613	0.938275	1.0754	1.0233	1.0798	1.0285	1.05175	1.2391	1.2227	1.2522	1.2401	1.23853
229	33.41	33.44	70.3	LE01Gene01804.t1	LE01Gene01804.t1	23		0.6992	0.7217	0.7808	0.8121	0.75345	0.908	0.7343	1.0163	0.8207	0.869825	0.7663	0.7901	0.8608	0.8882	0.82635
230	33.29	33.32	66.1	LE01Gene10519.t2	LE01Gene10519.t2	32		1.437	1.458	1.5917	1.6226	1.52733	1.7144	1.5123	1.8971	1.6772	1.70025	2.0474	1.9432	2.2742	2.1593	2.10602
231	33.25	33.35	74.4	LE01Gene05091.t1	LE01Gene05091.t1	22		1.3256	1.4001	1.1941	1.2633	1.29577	1.4027	1.4073	1.2578	1.2651	1.33323	1.4262	1.5237	1.2812	1.3687	1.39995
232	33.21	33.36	61	LE01Gene07282.t1	LE01Gene07282.t1	24		0.6287	0.5877	0.6597	0.6192	0.623825	0.7153	0.6391	0.7494	0.6708	0.69365	0.6825	0.7632	0.7181	0.8016	0.74135
233	33.1	34.05	56.2	LE01Gene09501.t1	LE01Gene09501.t1	23		0.9788	0.9568	0.9852	0.9699	0.972675	0.9148	0.8177	0.9304	0.8234	0.871575	0.8769	0.818	0.8877	0.8327	0.853825
234	33.05	33.04	64.6	LE01Gene10021.t1	LE01Gene10021.t1	19		1.0456	1.0504	1.1413	1.1495	1.0967	0.946	0.9264	1.045	1.0188	0.98405	1.0004	0.9573	1.0977	1.0477	1.02577
235	33.02	34.91	26.5	LE01Gene09660.t1	LE01Gene09660.t1	20		0.9424	0.9089	0.8862	0.8538	0.897825	0.9605	1.0775	0.9007	1.0336	0.993075	0.9236	0.9655	0.8659	0.9018	0.9142
236	32.97	34.22	55.4	LE01Gene01526.t1	LE01Gene01526.t1	20		1.0333	1.0298	1.0307	1.0348	1.03215	1.1338	1.049	1.133	1.0498	1.0914	1.0814	1.1437	1.0857	1.1429	1.11342
237	32.91	33.88	58.9	LE01Gene11275.t1	LE01Gene11275.t1	17		0.8728	0.8441	0.8521	0.829	0.8495	0.8402	0.8498	0.8233	0.832	0.836325	0.7263	0.7177	0.7154	0.7024	0.71545
238	32.8	35.86	59.6	LE01Gene11499.t1	LE01Gene11499.t1	32		0.6537	0.676	0.6885	0.7166	0.6837	0.7463	0.6885	0.7859	0.7236	0.736075	0.619	0.7163	0.6543	0.7573	0.686725
239	32.74	33.12	63.6	LE01Gene13669.t1	LE01Gene13669.t1	18		0.9316	0.9063	0.9307	0.9098	0.9196	1.1285	1.0408	1.1303	1.0431	1.08567	1.2549	1.3056	1.2611	1.3072	1.2822
240	32.74	32.99	61.2	LE01Gene06747.t1	LE01Gene06747.t1	19		1.1664	1.0947	1.1805	1.1161	1.13943	1.2696	1.1659	1.284	1.182	1.22538	1.3073	1.3538	1.3263	1.3626	1.3375
241	32.7	36.76	68.9	LE01Gene09644.t1	LE01Gene09644.t1	30		0.8297	0.7788	0.9246	0.8731	0.85155	0.827	0.7396	0.923	0.8252	0.8287	0.7745	0.7815	0.8672	0.876	0.8248
242	32.68	33.5	42.3	LE01Gene07642.t2	LE01Gene07642.t2	19		0.7993	0.7826	0.9793	0.9685	0.882425	0.7809	0.8046	0.9516	0.9865	0.8809	0.738	0.8032	0.9083	0.9855	0.85875
243	32.58	32.59	85.8	LE01Gene03241.t2	LE01Gene03241.t2	23		0.7691	0.7502	0.7997	0.7849	0.775975	0.928	0.8674	0.9655	0.9014	0.915575	0.8458	0.8595	0.8839	0.8945	0.870925
244	32.42	32.48	64.8	LE01Gene04719.t1	LE01Gene04719.t1	18		0.9575	0.9069	0.9537	0.9096	0.931925	1.0512	0.913	1.0552	0.9149	0.983575	1.0729	1.1056	1.0803	1.1078	1.09165
245	32.41	33.54	84.6	LE01Gene12578.t1	LE01Gene12578.t1	31		0.925	0.9197	1.059	1.06	0.990925	1.301	1.0523	1.4928	1.2078	1.26347	1.234	1.3593	1.4253	1.5652	1.39595
246	32.38	32.49	36.6	LE01Gene04738.t1	LE01Gene04738.t1	23		1.0538	1.0151	0.9986	0.9649	1.0081	1.0958	1.1136	1.037	1.054	1.0751	1.1593	1.1317	1.1008	1.0706	1.1156
247	32.35	32.43	73.4	LE01Gene01881.t2	LE01Gene01881.t2	21		1.1493	1.1175	1.0875	1.0621	1.1041	1.2235	1.1066	1.1572	1.0469	1.13355	1.0649	1.086	1.0108	1.0317	1.04835
248	32.31	32.81	95.7	LE01Gene10176.t1	LE01Gene10176.t1	85		0.5373	0.5735	0.6268	0.6747	0.603075	0.5377	0.4108	0.6307	0.4787	0.514475	0.5611	0.5825	0.6589	0.6933	0.62395
249	32.29	32.34	64.3	LE01Gene01248.t2	LE01Gene01248.t2	20		1.4695	1.428	1.3876	1.359	1.41102	1.3971	1.2912	1.3212	1.2211	1.30765	1.6183	1.7269	1.5397	1.6375	1.6306
250	32.23	32.72	35.7	LE01Gene03434.t1	LE01Gene03434.t1	22		0.8099	0.8872	0.8159	0.899	0.853	0.8932	0.8697	0.8997	0.875	0.8844	0.787	0.7375	0.7969	0.7433	0.766175
251	32.22	34.22	58.3	LE01Gene10685.t1	LE01Gene10685.t1	24		0.8556	0.967	0.8856	1.0067	0.928725	0.8983	0.8223	0.9307	0.8524	0.875925	0.8297	0.887	0.8631	0.9239	0.875925
252	32.16	32.51	28.1	LE01Gene02392.t1	LE01Gene02392.t1	29		1.1836	1.1392	1.2182	1.1805	1.18037	1.1777	1.034	1.2122	1.0655	1.12235	1.0843	1.1705	1.1211	1.2054	1.14533
253	32.13	32.31	59.7	LE01Gene07359.t1	LE01Gene07359.t1	26		0.8952	0.8677	0.9306	0.9004	0.898475	0.969	0.9269	1.0091	0.9614	0.9666	0.8925	1.0062	0.9286	1.0555	0.9707
254	32.05	32.75	17.6	LE01Gene11388.t1	LE01Gene11388.t1	19		0.9971	0.9985	1.0236	1.0319	1.01277	1.1285	1.1942	1.1607	1.2278	1.1778	1.2007	1.3136	1.2403	1.3532	1.27695
255	32.02	33.06	24.4	LE01Gene11927.t1	LE01Gene11927.t1	29		1.108	1.1832	0.9159	0.9892	1.04907	1.1357	1.2229	0.9407	1.0137	1.07825	1.311	1.3054	1.0936	1.0817	1.19792
256	31.86	34.58	58.7	LE01Gene01133.t1	LE01Gene01133.t1	19		0.9018	0.9186	0.9801	1.0022	0.950675	0.9439	0.8927	1.0256	0.9685	0.957675	0.8943	0.909	0.976	0.9888	0.942025
257	31.84	33.2	78.5	LE01Gene04295.t1	LE01Gene04295.t1	30		0.985	0.9712	1.1085	1.0989	1.0409	1.0541	0.8986	1.1861	1.013	1.03795	1.0343	1.1459	1.1701	1.2911	1.16035
258	31.81	31.89	71.7	LE01Gene10035.t1	LE01Gene10035.t1	25		0.7731	0.7891	0.8434	0.8671	0.818175	0.8239	0.771	0.9	0.8425	0.83435	0.8556	0.929	0.9399	1.0173	0.93545
259	31.67	33.97	43.7	LE01Gene12531.t1	LE01Gene12531.t1	18		0.9904	0.979	0.9308	0.9235	0.955925	1.1742	1.0914	1.1006	1.0231	1.09733	1.0586	1.1195	0.9974	1.0521	1.0569
260	31.67	33.85	36.5	LE01Gene10708.t1	LE01Gene10708.t1	20		0.9849	0.9723	1.0223	1.0126	0.998025	1.002	0.983	1.041	1.0165	1.01062	1.009	1.0585	1.0508	1.1037	1.0555
261	31.66	31.69	46.1	LE01Gene02634.t2	LE01Gene02634.t2	23		1.3278	1.3364	1.2529	1.2691	1.29655	1.3734	1.4152	1.2981	1.3284	1.35377	1.614	1.648	1.5196	1.5483	1.58248
262	31.58	32.95	51.2	LE01Gene04114.t1	LE01Gene04114.t1	23		1.3102	1.2472	1.3493	1.3061	1.3032	1.2142	1.1145	1.2677	1.1555	1.18798	1.1087	1.1165	1.1614	1.1632	1.13745
263	31.57	31.66	45.8	LE01Gene04805.t1	LE01Gene04805.t1	18		0.9896	0.9264	0.9944	0.9383	0.962175	0.9525	0.9656	0.9573	0.9717	0.961775	0.9759	0.9647	0.9861	0.969	0.973925
264	31.56	34.83	70.6	LE01Gene01150.t1	LE01Gene01150.t1	24		1.0518	1.0384	1.1123	1.1042	1.07668	1.2338	1.048	1.3059	1.1043	1.173	1.1643	1.1536	1.2378	1.2233	1.19475
265	31.41	31.7	74.4	LE01Gene11519.t2	LE01Gene11519.t2	40		0.7432	0.7547	0.7693	0.789	0.76405	0.7412	0.6886	0.7682	0.7137	0.727925	0.6795	0.7462	0.7078	0.7758	0.727325
266	31.39	32.77	45.4	LE01Gene10083.t1	LE01Gene10083.t1	17		1.0138	1.0116	0.9571	0.9595	0.9855	1.1015	1.1294	1.0406	1.0685	1.085	1.1824	1.2116	1.1205	1.1486	1.16578
267	31.37	31.77	24.8	LE01Gene08669.t1	LE01Gene08669.t1	17		1.0085	1.0055	1.0358	1.0402	1.0225	0.9809	0.9781	1.0143	1.0041	0.99435	1.042	1.0012	1.075	1.0459	1.04102
268	31.36	32.87	52.4	LE01Gene13668.t2	LE01Gene13668.t2	31		0.7209	0.6889	0.738	0.7095	0.714325	1.036	0.9053	1.0611	0.9268	0.9823	1.1419	1.2165	1.1774	1.2487	1.19612
269	31.31	31.47	70.4	LE01Gene08627.t1	LE01Gene08627.t1	34		0.8422	0.8497	0.9009	0.9149	0.876925	0.8211	0.7547	0.8805	0.8087	0.81625	0.7512	0.7354	0.8089	0.7903	0.77145
270	31.3	31.72	48.4	LE01Gene05143.t1	LE01Gene05143.t1	23		0.9845	1.0217	0.9878	1.0327	1.00667	1.0112	0.9627	1.0168	0.9679	0.98965	1.0057	1.0841	1.0151	1.0906	1.04888
271	31.29	31.88	39.5	LE01Gene05021.t1	LE01Gene05021.t1	19		0.7925	0.8427	0.7626	0.8157	0.803375	0.9159	0.8284	0.8812	0.797	0.855625	0.9001	0.9588	0.8696	0.9232	0.912925
272	31.25	37.67	69.8	LE01Gene07300.t1	LE01Gene07300.t1	34		1.1725	1.0666	1.166	1.0676	1.11817	1.1971	1.1428	1.192	1.1381	1.1675	1.1373	1.2913	1.137	1.2881	1.21342
273	31.24	31.32	61.1	LE01Gene05430.t1	LE01Gene05430.t1	28		1.0246	1.032	1.0893	1.1058	1.06292	1.35	1.3286	1.4367	1.4148	1.38253	1.561	1.7399	1.6666	1.8576	1.70627
274	31.24	31.3	85.2	LE01Gene10767.t1	LE01Gene10767.t1	66		1.3925	1.3509	1.5575	1.5229	1.45595	1.4154	1.1719	1.6079	1.3299	1.38128	1.714	2.0407	1.9508	2.3153	2.0052
275	31.18	31.93	45.8	LE01Gene02925.t3	LE01Gene02925.t3	18		1.1356	1.2058	1.1427	1.2209	1.17625	1.266	1.2171	1.2741	1.2263	1.24588	1.1014	1.1707	1.1139	1.1798	1.14145
276	31.12	31.62	68.5	LE01Gene03184.t1	LE01Gene03184.t1	31		0.9534	0.9124	1.0417	1.0032	0.977675	0.9113	0.8381	0.9957	0.9157	0.9152	0.9318	1.0094	1.0236	1.1041	1.01723
277	31.07	32.95	76	LE01Gene05865.t1	LE01Gene05865.t1	22		1.4109	1.433	1.4005	1.4344	1.4197	1.5134	1.4532	1.515	1.4547	1.48408	1.5891	1.6876	1.6029	1.6964	1.644
278	31.07	31.13	61.6	LE01Gene00624.t1	LE01Gene00624.t1	42		1.0532	1.0108	1.1874	1.1438	1.0988	0.9859	0.8815	1.1163	0.9967	0.9951	0.8569	0.8813	0.973	0.996	0.9268
279	31.04	31.89	44	LE01Gene03476.t2	LE01Gene03476.t2	20		0.9881	0.9912	1.0008	1.0096	0.997425	1.001	0.987	1.0186	1.004	1.00265	0.9769	1.0097	0.9949	1.0296	1.00277
280	31	31.07	63.6	LE01Gene01595.t1	LE01Gene01595.t1	21		1.1374	1.085	1.087	1.043	1.0881	1.1943	1.1791	1.1446	1.1287	1.16168	1.1364	1.2113	1.0911	1.1595	1.14958
281	30.93	31.03	53.9	LE01Gene10348.t1	LE01Gene10348.t1	20		0.9862	1.0039	1.0542	1.08	1.03107	0.9676	0.9096	1.0368	0.9747	0.972175	0.8376	0.8413	0.9025	0.9018	0.8708
282	30.89	32.94	60	LE01Gene10765.t1	LE01Gene10765.t1	21		0.9273	0.9005	0.9481	0.9262	0.925525	0.9559	0.9279	0.9774	0.9478	0.95225	0.9352	0.9568	0.9628	0.9819	0.959175
283	30.78	34.96	61.6	LE01Gene00565.t1	LE01Gene00565.t1	20		1.0793	0.9633	1.0443	0.9637	1.01265	1.0114	0.9474	0.9973	0.9313	0.97185	0.9385	0.9768	0.9251	0.9659	0.951575
284	30.72	30.78	60.1	LE01Gene03838.t1	LE01Gene03838.t1	23		1.0843	0.9978	1.0398	0.9618	1.02093	1.3758	1.2131	1.3204	1.164	1.26832	1.5322	1.7132	1.4761	1.6457	1.5918
285	30.69	30.95	55.2	LE01Gene02523.t1	LE01Gene02523.t1	21		1.4139	1.3681	1.4308	1.3932	1.4015	1.2799	1.2539	1.3024	1.2745	1.27768	1.2779	1.3674	1.3056	1.3931	1.336
286	30.69	30.87	55.1	LE01Gene00935.t1	LE01Gene00935.t1	16		1.256	1.2593	1.3442	1.3548	1.30357	1.2477	1.2024	1.3388	1.291	1.26998	1.1325	1.1123	1.2209	1.1952	1.16522
287	30.67	31.17	31.9	LE01Gene07599.t1	LE01Gene07599.t1	19		1.1689	1.0525	1.1386	1.0284	1.0971	1.1402	1.0689	1.109	1.0471	1.0913	1.1087	1.199	1.0951	1.1657	1.14213
288	30.65	32.27	49.4	LE01Gene10499.t1	LE01Gene10499.t1	17		1.089	1.0412	0.9978	0.9586	1.02165	0.9923	1.0685	0.9111	0.983	0.988725	0.9727	0.8333	0.8971	0.7643	0.86685
289	30.44	31.36	40.9	LE01Gene08789.t1	LE01Gene08789.t1	18		0.9378	0.9239	1.1032	1.0954	1.01507	0.806	0.8158	0.9483	0.9609	0.88275	0.781	0.7498	0.9234	0.8912	0.83635
290	30.32	30.4	60	LE01Gene01546.t1	LE01Gene01546.t1	35		1.1039	1.0763	1.0724	1.0516	1.07605	0.7788	0.7603	0.7574	0.739	0.758875	0.6829	0.7328	0.6662	0.7124	0.698575
291	30.31	30.78	67.7	LE01Gene13391.t1	LE01Gene13391.t1	25		0.8629	0.866	0.8501	0.8597	0.859675	0.9644	0.9096	0.9541	0.8932	0.930325	0.8716	0.9827	0.8652	0.9695	0.92225
292	30.29	30.6	68.7	LE01Gene14051.t3	LE01Gene14051.t3	25		0.9319	0.8985	1.0584	1.025	0.97845	0.9347	0.7894	1.0638	0.8977	0.9214	0.8975	0.9828	1.0253	1.1207	1.00657
293	30.29	30.55	46.7	LE01Gene09770.t1	LE01Gene09770.t1	29		0.6191	0.6268	0.6799	0.6922	0.6545	0.8249	0.7188	0.9084	0.7914	0.810875	0.6962	0.6767	0.7695	0.7373	0.719925
294	30.2	31.71	83	LE01Gene03255.t1	LE01Gene03255.t1	27		0.9235	0.9458	0.9663	0.9958	0.95785	0.9985	0.8457	1.0469	0.8863	0.94435	0.8738	0.8664	0.92	0.909	0.8923
295	30.07	30.65	40.2	LE01Gene03319.t1	LE01Gene03319.t1	16		0.8969	0.9112	0.9731	0.9916	0.9432	0.9841	0.8946	1.0654	0.9726	0.979175	0.9707	0.9568	1.0498	1.0322	1.00238
296	30.06	30.64	88.9	LE01Gene07983.t1	LE01Gene07983.t1	35		1.0314	1.0211	1.1092	1.1052	1.06672	1.0423	0.9691	1.1226	1.0442	1.04455	1.0113	1.1319	1.0942	1.22	1.11435
297	30.05	30.57	65.5	LE01Gene06023.t1	LE01Gene06023.t1	29		1.0312	1.018	1.0838	1.0764	1.05235	0.9813	0.947	1.0324	0.9952	0.988975	0.858	0.8972	0.9064	0.9438	0.90135
298	30.04	30.33	36.7	LE01Gene01667.t1	LE01Gene01667.t1	15		1.0385	1.0318	1.0852	1.0873	1.0607	1.0367	0.8763	1.086	0.9178	0.9792	0.9795	0.9422	1.0295	0.9905	0.985425
299	30.02	30.61	43.3	LE01Gene03063.t1	LE01Gene03063.t1	19		1.121	1.0733	1.1598	1.113	1.11678	1.2197	1.203	1.263	1.2477	1.23335	1.1886	1.2253	1.2342	1.2666	1.22867
300	30.01	30.08	58.1	LE01Gene00983.t1	LE01Gene00983.t1	20		1.1601	1.1418	1.0875	1.0769	1.11657	1.1997	1.1761	1.1271	1.1031	1.1515	1.134	1.1654	1.0697	1.0977	1.1167
301	29.92	30.69	68.2	LE01Gene10237.t1	LE01Gene10237.t1	33		0.9653	0.9317	1.028	0.9985	0.980875	0.9817	0.8645	1.0459	0.9219	0.9535	0.8729	0.9418	0.9346	1.0045	0.93845
302	29.92	30.3	55.3	LE01Gene02389.t1	LE01Gene02389.t1	25		0.855	0.8125	1.0254	0.9794	0.918075	0.9611	0.8555	1.1543	1.028	0.999725	0.9609	1.0041	1.1565	1.21	1.08288
303	29.86	30.8	59.8	LE01Gene01661.t1	LE01Gene01661.t1	35		1.2371	1.2229	1.2983	1.2924	1.26267	1.1201	1.0607	1.1773	1.1152	1.11833	0.947	1.0778	0.9995	1.135	1.03982
304	29.85	32.03	44	LE01Gene01574.t1	LE01Gene01574.t1	24		1.1051	1.0724	1.1476	1.1187	1.11095	1.0318	0.9604	1.07	0.9971	1.01482	0.9817	1.0168	1.0235	1.0557	1.01943
305	29.83	30.07	91.6	LE01Gene12812.t1	LE01Gene12812.t1	24		0.8419	0.8871	0.9214	0.9776	0.907	0.9271	0.8311	1.0169	0.9112	0.921575	0.8473	0.8609	0.9337	0.9354	0.894325
306	29.81	30.16	25.4	LE01Gene02489.t1	LE01Gene02489.t1	18		0.9976	0.9809	0.9766	0.9626	0.979425	0.8233	0.8842	0.8143	0.8704	0.84805	0.8176	0.8678	0.8398	0.8737	0.849725
307	29.77	30.6	56.7	LE01Gene05881.t1	LE01Gene05881.t1	19		0.7669	0.8086	0.8004	0.8506	0.806625	0.7923	0.7614	0.827	0.7956	0.794075	0.8048	0.7904	0.8442	0.8252	0.81615
308	29.64	29.75	56	LE01Gene05481.t1	LE01Gene05481.t1	24		0.9729	0.9983	0.9774	1.005	0.9884	1.1997	1.039	1.2116	1.0473	1.1244	1.1329	1.1161	1.1445	1.1313	1.1312
309	29.61	30.44	64	LE01Gene04725.t1	LE01Gene04725.t1	20		0.6423	0.632	0.6573	0.6534	0.64625	0.6177	0.5606	0.6372	0.5758	0.597825	0.59	0.5841	0.6112	0.6054	0.597675
310	29.51	30.16	67.6	LE01Gene03219.t1	LE01Gene03219.t1	19		1.0535	1.0498	1.1373	1.1399	1.09512	1.0035	0.9363	1.084	1.0123	1.00903	0.9823	0.9922	1.0654	1.0735	1.02835
311	29.45	29.67	42.4	LE01Gene13734.t1	LE01Gene13734.t1	18		0.5583	0.5802	0.6142	0.6425	0.5988	0.6267	0.5754	0.69	0.6342	0.631575	0.5796	0.6064	0.6413	0.668	0.623825
312	29.42	29.46	46.8	LE01Gene10626.t2	LE01Gene10626.t2	31		0.9035	0.7755	0.961	0.83	0.8675	0.901	0.8277	0.959	0.8815	0.8923	0.8594	0.9272	0.9186	0.995	0.92505
313	29.41	29.56	70.6	LE01Gene05003.t1	LE01Gene05003.t1	38		1.213	1.2032	1.2626	1.2585	1.23432	1.1892	1.1576	1.2451	1.2118	1.20093	1.2261	1.3038	1.2843	1.3665	1.29517
314	29.35	30.97	35.2	LE01Gene01438.t1	LE01Gene01438.t1	19		0.9701	0.91	0.9788	0.9293	0.94705	0.8254	0.8899	0.8435	0.9029	0.865425	0.8002	0.8302	0.8214	0.8489	0.825175
315	29.34	29.45	49.3	LE01Gene11906.t2	LE01Gene11906.t2	15		0.9414	0.9338	0.9875	0.9861	0.9622	0.8652	0.8594	0.909	0.9028	0.8841	0.8677	0.8981	0.9158	0.9453	0.906725
316	29.31	29.63	60.8	LE01Gene04233.t1	LE01Gene04233.t1	22		0.8992	0.8875	0.9207	0.9142	0.9054	0.9655	0.8815	0.9865	0.9031	0.93415	0.9251	0.958	0.9517	0.9827	0.954375
317	29.19	29.54	49.3	LE01Gene06019.t1	LE01Gene06019.t1	30		1.9406	1.9506	1.6724	1.6872	1.8127	2.0566	1.9559	1.7654	1.6947	1.86815	2.3561	2.4713	2.0374	2.1271	2.24797
318	29.17	29.97	42.6	LE01Gene12813.t1	LE01Gene12813.t1	22		0.98	0.9633	1.0348	1.0241	1.00055	1.1185	1.0463	1.1823	1.106	1.11328	1.0403	1.1423	1.1025	1.2089	1.1235
319	29.11	29.18	44.4	LE01Gene07237.t1	LE01Gene07237.t1	16		1.2693	1.188	1.1622	1.0947	1.17855	1.2772	1.0899	1.1683	0.997	1.1331	1.065	1.1516	0.9782	1.0571	1.06298
320	29.05	31.16	55.2	LE01Gene01588.t1	LE01Gene01588.t1	26		2.1734	2.1932	2.3814	2.4155	2.29088	1.7984	1.6114	1.9788	1.7721	1.79017	1.5551	1.7167	1.7152	1.8908	1.71945
321	29.03	28.9	53.2	LE01Gene03200.t1	LE01Gene03200.t1	18		1.0668	1.0602	1.062	1.0631	1.06303	1.0267	0.9674	1.0226	0.9639	0.99515	1.0622	1.157	1.0628	1.151	1.10825
322	28.95	29.85	75.3	LE01Gene10959.t1	LE01Gene10959.t1	39		0.8847	0.8495	0.9505	0.9179	0.90065	1.0778	0.9405	1.1578	1.0107	1.0467	0.8525	0.9147	0.9201	0.9844	0.917925
323	28.89	29.65	20.2	LE01Gene05615.t1	LE01Gene05615.t1	17		1.0067	1.0684	0.9996	1.0627	1.03435	0.9723	1.0375	0.9623	1.0319	1.001	0.994	0.9684	0.9902	0.961	0.9784
324	28.83	30.24	42.5	LE01Gene05313.t1	LE01Gene05313.t1	42		1.4632	1.3833	1.5346	1.4617	1.4607	1.7552	1.4267	1.833	1.4951	1.6275	1.876	2.1069	1.9744	2.2056	2.04073
325	28.83	28.86	74.3	LE01Gene06538.t1	LE01Gene06538.t1	29		0.8331	0.8059	0.935	0.9098	0.87095	0.8236	0.7288	0.9269	0.8186	0.824475	0.8053	0.9236	0.9093	1.0395	0.919425
326	28.78	28.96	79.8	LE01Gene01552.t1	LE01Gene01552.t1	24		0.9828	0.9706	1.0724	1.0661	1.02298	1.1033	0.9853	1.2058	1.0769	1.09282	1.1192	1.1536	1.2307	1.2652	1.19217
327	28.63	29.06	47.9	LE01Gene13324.t1	LE01Gene13324.t1	17		0.9583	0.9414	1.0373	1.023	0.99	0.7889	0.8799	0.8514	0.9479	0.867025	0.7786	0.8891	0.8402	0.9581	0.8665
328	28.63	29.02	27.4	LE01Gene09374.t1	LE01Gene09374.t1	17		1.0682	0.9815	1.0591	0.9747	1.02087	1.0182	1.1839	1.0068	1.1746	1.09587	0.9935	1.019	0.989	1.014	1.00388
329	28.58	28.73	59	LE01Gene05477.t1	LE01Gene05477.t1	37		1.0391	1.0453	1.1927	1.2011	1.11955	1.0616	0.8929	1.2174	1.0269	1.0497	1.0323	0.9932	1.1882	1.1414	1.08878
330	28.51	28.61	82.4	LE01Gene08898.t1	LE01Gene08898.t1	26		0.917	0.9049	0.9605	0.9519	0.933575	1.0274	0.9264	1.0774	0.9723	1.00087	0.9463	1.0626	0.9964	1.0991	1.0261
331	28.47	30.02	64.1	LE01Gene03548.t3	LE01Gene03548.t3	18		0.9348	0.9294	0.8887	0.8903	0.9108	0.9258	0.8719	0.8821	0.8303	0.877525	0.8627	0.8121	0.8237	0.7747	0.8183
332	28.46	28.5	70.3	LE01Gene07616.t1	LE01Gene07616.t1	18		1.0289	1.0578	1.0402	1.0775	1.0511	1.1613	1.1031	1.1783	1.1168	1.13987	1.1681	1.2999	1.1915	1.3199	1.24485
333	28.45	34.85	58.8	LE01Gene06989.t2	LE01Gene06989.t2	39		2.397	2.2598	1.8427	1.747	2.06162	2.2552	2.1263	1.7397	1.6458	1.94175	2.2911	2.3284	1.7694	1.8048	2.04842
334	28.43	28.74	57.5	LE01Gene01388.t1	LE01Gene01388.t1	25		0.6995	0.7317	0.6984	0.7349	0.716125	0.8022	0.6896	0.8002	0.6868	0.7447	0.697	0.7777	0.6976	0.778	0.737575
335	28.43	28.44	53	LE01Gene07177.t2	LE01Gene07177.t2	18		1.1968	1.1186	1.2415	1.1672	1.18103	1.0413	0.9507	1.0786	0.9848	1.01385	0.9593	0.9835	0.9993	1.0213	0.99085
336	28.37	28.56	74	LE01Gene11222.t1	LE01Gene11222.t1	34		0.7452	0.728	0.8294	0.8149	0.779375	0.7857	0.6555	0.8711	0.7269	0.7598	0.7453	0.8399	0.8324	0.9365	0.838525
337	28.34	28.77	58.4	LE01Gene07780.t1	LE01Gene07780.t1	20		0.9241	0.8559	0.9946	0.9262	0.9252	0.9572	0.8568	1.024	0.9186	0.93915	0.9595	0.9679	1.0353	1.0404	1.00077
338	28.31	29.06	44.9	LE01Gene01477.t1	LE01Gene01477.t1	14		0.7559	0.7168	0.7802	0.744	0.749225	0.8179	0.7316	0.8449	0.7535	0.786975	0.7434	0.7648	0.7705	0.7896	0.767075
339	28.26	30.45	63.4	LE01Gene00025.t1	LE01Gene00025.t1	31		0.9366	0.8946	1.0208	0.9807	0.958175	0.974	0.8156	1.0615	0.8884	0.934875	0.9061	0.9954	0.9926	1.0814	0.993875
340	28.16	28.24	46.2	LE01Gene00868.t1	LE01Gene00868.t1	17		0.8109	0.7374	0.864	0.7916	0.800975	0.8407	0.7706	0.8991	0.824	0.8336	0.8291	0.8374	0.89	0.8912	0.861925
341	28.13	28.18	24.8	LE01Gene07574.t2	LE01Gene07574.t2	18		2.3096	2.2429	2.0617	2.0101	2.15607	1.4174	1.4533	1.2725	1.3079	1.36278	1.1809	1.2275	1.0697	1.1119	1.1475
342	28.12	28.2	68.2	LE01Gene06123.t1	LE01Gene06123.t1	21		0.8856	0.9145	1.0144	1.0502	0.966175	1.0433	0.9082	1.1989	1.0441	1.04862	1.0133	1.0354	1.1667	1.1902	1.1014
343	28.05	30.27	55.8	LE01Gene09434.t1	LE01Gene09434.t1	18		0.58	0.5697	0.6013	0.5945	0.586375	0.5106	0.5153	0.531	0.534	0.522725	0.4758	0.4502	0.4964	0.4725	0.473725
344	28.01	28.36	33.6	LE01Gene08895.t2	LE01Gene08895.t2	16		0.9973	0.9673	0.9288	0.902	0.94885	0.9248	1.0389	0.8662	0.9678	0.949425	1.0531	1.0126	0.9874	0.9539	1.00175
345	28	28.11	67.5	LE01Gene09618.t2	LE01Gene09618.t2	22		0.8581	0.8403	0.9382	0.9266	0.8908	0.9011	0.8093	0.9819	0.885	0.894325	0.881	0.915	0.9646	0.9962	0.9392
346	28	28.02	40.7	LE01Gene02134.t2	LE01Gene02134.t2	16		1.1227	1.0627	1.076	1.0247	1.07153	1.2406	1.217	1.1895	1.1673	1.2036	1.1634	1.2507	1.12	1.1987	1.1832
347	27.88	28.04	62	LE01Gene05400.t1	LE01Gene05400.t1	16		0.9857	0.8944	1.0125	0.9232	0.95395	0.8433	0.8918	0.865	0.9169	0.87925	0.7923	0.791	0.8165	0.8143	0.803525
348	27.73	28.01	48.9	LE01Gene06588.t1	LE01Gene06588.t1	17		1.3833	1.4334	1.4681	1.5279	1.45317	1.6726	1.4407	1.7498	1.5278	1.59773	1.942	2.1994	2.0756	2.3331	2.13753
349	27.67	28.32	57.9	LE01Gene08267.t2	LE01Gene08267.t2	27		0.9804	1.0239	0.9097	0.9563	0.967575	1	1.0789	0.931	1.0023	1.00305	1.0222	0.9945	0.955	0.9244	0.974025
350	27.64	30.52	39.3	LE01Gene03065.t1	LE01Gene03065.t1	20		0.6795	0.7042	0.759	0.7905	0.7333	0.6851	0.6158	0.7642	0.686	0.687775	0.5961	0.617	0.668	0.6913	0.6431
351	27.59	27.71	78.9	LE01Gene01709.t1	LE01Gene01709.t1	33		0.9649	0.9423	1.0864	1.066	1.0149	1.0096	0.8793	1.1381	0.9914	1.0046	0.9127	1.0027	1.0326	1.1311	1.01978
352	27.55	29.19	54.5	LE01Gene03017.t1	LE01Gene03017.t1	23		0.9724	1.0055	1.0091	1.0491	1.00903	1.0428	0.9602	1.0838	0.9975	1.02108	1.1355	1.2213	1.1827	1.268	1.20188
353	27.53	29.7	85.8	LE01Gene05439.t1	LE01Gene05439.t1	33		0.6379	0.6266	0.7242	0.7193	0.677	0.7386	0.6393	0.8519	0.7325	0.740575	0.7033	0.7754	0.8063	0.8905	0.793875
354	27.5	27.64	48.4	LE01Gene07509.t3	LE01Gene07509.t3	22		1.0551	1.0303	1.1271	1.1081	1.08015	1.4075	1.4034	1.5097	1.5032	1.45595	1.3635	1.4094	1.4689	1.5095	1.43782
355	27.46	27.48	57.6	LE01Gene09642.t1	LE01Gene09642.t1	30		0.8487	0.898	1.0012	1.066	0.953475	0.9272	0.7913	1.0991	0.9386	0.93905	0.6968	0.8184	0.8255	0.9673	0.827
356	27.41	28.9	18.2	LE01Gene04812.t1	LE01Gene04812.t1	20		0.9238	0.893	0.9737	0.9483	0.9347	1.0635	0.9868	1.1175	1.0395	1.05183	1.0769	1.087	1.1432	1.1455	1.11315
357	27.39	27.5	43.1	LE01Gene13788.t1	LE01Gene13788.t1	84		9.2986	9.0062	8.6922	8.4572	8.86355	6.2671	5.4589	6.3677	5.3921	5.87145	5.5492	5.8681	5.5371	5.5949	5.63732
358	27.23	27.58	49.8	LE01Gene03019.t1	LE01Gene03019.t1	15		1.1303	1.0071	1.1805	1.063	1.09523	1.2561	1.1404	1.3157	1.1955	1.22693	1.2569	1.3315	1.3126	1.3872	1.32205
359	26.94	27.28	94.4	LE01Gene07514.t1	LE01Gene07514.t1	100		0.4922	0.5167	0.5575	0.59	0.5391	0.5547	0.4358	0.6312	0.494	0.528925	0.5706	0.5882	0.6519	0.6809	0.6229
360	26.9	27.53	35.4	LE01Gene01017.t1	LE01Gene01017.t1	21		0.7305	0.7861	0.7154	0.7762	0.75205	0.8002	0.7392	0.7856	0.7263	0.762825	0.6884	0.6856	0.679	0.6709	0.680975
361	26.9	26.92	72.3	LE01Gene14218.t1	LE01Gene14218.t1	24		0.983	0.9554	1.0345	1.0131	0.9965	0.9119	0.8271	0.9616	0.8734	0.8935	0.8826	0.9962	0.9338	1.0507	0.965825
362	26.85	28.17	57.8	LE01Gene07162.t1	LE01Gene07162.t1	15		0.8814	0.898	0.9318	0.9567	0.916975	0.9139	0.8172	0.9673	0.8651	0.890875	0.8658	0.9182	0.9205	0.9753	0.91995
363	26.82	27.99	62.3	LE01Gene07660.t1	LE01Gene07660.t1	33		1.3393	1.3233	1.3777	1.369	1.35232	1.2818	1.1706	1.3195	1.2067	1.24465	1.3787	1.5128	1.4235	1.5613	1.46907
364	26.81	26.98	69.4	LE01Gene07818.t1	LE01Gene07818.t1	19		0.9559	0.9312	1.0302	1.0102	0.981875	1.0096	0.929	1.0886	1.0037	1.00772	0.9069	0.9825	0.9811	1.0607	0.9828
365	26.79	27.11	35.2	LE01Gene03111.t1	LE01Gene03111.t1	26		1.2323	1.3582	1.235	1.3796	1.30127	1.215	1.2892	1.2209	1.3014	1.25663	1.2384	1.1917	1.2537	1.2016	1.22135
366	26.75	26.84	49.9	LE01Gene10130.t1	LE01Gene10130.t1	14		0.7427	0.7305	0.7341	0.7268	0.733525	0.8105	0.7722	0.8003	0.7637	0.786675	0.8721	0.9422	0.8665	0.9331	0.903475
367	26.74	28.17	20.3	LE01Gene10618.t1	LE01Gene10618.t1	17		0.9334	0.8576	0.8873	0.8184	0.874175	0.9214	0.9266	0.8764	0.8816	0.9015	0.9199	0.9318	0.8817	0.8975	0.907725
368	26.72	29.86	53	LE01Gene07959.t2	LE01Gene07959.t2	28		0.7994	0.7792	0.8335	0.7986	0.802675	0.8638	0.7936	0.8686	0.8037	0.832425	0.8553	0.9218	0.8707	0.9579	0.901425
369	26.68	26.75	35.2	LE01Gene12316.t2	LE01Gene12316.t2	17		1.1925	1.2341	1.2487	1.3021	1.24435	1.2281	1.1609	1.2851	1.2178	1.22297	1.1588	1.2767	1.2211	1.3434	1.25
370	26.66	27.47	33.1	LE01Gene05622.t1	LE01Gene05622.t1	55		5.0921	5.0749	5.9135	5.9281	5.50215	3.3873	2.7807	3.9666	3.2663	3.35023	2.2933	2.053	2.7013	2.4128	2.3651
371	26.62	26.96	40.1	LE01Gene01520.t1	LE01Gene01520.t1	17		0.867	0.8371	0.8704	0.8432	0.854425	0.8954	0.9035	0.9001	0.9015	0.900125	0.9223	0.859	0.9248	0.8665	0.89315
372	26.61	27.3	47.5	LE01Gene07830.t1	LE01Gene07830.t1	14		0.8591	0.8095	0.8298	0.7869	0.821325	0.9349	0.8295	0.9045	0.8028	0.867925	0.9181	0.8939	0.8926	0.8663	0.892725
373	26.58	27.78	66	LE01Gene07183.t2	LE01Gene07183.t2	19		0.7645	0.7658	0.8559	0.8653	0.812875	0.8504	0.7472	0.955	0.8389	0.847875	0.7407	0.799	0.8362	0.8912	0.816775
374	26.55	26.76	58.2	LE01Gene04256.t3	LE01Gene04256.t3	24		0.8858	0.8809	0.9754	0.9776	0.929925	0.9124	0.8333	1.01	0.9219	0.9194	0.9761	0.9847	1.0844	1.0894	1.03365
375	26.53	27.45	33.2	LE01Gene03449.t2	LE01Gene03449.t2	20		0.8033	0.8226	0.8333	0.862	0.8303	0.8657	0.8587	0.8973	0.895	0.879175	0.7998	0.8251	0.8362	0.8629	0.831
376	26.52	28.22	57.5	LE01Gene10142.t1	LE01Gene10142.t1	18		0.8948	0.8976	0.9323	0.9389	0.9159	0.7763	0.7233	0.8083	0.7521	0.765	0.8144	0.8243	0.8511	0.8603	0.837525
377	26.51	28.72	50.4	LE01Gene09649.t1	LE01Gene09649.t1	23		0.8233	0.7657	0.8375	0.7857	0.80305	0.8088	0.7992	0.8262	0.8164	0.81265	0.7416	0.7616	0.7602	0.7784	0.76045
378	26.45	26.65	49	LE01Gene11738.t1	LE01Gene11738.t1	16		0.6868	0.7043	0.7033	0.7245	0.704725	0.701	0.6734	0.7177	0.688	0.695025	0.6748	0.6747	0.6918	0.6899	0.6828
379	26.37	26.72	44	LE01Gene11102.t1	LE01Gene11102.t1	17		0.996	1.0743	0.9715	1.0509	1.02318	1.3253	1.2793	1.3045	1.2518	1.29022	1.3046	1.4449	1.2807	1.4107	1.36023
380	26.34	27.7	60.5	LE01Gene13374.t1	LE01Gene13374.t1	20		0.9054	0.905	0.9359	0.9393	0.9214	0.8107	0.8303	0.8419	0.8576	0.835125	0.8021	0.7723	0.8314	0.7979	0.800925
381	26.34	27.06	58.8	LE01Gene00039.t1	LE01Gene00039.t1	16		0.7822	0.7619	0.7993	0.7841	0.781875	1.0476	0.9933	1.0638	1.0112	1.02897	0.9928	1.0564	1.0099	1.0774	1.03412
382	26.24	26.36	72	LE01Gene11683.t1	LE01Gene11683.t1	27		1.5053	1.5187	1.6559	1.6852	1.59127	1.7087	1.4856	1.8809	1.6326	1.67695	2.2898	2.5535	2.5384	2.8336	2.55383
383	26.22	27.34	54.3	LE01Gene00408.t1	LE01Gene00408.t1	25		0.6968	0.7451	0.7746	0.8321	0.76215	0.7228	0.6836	0.8037	0.7577	0.74195	0.6623	0.7384	0.7398	0.8226	0.740775
384	26.17	26.29	39.7	LE01Gene06832.t1	LE01Gene06832.t1	20		0.7826	0.7237	0.7776	0.7224	0.751575	0.7243	0.7691	0.7252	0.7694	0.747	0.8547	0.8435	0.8561	0.8491	0.85085
385	26.16	26.94	69.3	LE01Gene11430.t1	LE01Gene11430.t1	21		0.6202	0.602	0.6439	0.6306	0.624175	0.6637	0.6433	0.6932	0.672	0.66805	0.6325	0.6603	0.6633	0.6912	0.661825
386	26.01	26.45	21.8	LE01Gene00462.t1	LE01Gene00462.t1	18		0.9087	0.752	0.9023	0.7521	0.828775	1.0032	1.0154	0.9983	1.0134	1.00758	0.919	0.9953	0.9198	0.9918	0.956475
387	26	26.04	40.2	LE01Gene00952.t1	LE01Gene00952.t1	23		0.9031	0.9358	0.9071	0.9449	0.922725	1.2778	1.0908	1.2844	1.0971	1.18752	1.3063	1.3595	1.3174	1.3667	1.33747
388	25.94	26.09	58.4	LE01Gene01366.t2	LE01Gene01366.t2	22		1.0639	0.9993	0.8718	0.7821	0.929275	1.1515	1.1782	0.9068	0.9075	1.036	1.2541	1.1405	0.9874	0.8978	1.06995
389	25.91	26.01	24.3	LE01Gene09429.t1	LE01Gene09429.t1	16		0.938	0.9141	0.9666	0.9484	0.941775	0.9984	0.9128	1.0295	0.9424	0.970775	0.9899	1.1013	1.0261	1.1379	1.0638
390	25.87	26.05	42.7	LE01Gene08833.t1	LE01Gene08833.t1	17		0.9282	0.8787	0.896	0.8516	0.888625	0.8774	0.8486	0.8463	0.8165	0.8472	0.8446	0.8384	0.8162	0.8087	0.826975
391	25.85	26.11	54.5	LE01Gene10994.t1	LE01Gene10994.t1	22		1.5367	1.4731	1.6337	1.5757	1.5548	1.4766	1.3439	1.5702	1.4326	1.45582	1.4419	1.5392	1.5387	1.6401	1.53998
392	25.85	25.94	61.6	LE01Gene10284.t1	LE01Gene10284.t1	17		0.9698	0.9657	0.9978	0.9987	0.983	0.8079	0.7767	0.8333	0.8009	0.8047	0.7159	0.8025	0.7409	0.8294	0.772175
393	25.83	27.24	59.2	LE01Gene12032.t2	LE01Gene12032.t2	23		1.27	1.24	1.2303	1.2069	1.2368	1.3199	1.1666	1.2786	1.1276	1.22318	1.2731	1.3626	1.2392	1.3278	1.30068
394	25.73	25.81	34.8	LE01Gene10018.t1	LE01Gene10018.t1	16		1.1114	1.0271	1.0598	0.986	1.04607	1.043	1.2149	0.9934	1.1649	1.10405	1.0457	1.0842	1.0031	1.0316	1.04115
395	25.7	25.81	53.8	LE01Gene02388.t1	LE01Gene02388.t1	18		0.5785	0.5832	0.6454	0.6559	0.61575	0.6159	0.5905	0.6885	0.6601	0.63875	0.5532	0.5648	0.6204	0.6305	0.592225
396	25.67	26.11	60	LE01Gene03404.t1	LE01Gene03404.t1	20		0.748	0.7216	0.8002	0.7774	0.7618	0.7711	0.7463	0.8256	0.8012	0.78605	0.689	0.6175	0.741	0.6603	0.67695
397	25.59	25.96	78	LE01Gene01524.t1	LE01Gene01524.t1	25		0.9359	0.9823	1.0008	1.0548	0.99345	1.1774	1.0575	1.2422	1.1213	1.1496	1.0637	1.1611	1.1203	1.2267	1.14295
398	25.58	25.74	45.2	LE01Gene10329.t2	LE01Gene10329.t2	15		0.8626	0.7965	0.8317	0.7695	0.815075	0.8438	0.9833	0.8092	0.9461	0.8956	0.8724	0.9234	0.8401	0.8904	0.881575
399	25.52	25.63	46.8	LE01Gene14216.t1	LE01Gene14216.t1	24		0.6073	0.618	0.6497	0.6654	0.6351	0.6626	0.568	0.7104	0.6085	0.637375	0.606	0.6317	0.6523	0.6791	0.642275
400	25.52	25.55	63.6	LE01Gene11043.t1	LE01Gene11043.t1	18		1.134	1.0995	1.2108	1.1775	1.15545	1.0703	0.939	1.1349	0.9944	1.03465	1.1136	1.1833	1.1828	1.2556	1.18383
401	25.5	25.58	65	LE01Gene10151.t1	LE01Gene10151.t1	16		0.875	0.7778	0.9515	0.8569	0.8653	0.7818	0.7685	0.8542	0.842	0.811625	0.6497	0.6515	0.7044	0.713	0.67965
402	25.49	25.91	68.3	LE01Gene12220.t3	LE01Gene12220.t3	18		0.8248	0.8369	0.8208	0.8368	0.829825	0.9015	0.9694	0.898	0.9672	0.934025	0.9458	1.0215	0.9465	1.0147	0.982125
403	25.47	37.89	63.1	LE01Gene01435.t2	LE01Gene01435.t2	33		0.6769	0.6774	0.7175	0.7294	0.7003	0.8631	0.8758	0.9213	0.939	0.8998	0.7816	0.7969	0.8361	0.8468	0.81535
404	25.46	25.58	63.2	LE01Gene09672.t1	LE01Gene09672.t1	15		0.8356	0.8271	0.8869	0.8837	0.858325	0.761	0.7132	0.8135	0.7613	0.76225	0.7154	0.7064	0.7711	0.7578	0.737675
405	25.45	25.84	40	LE01Gene05745.t1	LE01Gene05745.t1	16		0.8022	0.8	0.7691	0.7709	0.78555	0.9641	0.837	0.9232	0.8027	0.88175	0.7941	0.8311	0.7644	0.7972	0.7967
406	25.44	25.53	90.5	LE01Gene07174.t1	LE01Gene07174.t1	35		0.6692	0.6478	0.7628	0.7442	0.706	0.7713	0.6019	0.8823	0.6893	0.7362	0.7232	0.7617	0.8307	0.8744	0.7975
407	25.39	25.48	23.4	LE01Gene03861.t1	LE01Gene03861.t1	15		1.1661	1.2339	1.2445	1.3523	1.2492	0.9567	1.1673	1.0298	1.2255	1.09483	1.3486	1.0671	1.4215	1.161	1.24955
408	25.35	26.72	78.2	LE01Gene03121.t1	LE01Gene03121.t1	15		0.8423	0.8691	0.9368	0.9713	0.904875	0.8736	0.7734	0.9745	0.8636	0.871275	0.8439	0.9347	0.9433	1.0421	0.941
409	25.35	25.76	35.6	LE01Gene02504.t1	LE01Gene02504.t1	14		0.9751	0.955	0.9419	0.929	0.95025	1.0583	0.9806	1.0218	0.9485	1.0023	0.9217	1.0496	0.8962	1.0167	0.97105
410	25.35	25.57	50.4	LE01Gene02890.t1	LE01Gene02890.t1	16		1.1829	1.1878	1.313	1.3258	1.25238	1.1736	1.0859	1.305	1.2087	1.1933	1.1467	1.116	1.2811	1.2405	1.19607
411	25.34	25.5	28.3	LE01Gene05602.t1	LE01Gene05602.t1	15		1.0358	1.1138	1.0425	1.127	1.07977	1.1041	1.1512	1.1103	1.1601	1.13143	1.1046	1.0865	1.1226	1.0996	1.10332
412	25.3	25.34	57.4	LE01Gene11594.t1	LE01Gene11594.t1	13		0.8831	0.8962	0.9388	0.9564	0.918625	0.877	0.9439	0.9332	1.0047	0.9397	0.8849	0.7709	0.9442	0.819	0.85475
413	25.28	25.5	54.2	LE01Gene01306.t1	LE01Gene01306.t1	17		1.049	1.0542	0.9983	1.0056	1.02677	1.063	0.9799	1.0084	0.9346	0.996475	1.0433	1.1062	0.9935	1.0536	1.04915
414	25.24	30.81	21.3	LE01Gene01003.t1	LE01Gene01003.t1	16		0.8979	0.8439	1.0106	0.9523	0.926175	0.8865	0.9464	0.9953	1.0626	0.9727	0.9106	0.9231	1.0288	1.037	0.974875
415	25.22	25.41	46.4	LE01Gene00099.t1	LE01Gene00099.t1	27		1.0309	0.9932	1.0057	0.9735	1.00082	1.1621	1.0633	1.1339	1.0359	1.0988	1.0183	0.983	0.9986	0.9586	0.989625
416	25.2	27.95	12.6	LE01Gene02223.t1	LE01Gene02223.t1	19		0.8692	0.7068	0.9976	0.8166	0.84755	0.7137	0.7098	0.8331	0.8232	0.76995	0.6841	0.6455	0.7824	0.7459	0.714475
417	25.17	25.19	70.3	LE01Gene12308.t1	LE01Gene12308.t1	16		1.1781	1.1269	1.1361	1.0931	1.13355	1.116	1.062	1.0767	1.0256	1.07007	1.1758	1.3026	1.1392	1.26	1.2194
418	25.1	31.97	62.1	LE01Gene08783.t1	LE01Gene08783.t1	20		0.7702	0.8101	0.7983	0.8459	0.806125	0.8736	0.8196	0.9076	0.8498	0.86265	0.8964	0.9297	0.9359	0.9676	0.9324
419	25.1	25.2	54.3	LE01Gene00683.t3	LE01Gene00683.t3	18		1.0848	1.1263	0.9418	0.9808	1.03343	1.2303	1.1766	1.0663	1.0248	1.1245	1.2124	1.292	1.0557	1.1218	1.17048
420	25.1	25.19	39.3	LE01Gene01937.t2	LE01Gene01937.t2	13		1.445	1.522	1.2933	1.3637	1.406	1.3683	1.2913	1.2212	1.1567	1.25938	1.2511	1.3264	1.1208	1.1889	1.2218
421	25.1	25.17	54.6	LE01Gene06512.t1	LE01Gene06512.t1	15		0.9413	0.9122	0.9979	0.9735	0.956225	1.2041	1.1171	1.2788	1.1869	1.19673	1.2187	1.307	1.3002	1.391	1.30422
422	25.08	25.17	44.4	LE01Gene01984.t1	LE01Gene01984.t1	18		1.1677	1.0773	1.0706	1.0103	1.08147	1.2118	1.2318	1.1243	1.1481	1.179	1.3273	1.3493	1.2444	1.2498	1.2927
423	25.07	26.01	53.5	LE01Gene05680.t1	LE01Gene05680.t1	19		1.3773	1.346	1.263	1.2413	1.3069	1.412	1.2467	1.2926	1.142	1.27332	1.2604	1.2818	1.1598	1.1712	1.2183
424	25.04	32.12	64.3	LE01Gene06332.t1	LE01Gene06332.t1	22		1.0828	0.9723	1.1089	1.0017	1.04142	1.0038	0.9588	1.0304	0.9835	0.994125	0.9781	1.0629	1.007	1.0916	1.0349
425	25.02	27.3	17.3	LE01Gene12913.t1	LE01Gene12913.t1	27		2.4356	2.3866	2.3271	2.2909	2.36005	1.8749	1.6386	1.8006	1.5743	1.7221	2.0338	2.0613	1.9576	1.9821	2.0087
426	25.01	25.86	45.7	LE01Gene02448.t1	LE01Gene02448.t1	14		0.9944	0.8841	0.9299	0.8186	0.90675	1.3874	1.1902	1.263	1.0939	1.23362	1.9248	2.0564	1.7485	1.8577	1.89685
427	25.01	25.11	49.6	LE01Gene06078.t1	LE01Gene06078.t1	16		0.9309	0.9349	0.9288	0.9373	0.932975	0.9278	0.8519	0.9264	0.8506	0.889175	1.017	1.0366	1.0202	1.0425	1.02907
428	24.91	27.3	26.6	LE01Gene02525.t3	LE01Gene02525.t3	15		0.8129	0.8659	0.8332	0.8883	0.850075	0.8821	0.8876	0.9054	0.908	0.895775	0.8802	0.7488	0.9074	0.7728	0.8273
429	24.89	25.04	32.5	LE01Gene05305.t1	LE01Gene05305.t1	27		0.935	0.8479	0.97	0.885	0.909475	0.833	0.9062	0.8652	0.9408	0.8863	0.8077	0.7766	0.8409	0.8094	0.80865
430	24.76	25.7	63.3	LE01Gene03920.t1	LE01Gene03920.t1	19		0.8259	0.8269	0.899	0.9057	0.864375	0.737	0.6954	0.8071	0.7613	0.7502	0.6736	0.6711	0.7395	0.7359	0.705025
431	24.75	27.1	52	LE01Gene09854.t2	LE01Gene09854.t2	18		0.9834	1.0062	1.0073	1.0338	1.00768	1.0529	0.8857	1.0762	0.9064	0.9803	1.044	1.0438	1.0711	1.0665	1.05635
432	24.66	25.43	39.1	LE01Gene02142.t1	LE01Gene02142.t1	15		0.8868	0.9587	0.8879	0.9659	0.924825	1.0217	1.0033	1.0257	1.0063	1.01425	1.2978	1.2442	1.3045	1.2471	1.2734
433	24.63	27.5	42.3	LE01Gene11607.t1	LE01Gene11607.t1	19		0.8968	0.9858	0.8365	0.925	0.911025	1.0077	1.0273	0.9428	0.9607	0.984625	1.0723	0.9682	1.0059	0.9217	0.992025
434	24.58	24.7	65.4	LE01Gene03089.t2	LE01Gene03089.t2	20		0.7135	0.7038	0.7533	0.7495	0.730025	0.7579	0.6447	0.8091	0.684	0.723925	0.6241	0.6801	0.6642	0.7251	0.673375
435	24.57	25.54	47.2	LE01Gene05421.t1	LE01Gene05421.t1	19		1.0229	0.9219	1.158	1.0533	1.03902	1.0514	1.0461	1.1948	1.1851	1.11935	1.0054	0.9818	1.1462	1.1181	1.06288
436	24.55	24.69	55.6	LE01Gene13863.t1	LE01Gene13863.t1	18		1.9173	1.8977	2.0431	2.0313	1.97235	1.722	1.6685	1.8384	1.7781	1.75175	1.7843	1.8255	1.916	1.9545	1.87007
437	24.53	24.97	44.3	LE01Gene09062.t1	LE01Gene09062.t1	15		0.8913	0.9064	0.9297	0.9534	0.9202	0.8332	0.8294	0.8761	0.8676	0.851575	0.7435	0.8093	0.7813	0.8476	0.795425
438	24.47	24.75	38.6	LE01Gene11602.t2	LE01Gene11602.t2	29		0.7436	0.7643	0.8724	0.9009	0.8203	0.845	0.8055	0.9908	0.9448	0.896525	0.8699	0.9378	1.0228	1.0982	0.982175
439	24.31	24.32	31	LE01Gene01642.t1	LE01Gene01642.t1	18		1.1813	1.1333	1.0914	1.0531	1.11477	1.123	1.0031	1.0413	0.9342	1.0254	1.0556	1.0467	0.9798	0.97	1.01303
440	24.23	24.63	44.7	LE01Gene12711.t1	LE01Gene12711.t1	18		0.98	0.91	1.0059	0.9408	0.959175	0.889	0.8593	0.9134	0.8836	0.886325	0.8558	0.9163	0.8835	0.9459	0.900375
441	24.17	24.22	57	LE01Gene07947.t1	LE01Gene07947.t1	15		1.2252	1.2119	1.1921	1.1851	1.20358	1.1525	1.0732	1.1212	1.0451	1.098	1.0093	1.0477	0.9879	1.0264	1.01782
442	24.16	24.25	55.8	LE01Gene00994.t1	LE01Gene00994.t1	15		0.6878	0.6719	0.7488	0.735	0.710875	0.6839	0.6347	0.7452	0.6907	0.688625	0.6773	0.6448	0.7405	0.7025	0.691275
443	24.14	26.28	73.8	LE01Gene04726.t1	LE01Gene04726.t1	29		0.8554	0.8436	0.9295	0.921	0.887375	0.8636	0.7168	0.9286	0.7713	0.820075	0.8343	0.9259	0.902	0.9981	0.915075
444	24.12	24.17	48.6	LE01Gene04586.t4	LE01Gene04586.t4	14		1.4123	1.355	1.4216	1.3716	1.39013	1.3974	1.3807	1.4055	1.3897	1.39332	1.2087	1.3532	1.2222	1.3651	1.2873
445	24.07	25.62	48.4	LE01Gene03246.t2	LE01Gene03246.t2	17		1.4343	1.335	1.2639	1.1886	1.30545	1.3871	1.2832	1.2465	1.1439	1.26518	1.3831	1.3995	1.2366	1.2517	1.31772
446	24.01	26.49	68.7	LE01Gene00018.t1	LE01Gene00018.t1	30		2.3006	2.2448	2.3996	2.3558	2.3252	1.7496	1.4644	1.848	1.5461	1.65203	1.8874	2.2274	2.0007	2.3572	2.11817
447	24	24.22	51.2	LE01Gene03380.t1	LE01Gene03380.t1	15		1.2668	1.3059	1.1808	1.2281	1.2454	1.3319	1.272	1.24	1.1869	1.2577	1.3993	1.544	1.3081	1.4454	1.4242
448	24	24.16	28.4	LE01Gene11739.t1	LE01Gene11739.t1	18		0.953	0.9035	0.9528	0.9083	0.9294	1.0217	0.9544	1.0234	0.9553	0.9887	0.9888	0.8994	0.9954	0.9228	0.9516
449	23.99	24.05	76.1	LE01Gene13399.t1	LE01Gene13399.t1	25		1.2715	1.2191	1.1966	1.1503	1.20938	1.2848	1.1139	1.2053	1.0446	1.16215	1.1875	1.1258	1.1174	1.0556	1.12157
450	23.99	24.03	77.9	LE01Gene10638.t2	LE01Gene10638.t2	19		1.5755	1.5467	1.5103	1.4895	1.5305	1.395	1.3463	1.3462	1.3014	1.34723	1.3459	1.3832	1.3041	1.3394	1.34315
451	23.98	24.59	52.7	LE01Gene12626.t1	LE01Gene12626.t1	21		1.1743	1.1813	1.3145	1.3296	1.24992	1.3241	1.0817	1.4818	1.2116	1.2748	1.0713	1.0203	1.2051	1.1387	1.10885
452	23.95	26.91	47.2	LE01Gene10048.t1	LE01Gene10048.t1	17		1.0827	1.0931	1.0753	1.0935	1.08615	1.011	0.9582	1.0093	0.9531	0.9829	0.9738	1.0493	0.9727	1.0473	1.01077
453	23.9	24.13	63.2	LE01Gene04866.t1	LE01Gene04866.t1	17		0.8322	0.8731	0.92	0.9738	0.899775	0.9137	0.8348	1.0133	0.9257	0.921875	0.9327	1.0466	1.0391	1.1634	1.04545
454	23.89	23.93	24.8	LE01Gene04793.t1	LE01Gene04793.t1	24		2.2211	2.1972	2.0565	2.0501	2.13123	1.0603	1.1475	1.0032	1.0817	1.07317	0.8961	0.8817	0.8526	0.8444	0.8687
455	23.88	24.01	56.6	LE01Gene01171.t1	LE01Gene01171.t1	26		1.4467	1.4384	1.6156	1.6132	1.52848	1.3798	1.2043	1.5533	1.3574	1.3737	1.5193	1.6768	1.7248	1.8918	1.70318
456	23.84	24.5	69.9	LE01Gene05497.t1	LE01Gene05497.t1	31		1.1662	1.1477	1.255	1.2435	1.2031	1.1969	1.0816	1.2932	1.1693	1.18525	1.1047	1.1582	1.1975	1.2499	1.17758
457	23.81	30.05	59.3	LE01Gene06843.t1	LE01Gene06843.t1	17		1.0094	0.9869	0.9624	0.9465	0.9763	0.9748	0.9152	0.9278	0.8701	0.921975	0.8488	0.9059	0.8125	0.8616	0.8572
458	23.77	25.65	26.9	LE01Gene12469.t1	LE01Gene12469.t1	20		0.9594	0.9599	0.909	0.9175	0.93645	0.9652	0.9508	0.9143	0.9033	0.9334	0.9405	0.8822	0.8963	0.8428	0.89045
459	23.76	23.88	74.3	LE01Gene02821.t1	LE01Gene02821.t1	28		0.9441	0.914	1.0723	1.0441	0.993625	0.9791	0.8007	1.1138	0.9111	0.951175	0.9105	0.9459	1.0391	1.0777	0.9933
460	23.75	25.59	70	LE01Gene10541.t1	LE01Gene10541.t1	20		0.6144	0.5975	0.7031	0.6881	0.650775	0.654	0.5688	0.7508	0.6512	0.6562	0.6012	0.6761	0.6923	0.779	0.68715
461	23.74	26.25	49.7	LE01Gene10253.t4	LE01Gene10253.t4	21		1.348	1.306	1.3282	1.2925	1.31867	1.411	1.2328	1.3921	1.2161	1.313	1.4144	1.5303	1.4008	1.5125	1.4645
462	23.67	23.91	59.5	LE01Gene08075.t1	LE01Gene08075.t1	13		0.9448	0.8958	1.0192	0.9719	0.957925	1.0178	0.9001	1.0992	0.9721	0.9973	0.7467	0.8058	0.8108	0.8705	0.80845
463	23.55	23.69	59.5	LE01Gene07352.t2	LE01Gene07352.t2	15		0.7729	0.7834	0.8787	0.8973	0.833075	0.8125	0.6841	0.9264	0.7794	0.8006	0.6942	0.7768	0.7941	0.8866	0.787925
464	23.54	23.64	57.7	LE01Gene09888.t2	LE01Gene09888.t2	17		1.4527	1.425	1.5662	1.546	1.49748	1.7671	1.5866	1.9092	1.7131	1.744	1.9829	2.2251	2.1541	2.4133	2.19385
465	23.52	23.6	58.2	LE01Gene12909.t1	LE01Gene12909.t1	13		1.0196	0.9503	1.0942	1.0234	1.02188	1.1111	0.9881	1.1938	1.0613	1.08857	1.1431	1.121	1.2331	1.207	1.17605
466	23.48	23.84	53.7	LE01Gene03424.t1	LE01Gene03424.t1	18		0.8643	0.8764	0.912	0.931	0.895925	0.8584	0.8126	0.9061	0.8575	0.85865	0.714	0.7233	0.7568	0.7633	0.73935
467	23.46	23.51	64.3	LE01Gene08558.t1	LE01Gene08558.t1	25		1.3548	1.4108	1.575	1.6463	1.49673	1.5317	1.2386	1.8152	1.4717	1.5143	1.7924	1.6365	2.0975	1.9081	1.85863
468	23.44	23.7	48.5	LE01Gene02283.t1	LE01Gene02283.t1	17		1.1886	1.1049	1.3014	1.2156	1.20263	1.1583	1.0259	1.2729	1.1304	1.14688	1.1737	1.355	1.2968	1.4907	1.32905
469	23.44	23.65	47.7	LE01Gene06652.t1	LE01Gene06652.t1	18		0.9548	0.8359	0.9976	0.88	0.917075	0.8555	0.9026	0.8861	0.9314	0.8939	0.9208	0.9527	0.9693	1	0.9607
470	23.39	23.55	19.7	LE01Gene04063.t1	LE01Gene04063.t1	12		1.1963	1.2204	1.1134	1.1335	1.1659	1.053	1.1977	1.0013	1.1354	1.09685	1.1929	1.1376	1.1331	1.0763	1.13497
471	23.38	23.43	58.2	LE01Gene05579.t1	LE01Gene05579.t1	18		0.7155	0.7512	0.7842	0.8264	0.769325	0.8226	0.76	0.8963	0.8309	0.82745	0.8908	0.9412	0.9796	1.0333	0.961225
472	23.36	25.14	79.2	LE01Gene14307.t1	LE01Gene14307.t1	19		1.1155	1.073	1.1084	1.0721	1.09225	1.0655	1.1481	1.0544	1.1366	1.10115	0.9339	0.9181	0.9311	0.9157	0.9247
473	23.3	23.34	53.3	LE01Gene09162.t1	LE01Gene09162.t1	18		1.0331	0.9944	1.0536	1.0134	1.02363	1.1183	0.9845	1.1366	1.0105	1.06248	1.0801	1.2037	1.0979	1.2152	1.14923
474	23.25	23.65	30.4	LE01Gene02438.t1	LE01Gene02438.t1	14		0.9701	0.9015	1.0451	0.9765	0.9733	1.0193	1.0522	1.0993	1.1327	1.07588	1.0585	1.0862	1.1439	1.1674	1.114
475	23.2	24.61	57.1	LE01Gene10823.t1	LE01Gene10823.t1	16		1.5586	1.5192	1.7692	1.7348	1.64545	1.7206	1.4821	1.9555	1.6848	1.71075	1.6793	1.5573	1.9185	1.7821	1.7343
476	23.15	23.34	62	LE01Gene03369.t1	LE01Gene03369.t1	20		0.8607	0.8129	0.9328	0.886	0.8731	0.8853	0.7604	0.9593	0.8245	0.857375	0.902	1.0241	0.9815	1.1117	1.00482
477	23.12	23.24	51.4	LE01Gene04182.t1	LE01Gene04182.t1	13		1.1628	1.1879	1.0981	1.1295	1.14457	1.0969	1.0935	1.0408	1.0302	1.06535	1.0448	1.17	0.9908	1.105	1.07765
478	23.1	23.47	36.3	LE01Gene10058.t2	LE01Gene10058.t2	13		0.9209	0.8692	0.9445	0.8946	0.9073	0.8302	0.8929	0.8595	0.917	0.8749	1.0209	0.9476	1.0525	0.9754	0.9991
479	23.06	23.59	36.2	LE01Gene07717.t1	LE01Gene07717.t1	18		1.4533	1.5112	1.5234	1.5804	1.51707	1.5816	1.4	1.6483	1.4754	1.52632	1.9368	2.1808	2.0338	2.2642	2.1039
480	23.03	23.06	69	LE01Gene11489.t1	LE01Gene11489.t1	20		0.785	0.8046	0.885	0.913	0.8469	0.8164	0.7098	0.9223	0.8008	0.812325	0.7166	0.7683	0.813	0.8704	0.792075
481	23	23.25	19	LE01Gene07930.t1	LE01Gene07930.t1	12		0.8815	0.8295	0.9	0.8516	0.86565	1.24	1.1472	1.2685	1.1731	1.2072	1.1948	1.3238	1.2263	1.3485	1.27335
482	22.99	23.02	62	LE01Gene08454.t1	LE01Gene08454.t1	16		0.7665	0.7493	0.8115	0.7993	0.78165	0.6965	0.6776	0.7383	0.7182	0.70765	0.7097	0.734	0.7553	0.7801	0.744775
483	22.89	22.95	66.7	LE01Gene05249.t1	LE01Gene05249.t1	26		1.1327	1.1759	1.3312	1.3926	1.2581	1.1108	0.9511	1.3134	1.1254	1.12518	1.2367	1.3267	1.4669	1.5702	1.40012
484	22.83	22.89	62.4	LE01Gene00256.t1	LE01Gene00256.t1	15		0.8361	0.825	0.8632	0.8573	0.8454	0.9882	0.9767	1.0216	1.0103	0.9992	1.0005	1.0695	1.0389	1.1086	1.05437
485	22.77	22.92	55.1	LE01Gene00689.t1	LE01Gene00689.t1	22		1.3138	1.2965	1.4289	1.4189	1.36452	1.162	1.1141	1.2666	1.2163	1.18975	0.9739	0.9785	1.0665	1.0658	1.02117
486	22.74	23.52	53.4	LE01Gene05462.t1	LE01Gene05462.t1	16		0.7527	0.7749	0.843	0.8734	0.811	0.8896	0.7868	0.9967	0.8818	0.888725	0.8233	0.8993	0.9277	1.0104	0.915175
487	22.7	23.06	42.6	LE01Gene11995.t2	LE01Gene11995.t2	18		1.0752	1.0285	1.1299	1.0871	1.08018	1.0394	0.9706	1.0937	1.0231	1.0317	1.0046	1.1016	1.061	1.1615	1.08217
488	22.67	22.79	56.4	LE01Gene08378.t2	LE01Gene08378.t2	23		0.8962	0.9192	0.9265	0.954	0.923975	0.968	0.8879	0.9992	0.9157	0.9427	0.9792	1.0912	1.0157	1.1266	1.05317
489	22.62	24.09	47.1	LE01Gene02211.t1	LE01Gene02211.t1	23		0.455	0.5172	0.4783	0.5489	0.49985	0.5088	0.4781	0.5389	0.5071	0.508225	0.3697	0.4025	0.3926	0.4266	0.39785
490	22.62	22.73	79.6	LE01Gene03136.t1	LE01Gene03136.t1	16		0.9963	0.9755	1.0446	1.0298	1.01155	1.023	0.8832	1.0748	0.9277	0.977175	0.9869	1.0757	1.0418	1.1322	1.05915
491	22.61	22.68	65.5	LE01Gene10308.t1	LE01Gene10308.t1	24		1.4708	1.3462	1.4848	1.3664	1.41705	1.4884	1.3686	1.5102	1.3901	1.43933	1.6341	1.9265	1.6656	1.9581	1.79608
492	22.52	26.76	43.3	LE01Gene01970.t1	LE01Gene01970.t1	24		1.0404	0.9939	1.0375	0.9933	1.01628	1.0556	0.9046	1.0496	0.9022	0.978	0.9351	0.9743	0.9328	0.9647	0.951725
493	22.5	22.71	29.5	LE01Gene04861.t1	LE01Gene04861.t1	13		1.0104	1.0509	0.8639	0.9042	0.95735	0.923	0.9641	0.791	0.8253	0.87585	0.9645	0.8149	0.8283	0.6959	0.8259
494	22.49	22.51	88.9	LE01Gene10661.t1	LE01Gene10661.t1	21		1.0281	1.0031	1.1036	1.0816	1.0541	0.8772	0.7685	0.9431	0.8257	0.853625	0.8255	0.7173	0.891	0.7613	0.798775
495	22.47	22.92	48.5	LE01Gene11685.t1	LE01Gene11685.t1	16		0.7714	0.7516	0.8541	0.8379	0.80375	0.7685	0.7104	0.8523	0.7872	0.7796	0.7888	0.8012	0.8779	0.8909	0.8397
496	22.46	22.56	96.6	LE01Gene12841.t1	LE01Gene12841.t1	24		1.1779	1.1051	1.2378	1.1688	1.1724	1.1622	1.0234	1.2324	1.0828	1.1252	1.3299	1.6027	1.4171	1.7072	1.51423
497	22.43	22.6	34.8	LE01Gene02092.t1	LE01Gene02092.t1	36		4.7526	4.5383	4.5141	4.3374	4.5356	5.0257	4.3767	4.7609	4.1393	4.57565	3.4042	3.262	3.245	3.1612	3.2681
498	22.42	22.51	65.6	LE01Gene12685.t1	LE01Gene12685.t1	28		0.9723	0.9738	1.0574	1.0659	1.01735	1.1746	0.9803	1.2771	1.0685	1.12512	1.1187	1.3345	1.2216	1.452	1.2817
499	22.34	22.41	37.5	LE01Gene09383.t1	LE01Gene09383.t1	15		0.9445	0.8658	1.0324	0.9479	0.94765	0.8926	0.9436	0.977	1.0311	0.961075	1.0819	1.0368	1.1818	1.1387	1.1098
500	22.32	22.41	58.5	LE01Gene03841.t1	LE01Gene03841.t1	12		0.8828	0.8455	1.0349	0.9975	0.940175	0.8622	0.7994	1.0074	0.9345	0.900875	0.9337	0.9927	1.1012	1.167	1.04865
501	22.24	22.52	96.7	LE01Gene01931.t1	LE01Gene01931.t1	27		1.0708	1.0612	1.1661	1.1615	1.1149	1.2256	1.0679	1.3363	1.1657	1.19887	1.2865	1.4131	1.4101	1.5513	1.41525
502	22.22	22.61	51.7	LE01Gene02406.t1	LE01Gene02406.t1	15		0.8492	0.8563	0.8855	0.8994	0.8726	0.8995	0.9503	0.9306	0.988	0.9421	0.9571	0.989	1.0021	1.036	0.99605
503	22.2	22.87	67.7	LE01Gene07666.t1	LE01Gene07666.t1	34		1.7046	1.6451	1.6014	1.5522	1.62583	1.9607	1.722	1.8386	1.615	1.78408	1.8694	2.0254	1.7585	1.9091	1.8906
504	22.19	22.26	39.8	LE01Gene08432.t1	LE01Gene08432.t1	11		1.0287	0.9781	1.0664	1.0201	1.02333	0.9366	0.8879	0.9823	0.9289	0.933925	0.8339	0.8276	0.8781	0.8584	0.8495
505	22.1	22.65	59.4	LE01Gene00623.t1	LE01Gene00623.t1	17		0.9174	0.9423	0.8833	0.9119	0.913725	0.9523	0.8781	0.9162	0.8462	0.8982	0.8621	0.9278	0.8332	0.8951	0.87955
506	22.07	22.38	59.3	LE01Gene04503.t1	LE01Gene04503.t1	12		1.0198	1.0042	1.0056	0.9908	1.0051	0.9109	0.8721	0.8957	0.8584	0.884275	0.9072	0.8756	0.8964	0.8641	0.885825
507	22.06	22.21	44.3	LE01Gene13116.t1	LE01Gene13116.t1	11		1.0112	1.0734	0.8545	0.916	0.963775	0.9426	0.9109	0.7906	0.7685	0.85315	0.9546	0.9869	0.8092	0.8352	0.896475
508	22.03	22.18	45.5	LE01Gene02112.t1	LE01Gene02112.t1	13		1.1745	1.1637	1.2099	1.203	1.18778	1.0843	1.037	1.1106	1.0697	1.0754	1.0651	1.1031	1.103	1.1392	1.1026
509	22.03	22.17	25.5	LE01Gene05102.t2	LE01Gene05102.t2	13		0.9408	0.9087	0.953	0.9248	0.931825	1.0001	1.0182	1.0099	1.0301	1.01458	0.9837	1.0885	0.9975	1.0996	1.04232
510	21.99	22.08	63.9	LE01Gene04018.t1	LE01Gene04018.t1	15		0.865	0.9094	0.8753	0.9256	0.893825	0.9973	0.9329	1.0113	0.9557	0.9743	0.9173	0.9776	0.9357	0.994	0.95615
511	21.94	24.07	91.3	LE01Gene11226.t1	LE01Gene11226.t1	57		0.1581	0.1767	0.18	0.2034	0.17955	0.2029	0.1633	0.2332	0.1881	0.196875	0.1647	0.1824	0.1903	0.2098	0.1868
512	21.94	23.06	19.6	LE01Gene01457.t1	LE01Gene01457.t1	14		1.0805	1.0956	1.0615	1.0835	1.08027	1.0797	1.2047	1.0603	1.1865	1.1328	0.9956	1.1068	0.9876	1.0846	1.04365
513	21.93	22.29	19.8	LE01Gene00183.t1	LE01Gene00183.t1	13		1.076	1.0644	1.0431	1.0102	1.04842	1.1395	1.1145	1.073	1.0516	1.09465	1.0008	1.0318	0.9446	0.9681	0.986325
514	21.85	22.04	41	LE01Gene01390.t1	LE01Gene01390.t1	11		0.5834	0.6581	0.6187	0.6997	0.639975	0.7874	0.7415	0.8329	0.7868	0.78715	0.6335	0.6002	0.6763	0.6485	0.639625
515	21.84	21.92	96	LE01Gene03131.t1	LE01Gene03131.t1	35		0.7511	0.763	0.8389	0.8573	0.802575	0.9429	0.7811	1.0549	0.8741	0.91325	1.0626	1.1389	1.1928	1.275	1.16732
516	21.82	21.9	45.2	LE01Gene01276.t1	LE01Gene01276.t1	13		0.9441	0.9479	0.9867	0.9957	0.9686	1.0256	0.995	1.0718	1.0404	1.0332	1.0107	1.082	1.0607	1.1325	1.07147
517	21.69	21.83	37.4	LE01Gene10865.t1	LE01Gene10865.t1	12		1.185	1.1001	0.9926	0.9267	1.0511	0.9899	1.2044	0.8273	1.0081	1.00743	1.1113	1.1576	0.9329	0.9702	1.043
518	21.66	23.98	42.9	LE01Gene03347.t1	LE01Gene03347.t1	14		0.9087	1.0629	0.9761	1.1489	1.02415	0.9823	0.8085	1.0566	0.8705	0.929475	0.8271	0.8027	0.8936	0.869	0.8481
519	21.65	21.85	11.8	LE01Gene01195.t1	LE01Gene01195.t1	15		1.0826	0.9817	0.9678	0.8846	0.979175	1.0641	0.937	0.9542	0.8399	0.9488	0.9895	1.0778	0.8918	0.9679	0.98175
520	21.63	21.72	48.1	LE01Gene12254.t1	LE01Gene12254.t1	12		1.0398	0.9201	0.9546	0.8483	0.9407	0.8509	0.9354	0.7811	0.8576	0.85625	0.8408	0.9833	0.7744	0.9028	0.875325
521	21.62	21.83	58.9	LE01Gene04247.t1	LE01Gene04247.t1	16		0.9275	0.9028	0.976	0.953	0.939825	0.9301	0.8546	0.9799	0.8988	0.91585	0.924	0.9393	0.9778	0.9729	0.9535
522	21.61	21.65	61.3	LE01Gene13921.t1	LE01Gene13921.t1	13		0.9146	0.9108	0.9295	0.9319	0.9217	0.9114	0.8211	0.928	0.8372	0.874425	0.7955	0.8593	0.8131	0.8783	0.83655
523	21.5	21.74	37.5	LE01Gene07084.t1	LE01Gene07084.t1	15		0.8187	0.7528	0.8256	0.7616	0.789675	0.7945	0.6928	0.8011	0.701	0.74735	0.8328	0.8912	0.8429	0.8992	0.866525
524	21.49	21.58	59.9	LE01Gene10625.t1	LE01Gene10625.t1	19		1.1543	1.0729	1.1298	1.0582	1.1038	1.0741	1.0386	1.0519	1.0171	1.04543	1.0561	1.1401	1.0392	1.1142	1.0874
525	21.48	21.56	39.8	LE01Gene05243.t1	LE01Gene05243.t1	32		0.9882	0.9449	0.9936	0.9588	0.971375	0.9842	0.9003	0.9888	0.9039	0.9443	0.9416	0.9503	0.9471	0.9555	0.948625
526	21.44	21.5	37.7	LE01Gene02135.t1	LE01Gene02135.t1	11		1.0191	1.0866	1.0093	1.0757	1.04767	1.1164	1.2885	1.1243	1.2817	1.20273	1.2423	1.2997	1.2422	1.2897	1.26848
527	21.41	22.75	65.6	LE01Gene03141.t1	LE01Gene03141.t1	18		1.0117	1.0181	1.0966	1.1108	1.0593	1.0017	0.8546	1.0882	0.9285	0.96825	1.003	1.0273	1.0922	1.1147	1.0593
528	21.41	22.52	92.7	LE01Gene02434.t1	LE01Gene02434.t1	110		0.6852	0.6791	0.76	0.759	0.720825	0.6577	0.5746	0.7332	0.6386	0.651025	0.5811	0.6968	0.6478	0.7717	0.67435
529	21.37	23.63	58	LE01Gene08134.t1	LE01Gene08134.t1	15		0.8499	0.951	0.9019	1.0154	0.92955	0.9342	0.9285	0.991	0.9913	0.96125	0.9843	0.9644	1.0466	1.026	1.00533
530	21.36	21.86	76.1	LE01Gene01172.t1	LE01Gene01172.t1	15		0.8787	0.8981	0.8679	0.8916	0.884075	0.8358	0.8071	0.8255	0.7973	0.816425	0.8464	0.9537	0.8397	0.9446	0.8961
531	21.35	21.57	19.9	LE01Gene00416.t1	LE01Gene00416.t1	12		0.8264	0.7769	0.8466	0.8006	0.812625	0.897	0.907	0.9241	0.9326	0.915175	0.891	0.8542	0.919	0.8765	0.885175
532	21.28	21.33	34.2	LE01Gene00064.t1	LE01Gene00064.t1	13		0.943	0.9648	0.9919	1.0203	0.98	0.8849	1.0963	0.9327	1.1565	1.0176	0.9285	0.8794	0.9813	0.9261	0.928825
533	21.25	23.62	80.8	LE01Gene02680.t1	LE01Gene02680.t1	21		0.1781	0.1948	0.2012	0.2223	0.1991	0.1609	0.1495	0.1823	0.1677	0.1651	0.1269	0.1537	0.1432	0.1713	0.148775
534	21.24	21.45	29.1	LE01Gene05136.t1	LE01Gene05136.t1	15		0.7577	0.6284	0.8128	0.6715	0.7176	0.7207	0.6489	0.7637	0.6943	0.7069	0.6573	0.7107	0.7056	0.7626	0.70905
535	21.21	21.5	49	LE01Gene05494.t1	LE01Gene05494.t1	21		0.9656	0.955	1.0486	1.0435	1.00317	1.0512	1.0978	1.1441	1.1956	1.12217	0.8958	0.9199	0.9768	0.9987	0.9478
536	21.15	21.31	34	LE01Gene05839.t1	LE01Gene05839.t1	12		1.1403	1.0675	1.1867	1.1152	1.12742	1.1138	1.0577	1.1597	1.102	1.1083	0.9754	1.05	1.0182	1.0922	1.03395
537	21.14	21.27	45.6	LE01Gene02399.t1	LE01Gene02399.t1	13		1.0054	0.97	0.9331	0.9073	0.95395	1.0128	0.8779	0.9393	0.8143	0.911075	0.9438	0.9882	0.8786	0.9184	0.93225
538	21.14	21.17	34.9	LE01Gene04737.t1	LE01Gene04737.t1	29		2.2068	2.2428	1.8677	1.8974	2.05368	1.4504	1.5322	1.2242	1.2927	1.37487	1.8555	1.976	1.5687	1.6753	1.76887
539	21.1	22.51	28.9	LE01Gene00677.t2	LE01Gene00677.t2	14		0.9304	0.9454	0.8967	0.9158	0.922075	1.0254	0.9661	0.9894	0.9313	0.97805	1.0814	1.0405	1.0513	1.0004	1.0434
540	21.09	21.48	57	LE01Gene03925.t1	LE01Gene03925.t1	19		0.5771	0.5929	0.6044	0.6251	0.599875	0.6241	0.6104	0.6539	0.6394	0.63195	0.5704	0.5436	0.6	0.5677	0.570425
541	21.06	21.55	61.9	LE01Gene06379.t1	LE01Gene06379.t1	12		1.0432	1.0083	1.1605	1.1247	1.08417	1.033	0.9638	1.1507	1.0763	1.05595	1.0128	0.9545	1.1263	1.0635	1.03927
542	21.03	21.38	33.9	LE01Gene03843.t1	LE01Gene03843.t1	14		0.7985	0.7652	0.8724	0.8398	0.818975	0.9304	0.8006	1.0155	0.8755	0.9055	0.743	0.7909	0.8158	0.8503	0.8
543	20.98	21.56	20.8	LE01Gene08390.t2	LE01Gene08390.t2	13		1.2053	1.4196	1.2386	1.3706	1.30852	1.5177	1.5675	1.5285	1.6038	1.55437	1.5458	1.6247	1.5673	1.6226	1.5901
544	20.94	21.07	63	LE01Gene00914.t1	LE01Gene00914.t1	17		0.7558	0.7844	0.8234	0.8602	0.80595	0.7068	0.6538	0.769	0.7095	0.709775	0.6386	0.7072	0.6968	0.7709	0.703375
545	20.93	21.19	22.7	LE01Gene10634.t1	LE01Gene10634.t1	14		1.5191	1.2899	1.4493	1.2362	1.37363	1.0788	0.9986	1.0298	0.9521	1.01482	0.8681	0.8995	0.8327	0.8607	0.86525
546	20.91	21.19	53.5	LE01Gene02192.t2	LE01Gene02192.t2	17		0.8506	0.8961	0.8633	0.914	0.881	0.7673	0.8112	0.7842	0.824	0.796675	0.8544	0.7996	0.8716	0.817	0.83565
547	20.88	21.09	59	LE01Gene00839.t1	LE01Gene00839.t1	12		0.8893	0.7713	0.8837	0.7725	0.8292	0.7592	0.7727	0.7548	0.7695	0.76405	0.692	0.7592	0.6913	0.7563	0.7247
548	20.87	20.93	46.4	LE01Gene02473.t1	LE01Gene02473.t1	15		1.0564	1.0509	1.2565	1.2574	1.1553	1.0272	0.9956	1.2271	1.1853	1.1088	1.0463	1.0205	1.2578	1.2092	1.13345
549	20.85	20.99	48.1	LE01Gene05774.t1	LE01Gene05774.t1	14		0.8001	0.8126	0.8343	0.8501	0.824275	0.7755	0.7135	0.8028	0.7411	0.758225	0.8603	0.8173	0.8949	0.852	0.856125
550	20.84	24.75	41.8	LE01Gene00617.t2	LE01Gene00617.t2	20		1.0244	1.0297	1.043	1.0553	1.0381	0.9944	0.9176	1.0131	0.9341	0.9648	0.9396	0.9238	0.9617	0.9431	0.94205
551	20.81	21.82	57.7	LE01Gene04532.t2	LE01Gene04532.t2	20		0.7656	0.8345	0.7974	0.8729	0.8176	0.9237	0.8372	0.9615	0.8719	0.898575	0.9319	0.8864	0.9745	0.9348	0.9319
552	20.8	24.5	27.9	LE01Gene13717.t1	LE01Gene13717.t1	12		1.2916	1.1703	1.2464	1.1335	1.21045	1.1702	1.0406	1.129	1.0166	1.0891	1.1388	1.0945	1.104	1.0639	1.1003
553	20.78	20.99	42.9	LE01Gene03342.t1	LE01Gene03342.t1	12		1.0396	1.011	0.9616	0.9443	0.989125	1.0493	0.8919	0.9717	0.828	0.935225	1.0087	0.9694	0.9344	0.898	0.952625
554	20.77	20.93	59.2	LE01Gene04654.t1	LE01Gene04654.t1	23		1.785	1.7478	1.7186	1.6917	1.73578	1.6282	1.4755	1.5818	1.4255	1.52775	1.4404	1.5688	1.4009	1.5436	1.48842
555	20.73	22.43	61.9	LE01Gene03007.t1	LE01Gene03007.t1	17		1.0132	1.0235	1.0354	1.0522	1.03107	1.0099	0.9441	1.0328	0.965	0.98795	0.8742	0.9012	0.8968	0.92	0.89805
556	20.72	21.13	26.1	LE01Gene11219.t1	LE01Gene11219.t1	16		1.2084	1.2414	1.2297	1.2709	1.2376	1.5796	1.4595	1.5982	1.4809	1.52955	1.627	1.8947	1.6412	1.9112	1.76853
557	20.7	21.24	49.1	LE01Gene06958.t1	LE01Gene06958.t1	21		0.7351	0.7105	0.757	0.7358	0.7346	0.9606	0.7873	0.9889	0.8103	0.886775	0.9435	0.9993	0.9766	1.0316	0.98775
558	20.7	20.87	36.5	LE01Gene08707.t1	LE01Gene08707.t1	11		1.3529	1.336	1.3447	1.334	1.3419	1.412	1.4161	1.4048	1.4109	1.41095	1.2892	1.3846	1.2875	1.3825	1.33595
559	20.67	20.76	58	LE01Gene08493.t1	LE01Gene08493.t1	11		1.0284	1.0656	1.2575	1.3148	1.16658	1.3318	1.1313	1.6283	1.3877	1.36977	1.0055	0.9923	1.2267	1.221	1.11138
560	20.66	20.81	29	LE01Gene12416.t1	LE01Gene12416.t1	12		0.6628	0.6535	0.6762	0.6705	0.66575	0.618	0.6104	0.6288	0.6228	0.62	0.6067	0.5652	0.6217	0.5765	0.592525
561	20.64	21.28	60.9	LE01Gene03902.t1	LE01Gene03902.t1	16		1.0108	0.9108	1.0958	0.9939	1.00283	1.0282	0.9596	1.1157	1.0406	1.03602	0.9679	1.1678	1.0546	1.2694	1.11492
562	20.63	20.98	24.9	LE01Gene01355.t2	LE01Gene01355.t2	14		1.1724	1.3438	1.1578	1.3327	1.25168	1.1366	1.2973	1.116	1.2732	1.20578	1.4268	1.449	1.4064	1.4276	1.42745
563	20.61	20.77	50.8	LE01Gene12855.t1	LE01Gene12855.t1	12		0.9498	1.0744	0.915	1.0332	0.9931	0.971	0.9517	0.9278	0.9161	0.94165	0.9128	0.823	0.8737	0.7905	0.85
564	20.58	20.76	92	LE01Gene02090.t1	LE01Gene02090.t1	25		1.2084	1.1788	1.3264	1.3011	1.25367	1.1627	1.002	1.2766	1.1029	1.13605	1.11	1.1771	1.223	1.3001	1.20255
565	20.55	20.68	38.3	LE01Gene03068.t1	LE01Gene03068.t1	13		1.2714	1.1163	1.2008	1.0627	1.1628	1.0187	0.9928	0.9719	0.9442	0.9819	1.1168	1.0287	1.0658	0.9781	1.04735
566	20.54	20.79	30.9	LE01Gene13505.t2	LE01Gene13505.t2	17		1.1927	1.1508	1.1579	1.1206	1.1555	1.2766	1.323	1.2359	1.2805	1.279	1.1497	1.2874	1.119	1.248	1.20103
567	20.5	20.59	59.6	LE01Gene06583.t1	LE01Gene06583.t1	12		1.1818	1.131	1.0926	1.0516	1.11425	1.0191	0.9539	0.941	0.881	0.94875	1.0001	1.0472	0.9282	0.9688	0.986075
568	20.47	28.29	67.6	LE01Gene12309.t3	LE01Gene12309.t3	29		4.6148	4.5162	3.859	3.781	4.19275	1.8894	1.7892	1.673	1.5842	1.73395	1.8626	1.9191	1.6341	1.6995	1.77882
569	20.46	21.35	46.9	LE01Gene09605.t1	LE01Gene09605.t1	13		1.0614	1.0713	1.0545	1.071	1.06455	1.2487	1.2887	1.2392	1.2842	1.2652	1.3102	1.3176	1.3071	1.3129	1.31195
570	20.44	21.46	67	LE01Gene10061.t1	LE01Gene10061.t1	16		1.071	1.0572	1.1203	1.1121	1.09015	1.1138	1.0329	1.1649	1.08	1.0979	1.1026	1.1358	1.1588	1.1914	1.14715
571	20.42	22.82	20.6	LE01Gene00669.t1	LE01Gene00669.t1	14		1.7472	1.8139	1.6863	1.7629	1.75257	1.6235	1.6891	1.5826	1.6299	1.63128	1.8153	1.9197	1.7654	1.8519	1.83807
572	20.39	20.41	32.8	LE01Gene05156.t1	LE01Gene05156.t1	17		1.4395	1.4139	1.4073	1.3939	1.41365	1.6441	1.6031	1.6012	1.5616	1.6025	1.9851	2.0215	1.9681	1.9991	1.99345
573	20.31	20.52	23.7	LE01Gene08899.t1	LE01Gene08899.t1	18		1.3069	1.3416	1.2985	1.3408	1.32195	1.2558	1.1989	1.2477	1.1912	1.2234	1.2866	1.578	1.2838	1.5702	1.42965
574	20.3	20.36	60.4	LE01Gene03544.t2	LE01Gene03544.t2	15		1.2048	1.196	1.0479	1.0456	1.12358	1.2957	1.1479	1.1261	0.9989	1.14215	1.145	1.1759	0.9998	1.0229	1.0859
575	20.28	20.38	70.9	LE01Gene07164.t1	LE01Gene07164.t1	12		1.0343	1.0191	1.1127	1.1012	1.06683	1.3209	1.0859	1.4156	1.1664	1.2472	1.1596	1.3167	1.2506	1.4143	1.2853
576	20.23	20.39	66.5	LE01Gene02000.t1	LE01Gene02000.t1	24		0.9374	0.9474	0.9493	0.9665	0.95015	0.9033	0.8459	0.9178	0.8594	0.8816	0.8212	0.839	0.8373	0.8555	0.83825
577	20.2	20.29	46.7	LE01Gene02208.t1	LE01Gene02208.t1	14		1.0289	1.014	0.9631	0.954	0.99	1.0297	0.8612	0.964	0.8054	0.915075	0.8311	0.8854	0.784	0.8334	0.833475
578	20.19	20.28	66.4	LE01Gene11593.t1	LE01Gene11593.t1	18		1.0472	1.1589	1.1179	1.2358	1.13995	1.0774	0.9237	1.1441	0.9813	1.03163	1.1669	1.2236	1.2435	1.2962	1.23255
579	20.17	23.91	62.7	LE01Gene06166.t1	LE01Gene06166.t1	19		0.9673	0.9431	1.093	1.0726	1.019	0.9513	0.893	1.0789	1.0124	0.9839	0.8903	0.9526	1.0137	1.0837	0.985075
580	20.17	20.22	58.4	LE01Gene00290.t3	LE01Gene00290.t3	13		1.0709	0.9725	1.1321	1.0344	1.05248	1.0616	1.0145	1.1263	1.0759	1.06958	1.05	1.0241	1.1168	1.0866	1.06937
581	20.14	20.25	43.4	LE01Gene06597.t1	LE01Gene06597.t1	17		1.0849	1.0313	0.9398	0.8981	0.988525	1.3785	1.2676	1.1978	1.0985	1.2356	1.5642	1.7674	1.3616	1.5357	1.55723
582	20.12	20.16	93.8	LE01Gene12197.t1	LE01Gene12197.t1	44		0.491	0.5031	0.5526	0.5703	0.52925	0.4883	0.3985	0.5508	0.4497	0.471825	0.5246	0.5793	0.5944	0.6569	0.5888
583	20.1	20.28	54.1	LE01Gene01146.t1	LE01Gene01146.t1	15		0.9969	1.0695	0.881	0.9464	0.97345	1.1076	1.0033	0.9779	0.8898	0.99465	1.0489	1.1032	0.9281	0.9714	1.0129
584	20.07	20.21	54.5	LE01Gene00476.t1	LE01Gene00476.t1	21		0.9659	0.936	1.0022	0.9767	0.9702	1.137	1.1223	1.1849	1.1693	1.15338	1.1433	1.2461	1.1968	1.3017	1.22198
585	20.05	20.33	45.2	LE01Gene11434.t1	LE01Gene11434.t1	11		1.4026	1.4536	1.2629	1.3145	1.3584	1.4702	1.4201	1.326	1.2879	1.37605	1.3196	1.3679	1.1906	1.227	1.27628
586	20.03	20.03	47.3	LE01Gene07233.t1	LE01Gene07233.t1	12		1.0049	1.0299	1.0401	1.0727	1.0369	1.0894	0.9578	1.1282	0.9928	1.04205	1.0006	0.9721	1.0409	1.0124	1.0065
587	20.02	20.3	41.3	LE01Gene05165.t1	LE01Gene05165.t1	13		1.7934	1.5803	1.6162	1.4131	1.60075	1.2403	1.3311	1.1093	1.1931	1.21845	1.4598	1.5147	1.2976	1.349	1.40528
588	19.99	21.6	51.6	LE01Gene04708.t1	LE01Gene04708.t1	16		1.1174	1.0328	1.1184	1.0404	1.07725	0.9852	0.9777	0.9861	0.9781	0.981775	0.8697	0.8455	0.8746	0.8492	0.85975
589	19.96	21.37	51.7	LE01Gene01832.t1	LE01Gene01832.t1	16		1.1217	1.1234	1.2693	1.2736	1.197	1.0074	0.993	1.1403	1.1259	1.06665	0.9589	0.869	1.091	0.9924	0.977825
590	19.96	21.11	41.9	LE01Gene03045.t1	LE01Gene03045.t1	23		0.8695	0.8426	0.9447	0.9137	0.892625	1.1304	1.0005	1.2234	1.0819	1.10905	1.2134	1.405	1.3163	1.5151	1.36245
591	19.9	20.07	31.4	LE01Gene00730.t1	LE01Gene00730.t1	13		1.0402	0.9688	1.0904	1.0197	1.02978	0.9984	1.0328	1.0459	1.0824	1.03988	1.0796	1.1009	1.1307	1.1619	1.11827
592	19.85	20.16	20.7	LE01Gene07555.t2	LE01Gene07555.t2	13		0.806	0.8015	0.7401	0.7379	0.771375	0.8684	0.9727	0.7993	0.8972	0.8844	0.8883	0.8427	0.8194	0.7728	0.8308
593	19.85	20.05	20.7	LE01Gene00840.t1	LE01Gene00840.t1	12		0.8405	1.1011	0.7601	0.995	0.924175	1.0581	1.0532	0.9596	0.9502	1.00527	0.9884	1.1557	0.9003	1.0537	1.02453
594	19.82	20.43	35.2	LE01Gene01062.t1	LE01Gene01062.t1	17		1.073	1.0412	1.0788	1.0656	1.06465	0.9762	0.911	0.9866	0.9165	0.947575	0.9405	0.9716	0.9539	0.9805	0.961625
595	19.82	19.98	46.8	LE01Gene02676.t1	LE01Gene02676.t1	12		1.0483	0.9929	1.1384	1.0867	1.06657	1.0853	0.9235	1.1863	1.0148	1.05248	1.0538	1.0856	1.1544	1.1919	1.12142
596	19.77	19.98	21.5	LE01Gene01963.t1	LE01Gene01963.t1	13		0.7322	0.6973	0.875	0.8405	0.78625	0.7718	0.7743	0.9242	0.9295	0.84995	0.7877	0.8634	0.9441	1.0288	0.906
597	19.75	19.92	74.4	LE01Gene07266.t1	LE01Gene07266.t1	18		1.0533	0.9782	1.2171	1.1388	1.09685	1.2503	1.0574	1.4638	1.2322	1.25092	1.3612	1.4408	1.6019	1.7021	1.5265
598	19.74	20.98	68.8	LE01Gene06367.t1	LE01Gene06367.t1	17		1.0656	1.0779	1.1634	1.1878	1.12368	0.884	0.8024	0.9657	0.8746	0.881675	0.8855	0.9999	0.973	1.0951	0.988375
599	19.71	19.84	35.3	LE01Gene01230.t1	LE01Gene01230.t1	14		1.1308	1.0336	1.2034	1.1165	1.12108	1.2535	1.1735	1.4006	1.3155	1.28578	1.3954	1.4895	1.5851	1.6838	1.53845
600	19.68	20.08	17.5	LE01Gene00467.t1	LE01Gene00467.t1	11		0.976	0.9869	0.8667	0.88	0.9274	0.7862	0.9677	0.7056	0.8678	0.831825	0.9026	1.0612	0.818	0.9536	0.93385
601	19.68	19.75	55.6	LE01Gene07971.t2	LE01Gene07971.t2	11		1.277	1.2018	1.2684	1.1969	1.23602	1.1298	1.1096	1.1273	1.1021	1.1172	1.414	1.4987	1.4188	1.4979	1.45735
602	19.58	19.67	55.7	LE01Gene12048.t1	LE01Gene12048.t1	21		0.7904	0.7501	0.853	0.8142	0.801925	0.7693	0.7064	0.8315	0.7619	0.767275	0.7597	0.7973	0.8245	0.8637	0.8113
603	19.57	19.69	47	LE01Gene06950.t1	LE01Gene06950.t1	12		0.779	0.7628	0.7796	0.7683	0.772425	0.8033	0.7887	0.805	0.7889	0.796475	0.7557	0.7235	0.7602	0.7228	0.74055
604	19.57	19.63	49.1	LE01Gene12826.t1	LE01Gene12826.t1	20		0.9226	0.8693	0.9411	0.89	0.90575	0.8834	0.827	0.9039	0.8436	0.864475	0.8778	0.9642	0.8989	0.9881	0.93225
605	19.56	23.54	31.8	LE01Gene11265.t1	LE01Gene11265.t1	15		0.8694	0.853	0.8929	0.8932	0.877125	0.919	0.9362	0.9402	0.9706	0.9415	0.8939	0.9113	0.951	0.9535	0.927425
606	19.56	19.69	67.4	LE01Gene10629.t1	LE01Gene10629.t1	17		1.18	1.1692	1.296	1.2923	1.23438	1.2668	1.1629	1.392	1.2781	1.27495	1.3614	1.3745	1.502	1.5117	1.4374
607	19.56	19.66	44.5	LE01Gene00959.t1	LE01Gene00959.t1	13		1.3145	1.1739	1.194	1.0572	1.1849	1.2577	1.1682	1.1203	1.049	1.1488	1.1302	1.187	1.0193	1.0563	1.0982
608	19.5	19.67	66.8	LE01Gene04120.t1	LE01Gene04120.t1	16		1.1092	0.9555	1.1581	1.0008	1.0559	0.9953	0.9596	1.0383	1.0021	0.998825	0.9555	0.9456	1.0036	0.9875	0.97305
609	19.44	19.64	31.5	LE01Gene08615.t1	LE01Gene08615.t1	12		0.9286	0.8506	0.9164	0.8407	0.884075	0.8659	0.8746	0.8525	0.8607	0.863425	0.958	0.9562	0.9459	0.9394	0.949875
610	19.44	19.5	48.2	LE01Gene10931.t1	LE01Gene10931.t1	12		0.9235	0.9594	0.8697	0.8984	0.91275	0.9936	0.9547	0.9266	0.89	0.941225	0.96	0.9748	0.8985	0.9124	0.936425
611	19.4	20.34	19.6	LE01Gene01668.t2	LE01Gene01668.t2	12		0.7781	0.7646	0.8107	0.7916	0.78625	0.7791	0.7678	0.7991	0.7961	0.785525	0.6575	0.6827	0.6786	0.7002	0.67975
612	19.33	19.44	48.8	LE01Gene01014.t1	LE01Gene01014.t1	12		0.9263	0.9052	0.9326	0.9142	0.919575	0.8964	0.8534	0.9025	0.8577	0.8775	0.8922	0.8741	0.901	0.878	0.886325
613	19.25	19.46	48.3	LE01Gene01509.t1	LE01Gene01509.t1	13		0.9771	0.9011	1.0046	0.9327	0.953875	0.8124	0.6988	0.8369	0.7201	0.76705	0.6254	0.6785	0.6466	0.6994	0.662475
614	19.24	19.6	85.6	LE01Gene01290.t1	LE01Gene01290.t1	15		0.7987	0.8042	0.8871	0.899	0.84725	0.8528	0.7062	0.9511	0.7873	0.82435	0.8892	0.993	0.9951	1.105	0.995575
615	19.24	19.33	47.4	LE01Gene12202.t1	LE01Gene12202.t1	10		1.0881	1.1106	1.0464	1.0799	1.08125	1.0796	1.0686	1.0383	1.0268	1.05333	0.9087	0.982	0.8807	0.9484	0.92995
616	19.19	20.36	34.6	LE01Gene08342.t2	LE01Gene08342.t2	12		1.2294	1.1361	1.2587	1.1732	1.19935	1.188	1.0404	1.2201	1.0661	1.12865	1.0799	0.9982	1.1131	1.0273	1.05463
617	19.19	19.62	44.9	LE01Gene11595.t1	LE01Gene11595.t1	13		1.1333	1.168	1.1848	1.2287	1.1787	1.1028	1.0972	1.1542	1.1491	1.12583	1.1511	1.2163	1.2097	1.2724	1.21237
618	19.18	20.36	49	LE01Gene02009.t1	LE01Gene02009.t1	27		0.7226	0.7285	0.834	0.8464	0.782875	0.6988	0.6139	0.8092	0.7077	0.7074	0.7063	0.7646	0.8182	0.8833	0.7931
619	19.16	19.38	26.4	LE01Gene06788.t2	LE01Gene06788.t2	16		0.8366	0.8961	0.7375	0.7988	0.81725	0.8823	0.937	0.7836	0.8343	0.8593	0.961	0.966	0.854	0.87	0.91275
620	19.16	19.22	59.6	LE01Gene00100.t1	LE01Gene00100.t1	12		0.9499	0.9914	0.8981	0.9304	0.94245	0.9742	0.9338	0.9248	0.8852	0.9295	0.964	1.0123	0.9123	0.9519	0.960125
621	19.14	19.23	48.1	LE01Gene03135.t1	LE01Gene03135.t1	11		0.8822	0.884	0.9509	0.9585	0.9189	0.8964	0.8212	0.9673	0.8871	0.893	0.7655	0.846	0.8294	0.9148	0.838925
622	19.13	19.19	89.7	LE01Gene05314.t1	LE01Gene05314.t1	20		1.9745	1.8408	1.8607	1.7443	1.85508	2.7149	2.4387	2.57	2.3076	2.5078	2.5536	2.7199	2.4239	2.5758	2.5683
623	19.12	19.68	67.3	LE01Gene02950.t1	LE01Gene02950.t1	17		1.3314	1.2911	1.491	1.4544	1.39197	1.6152	1.3628	1.8028	1.5266	1.57685	1.8071	1.9517	2.026	2.181	1.99145
624	19.09	19.19	83.7	LE01Gene00378.t1	LE01Gene00378.t1	72		0.9022	0.9234	0.9734	1.0059	0.951225	0.8832	0.7897	0.9572	0.8552	0.871325	0.9875	0.9832	1.0794	1.0702	1.03007
625	19.08	19.13	44.1	LE01Gene04817.t1	LE01Gene04817.t1	14		0.8427	0.8658	0.9367	0.9726	0.90445	0.9053	0.8528	1.01	0.9523	0.9301	0.9467	0.9087	1.0619	1.0177	0.98375
626	19.06	19.37	36.2	LE01Gene04001.t1	LE01Gene04001.t1	23		1.2768	1.3023	1.5136	1.5504	1.41077	0.765	0.6848	0.9016	0.8124	0.79095	0.6914	0.7248	0.8162	0.8517	0.771025
627	19.05	20.46	64.3	LE01Gene01780.t1	LE01Gene01780.t1	15		1.2751	1.2149	1.3546	1.2999	1.28613	1.1607	1.0332	1.2354	1.101	1.13258	1.0761	1.1645	1.1509	1.2422	1.15843
628	19.05	19.19	56.5	LE01Gene13329.t1	LE01Gene13329.t1	16		0.8798	0.8339	0.8923	0.8533	0.864825	0.7654	0.8116	0.7796	0.8246	0.7953	0.8053	0.7689	0.8226	0.7833	0.795025
629	19.05	19.17	58.5	LE01Gene11481.t1	LE01Gene11481.t1	14		0.995	0.8413	0.9673	0.8223	0.906475	0.8465	0.9568	0.8235	0.9304	0.8893	0.8742	0.9747	0.853	0.949	0.912725
630	19.05	19.16	85.4	LE01Gene07835.t1	LE01Gene07835.t1	44		0.8885	0.9	0.9536	0.972	0.928525	1.1381	0.9328	1.2288	1.0071	1.0767	1.3894	1.4179	1.5021	1.5287	1.45952
631	19.03	19.99	78.7	LE01Gene13274.t1	LE01Gene13274.t1	14		0.995	0.9953	1.1266	1.1307	1.0619	0.7265	0.6448	0.824	0.7325	0.73195	0.629	0.561	0.7163	0.6365	0.6357
632	19.03	19.11	52.6	LE01Gene12759.t1	LE01Gene12759.t1	13		1.1943	1.1821	1.2334	1.2165	1.20657	1.0991	1.0426	1.1322	1.127	1.10023	1.0537	1.0082	1.1067	1.0443	1.05323
633	19.01	19.19	53.8	LE01Gene10766.t1	LE01Gene10766.t1	15		0.9285	0.8166	0.8741	0.7689	0.847025	0.88	1.0407	0.8323	0.9892	0.93555	0.9066	0.9956	0.8559	0.9464	0.926125
634	18.98	19.06	58	LE01Gene05115.t1	LE01Gene05115.t1	10		1.1991	1.2189	1.3142	1.3408	1.26825	1.0492	0.9759	1.135	1.0804	1.06012	0.9804	0.9646	1.0726	1.0592	1.0192
635	18.96	19.33	30.2	LE01Gene07636.t1	LE01Gene07636.t1	14		1.1596	1.1352	1.2485	1.2275	1.1927	1.4812	1.3744	1.6007	1.4858	1.48552	1.7359	1.8954	1.8853	2.0556	1.89305
636	18.95	18.99	76.4	LE01Gene01873.t2	LE01Gene01873.t2	28		1.2275	1.185	1.2918	1.2554	1.23992	1.2098	1.0306	1.2781	1.0894	1.15198	1.3074	1.4716	1.3866	1.5566	1.43055
637	18.93	20.91	46.7	LE01Gene05043.t1	LE01Gene05043.t1	17		0.9844	1.0437	1.1161	1.1903	1.08363	0.957	0.9693	1.0879	1.0995	1.02842	1.0109	0.9927	1.1556	1.1304	1.0724
638	18.91	20.68	50.3	LE01Gene00308.t1	LE01Gene00308.t1	19		1.0122	0.9536	1.0263	0.9702	0.990575	1.766	1.4958	1.7877	1.515	1.64112	1.5358	1.4821	1.5614	1.5033	1.52065
639	18.89	19.33	59.7	LE01Gene04192.t1	LE01Gene04192.t1	14		1.3988	1.3944	1.3081	1.3124	1.35343	1.2431	1.3626	1.1624	1.2771	1.2613	1.2255	1.228	1.15	1.1512	1.18867
640	18.87	19.11	22.2	LE01Gene00594.t1	LE01Gene00594.t1	11		1.3585	1.0965	1.3199	1.0762	1.21278	1.2789	1.4421	1.2286	1.3853	1.33373	1.2412	1.3906	1.2084	1.3403	1.29513
641	18.83	19.26	19	LE01Gene06386.t1	LE01Gene06386.t1	11		0.9968	0.9131	0.9969	0.9182	0.95625	0.8614	1.0291	0.8659	1.03	0.9466	0.9317	1.0181	0.9328	1.02	0.97565
642	18.83	19.06	84.1	LE01Gene11500.t2	LE01Gene11500.t2	21		0.8524	0.853	1.0121	1.0217	0.9348	0.9287	0.8014	1.1071	0.9558	0.94825	0.8863	1.0176	1.0607	1.2135	1.04452
643	18.82	18.94	39.9	LE01Gene04240.t2	LE01Gene04240.t2	11		0.9829	1.0128	0.872	0.8957	0.94085	1.1298	1.1347	0.9936	0.9981	1.06405	1.1691	1.2847	1.0324	1.1324	1.15465
644	18.82	18.92	21.7	LE01Gene10246.t1	LE01Gene10246.t1	11		0.9609	1.1394	1.091	1.2819	1.1183	1.0047	0.9199	1.1231	1.0289	1.01915	0.9098	0.9234	1.0188	1.0281	0.970025
645	18.79	18.86	29.4	LE01Gene09300.t1	LE01Gene09300.t1	25		1.0542	1.0783	0.9167	0.9402	0.99735	1.0219	0.9885	0.8876	0.8579	0.938975	1.0164	1.0594	0.8865	0.917	0.969825
646	18.77	19.76	51.6	LE01Gene12238.t1	LE01Gene12238.t1	14		1.1434	1.2027	1.0471	1.1025	1.12392	1.3201	1.2484	1.2025	1.1404	1.22785	1.4882	1.4613	1.3618	1.3373	1.41215
647	18.76	18.86	62.8	LE01Gene02307.t1	LE01Gene02307.t1	18		1.0346	0.9807	1.1625	1.0936	1.06785	0.9352	0.8976	1.0397	0.9995	0.968	1.0953	1.0155	1.2291	1.1336	1.11837
648	18.74	18.94	57.6	LE01Gene10999.t1	LE01Gene10999.t1	14		1.4362	1.2931	1.2227	1.1061	1.26452	1.4023	1.365	1.1959	1.1677	1.28273	1.5601	1.5402	1.3344	1.319	1.43842
649	18.73	18.91	17.7	LE01Gene05655.t1	LE01Gene05655.t1	10		1.4786	1.3985	1.4692	1.3919	1.43455	1.9101	1.6094	1.8814	1.5871	1.747	2.0501	2.1163	2.0098	2.0659	2.06053
650	18.7	19.16	25.5	LE01Gene00453.t4	LE01Gene00453.t4	12		1.1208	1.1365	1.1565	1.1803	1.14853	1.0842	1.0024	1.1144	1.0359	1.05922	0.9366	1.0287	0.9678	1.0582	0.997825
651	18.64	20.84	46.2	LE01Gene07761.t1	LE01Gene07761.t1	12		0.9891	1.0835	0.8241	0.9066	0.950825	0.9654	0.8812	0.8022	0.7367	0.846375	0.9501	0.9609	0.7939	0.8009	0.87645
652	18.63	18.67	50.5	LE01Gene12741.t1	LE01Gene12741.t1	9		1.0025	0.968	1.1762	1.1423	1.07225	1.2286	0.9139	1.4417	1.0728	1.16425	1.2167	1.1188	1.4356	1.3146	1.27142
653	18.61	18.87	33.2	LE01Gene00234.t1	LE01Gene00234.t1	11		0.9475	0.9804	1.0683	1.1039	1.02503	0.8693	0.9419	0.9904	1.059	0.96515	1.0394	0.9627	1.1611	1.1123	1.06888
654	18.6	20.19	54.6	LE01Gene07112.t1	LE01Gene07112.t1	15		1.6904	1.6419	1.6795	1.6397	1.66288	1.9267	1.7117	1.9072	1.6939	1.80988	1.6965	1.8767	1.6815	1.8591	1.77845
655	18.6	18.66	67.3	LE01Gene03828.t1	LE01Gene03828.t1	24		0.7845	0.806	0.7482	0.7751	0.77845	0.8641	0.8288	0.8245	0.7918	0.8273	0.8731	0.896	0.8365	0.856	0.8654
656	18.5	18.57	21.4	LE01Gene10793.t1	LE01Gene10793.t1	10		0.9235	0.8551	0.944	0.9007	0.905825	0.9328	0.9603	0.9096	0.9395	0.93555	0.9844	0.8625	0.9615	0.8441	0.913125
657	18.47	18.7	71.2	LE01Gene10667.t1	LE01Gene10667.t1	20		1.0294	0.9765	1.1095	1.0585	1.04347	1.0101	0.8755	1.0895	0.9445	0.9799	0.901	1.0073	0.9759	1.0906	0.9937
658	18.47	18.61	61.4	LE01Gene08763.t1	LE01Gene08763.t1	11		1.0857	1.0604	1.195	1.1754	1.12912	1.1113	0.9959	1.2245	1.0996	1.10782	0.9976	1.0581	1.1058	1.1698	1.08282
659	18.46	18.67	36.7	LE01Gene03535.t1	LE01Gene03535.t1	12		0.948	1.0071	0.9953	1.0638	1.00355	1.1124	1.0335	1.1676	1.0865	1.1	1.1031	1.2274	1.1642	1.2924	1.19677
660	18.36	18.64	37.9	LE01Gene05611.t1	LE01Gene05611.t1	11		0.6561	0.7072	0.7056	0.7648	0.708425	0.6439	0.763	0.7006	0.8219	0.73235	0.6294	0.6436	0.6844	0.6807	0.659525
661	18.35	18.45	27.7	LE01Gene07790.t2	LE01Gene07790.t2	11		0.8706	0.8782	0.8472	0.8614	0.86435	0.7834	0.853	0.7629	0.8324	0.807925	0.8155	0.8235	0.7989	0.8032	0.810275
662	18.34	18.46	28.7	LE01Gene06562.t2	LE01Gene06562.t2	9		1.0206	1.1353	1.0237	1.1394	1.07975	0.8754	1.1649	0.8744	1.1639	1.01965	1.0321	0.9534	1.0371	0.9592	0.99545
663	18.27	19.07	47.5	LE01Gene12490.t1	LE01Gene12490.t1	14		1.4744	1.4258	1.4332	1.3966	1.4325	1.4065	1.1485	1.3635	1.1167	1.2588	1.508	1.5653	1.4581	1.5207	1.51302
664	18.25	19.06	36.1	LE01Gene11465.t2	LE01Gene11465.t2	11		1.1275	1.1179	0.9654	0.9685	1.04482	0.9927	1.2066	0.8579	1.0425	1.02493	1.0729	1.1916	0.9331	1.032	1.0574
665	18.22	18.38	23.2	LE01Gene14318.t1	LE01Gene14318.t1	12		1.1333	1.1545	1.1035	1.1296	1.13022	1.1999	1.1478	1.1688	1.1191	1.1589	1.1001	1.2273	1.0762	1.1987	1.15057
666	18.19	19.16	47.8	LE01Gene12747.t1	LE01Gene12747.t1	19		3.6655	3.3037	3.2962	2.982	3.31185	1.8725	1.709	1.7089	1.5503	1.71018	1.4609	1.4881	1.3315	1.3621	1.41065
667	18.15	18.29	33.9	LE01Gene08552.t1	LE01Gene08552.t1	12		1.339	1.1754	1.3981	1.2371	1.2874	1.1712	1.1638	1.2202	1.2252	1.1951	1.1889	1.2279	1.254	1.291	1.24045
668	18.12	19.89	36.7	LE01Gene06101.t2	LE01Gene06101.t2	14		1.2149	1.2376	1.1394	1.1742	1.19152	1.1357	1.1774	1.0675	1.109	1.1224	1.1782	1.209	1.1172	1.1351	1.15987
669	18.11	18.22	25.8	LE01Gene11488.t1	LE01Gene11488.t1	11		1.3316	1.2271	1.333	1.2324	1.28103	1.5547	1.3884	1.5552	1.3899	1.47205	1.972	2.1362	1.9701	2.1315	2.05245
670	18.11	18.11	32.3	LE01Gene07614.t1	LE01Gene07614.t1	17		1.6067	1.755	1.8038	1.9696	1.78377	2.4387	2.1875	2.6899	2.4425	2.43965	3.049	3.3759	3.3177	3.6545	3.34928
671	18.09	18.5	46.9	LE01Gene01827.t1	LE01Gene01827.t1	22		1.0392	0.9821	1.077	1.0272	1.03137	0.9426	0.906	0.9761	0.9387	0.94085	1.0179	1.1058	1.0601	1.1509	1.08367
672	18.09	18.13	61.5	LE01Gene04637.t1	LE01Gene04637.t1	16		1.8868	1.7868	1.918	1.8249	1.85412	1.5628	1.4627	1.5961	1.4952	1.5292	1.7755	1.8346	1.8156	1.8775	1.8258
673	18.03	20.41	14.7	LE01Gene10076.t1	LE01Gene10076.t1	12		0.9365	0.8825	0.888	0.8368	0.88595	0.9465	0.8942	0.8872	0.8506	0.894625	0.8688	0.9138	0.8268	0.8702	0.8699
674	18.01	18.08	90.1	LE01Gene07406.t1	LE01Gene07406.t1	18		0.8842	0.8743	1.0017	0.9972	0.93935	0.8658	0.7197	0.9814	0.8163	0.8458	0.9694	1.0001	1.1051	1.1352	1.05245
675	18	20.03	20.6	LE01Gene03528.t1	LE01Gene03528.t1	16		0.7902	0.8086	0.7452	0.7687	0.778175	0.8049	0.8471	0.7596	0.7989	0.802625	0.7386	0.7331	0.7011	0.6819	0.713675
676	18	20.01	19.6	LE01Gene06013.t1	LE01Gene06013.t1	10		1.1806	1.0491	0.9701	0.87	1.01745	0.8907	1.0501	0.7279	0.8541	0.8807	1.0233	1.0852	0.8371	0.883	0.95715
677	18	18.24	32.8	LE01Gene12753.t1	LE01Gene12753.t1	13		1.1435	1.182	1.1204	1.1647	1.15265	1.2185	1.2713	1.1869	1.2415	1.22955	1.2536	1.3685	1.2272	1.3345	1.29595
678	18	18.01	51.3	LE01Gene04862.t1	LE01Gene04862.t1	11		0.5542	0.5408	0.5765	0.5659	0.55935	0.5964	0.5943	0.6198	0.614	0.606125	0.4766	0.4242	0.4977	0.4417	0.46005
679	18	18	88.8	LE01Gene08626.t1	LE01Gene08626.t1	16		1.2798	1.283	1.1977	1.1933	1.23845	1.7057	1.5128	1.5731	1.3976	1.5473	1.7297	1.7944	1.5973	1.6512	1.69315
680	17.97	18.18	40.9	LE01Gene00063.t1	LE01Gene00063.t1	13		0.9056	0.9085	1.0209	1.0294	0.9661	0.9133	0.9029	1.0295	1.0168	0.965625	0.8613	1.011	0.9747	1.1376	0.99615
681	17.95	18.49	56.2	LE01Gene12996.t3	LE01Gene12996.t3	11		0.6433	0.6111	0.6843	0.6518	0.647625	0.5999	0.6295	0.6356	0.6669	0.632975	0.6309	0.6781	0.6709	0.7194	0.674825
682	17.93	18.03	52	LE01Gene04407.t1	LE01Gene04407.t1	15		1.201	1.2081	1.3806	1.3934	1.29577	1.3168	1.2837	1.5153	1.4743	1.39752	1.4555	1.5935	1.6757	1.8225	1.6368
683	17.92	19.28	21.6	LE01Gene01554.t1	LE01Gene01554.t1	12		1.0871	0.9665	1.0075	0.9087	0.99245	1.1038	1.0997	1.0419	1.0521	1.07438	1.0286	1.1116	0.9725	1.0502	1.04073
684	17.9	18.1	27.4	LE01Gene13628.t1	LE01Gene13628.t1	10		1.0232	1.0555	0.9501	0.9905	1.00483	1.0969	1.2151	1.025	1.1362	1.1183	1.1935	1.0386	1.1239	0.9692	1.0813
685	17.89	19.76	88.8	LE01Gene11038.t1	LE01Gene11038.t1	15		1.6726	1.6132	1.7964	1.7343	1.70413	1.4876	1.2987	1.6025	1.3995	1.44707	1.4067	1.5335	1.5196	1.6609	1.53017
686	17.87	17.97	31.9	LE01Gene02701.t2	LE01Gene02701.t2	12		3.6704	3.3533	2.6515	2.3403	3.00387	5.0365	3.9969	3.4545	2.8992	3.84678	6.0871	7.2207	4.1813	4.9294	5.60463
687	17.84	18.01	76.3	LE01Gene03550.t1	LE01Gene03550.t1	29		0.903	0.9194	0.9678	0.9913	0.945375	0.9771	0.8622	1.0479	0.9252	0.9531	0.8286	0.8714	0.8927	0.9365	0.8823
688	17.81	17.96	19.1	LE01Gene00334.t1	LE01Gene00334.t1	11		1.2662	1.493	1.3018	1.5403	1.40033	1.3036	1.4552	1.3517	1.5199	1.4076	1.6579	1.5498	1.6888	1.601	1.62437
689	17.8	18.12	29.8	LE01Gene13418.t1	LE01Gene13418.t1	10		0.9754	0.9601	1.0579	1.0554	1.0122	1.0311	1.0444	1.1295	1.1442	1.0873	0.9229	0.8827	1.0126	0.9709	0.947275
690	17.71	18.27	34.4	LE01Gene11936.t1	LE01Gene11936.t1	10		1.0477	1.1339	1.082	1.1819	1.11138	1.0343	1.074	1.0766	1.1203	1.0763	1.0798	1.2225	1.1312	1.2722	1.17642
691	17.7	17.83	90.1	LE01Gene12269.t1	LE01Gene12269.t1	11		0.8578	0.8155	0.8589	0.8214	0.8384	0.8142	0.7419	0.8149	0.7429	0.778475	0.8595	0.9044	0.8635	0.9057	0.883275
692	17.69	17.83	49.4	LE01Gene02075.t1	LE01Gene02075.t1	17		1.3846	1.2468	1.2894	1.1709	1.27293	1.2372	1.1744	1.15	1.0917	1.16332	1.5833	1.7862	1.4801	1.6699	1.62987
693	17.62	17.71	61.6	LE01Gene04465.t1	LE01Gene04465.t1	15		1.2996	1.4148	1.3516	1.4795	1.38638	1.4804	1.4459	1.5384	1.5038	1.49212	1.5688	1.4317	1.639	1.4934	1.53323
694	17.57	19.86	25.6	LE01Gene07165.t3	LE01Gene07165.t3	9		0.5757	0.6441	0.5753	0.6526	0.611925	0.5947	0.5832	0.5998	0.5853	0.59075	0.4874	0.4956	0.4907	0.502	0.493925
695	17.56	18.67	30	LE01Gene04230.t1	LE01Gene04230.t1	12		0.8922	0.778	0.9305	0.8079	0.85215	0.9485	0.9459	0.9919	0.9904	0.969175	0.8855	0.8554	0.9303	0.8961	0.891825
696	17.51	17.61	47	LE01Gene03875.t1	LE01Gene03875.t1	11		0.8708	0.8662	0.8892	0.891	0.8793	1.2365	1.1167	1.2686	1.1476	1.19235	1.141	1.2112	1.1738	1.2459	1.19297
697	17.49	17.63	40.1	LE01Gene09136.t1	LE01Gene09136.t1	11		1.2027	1.1375	1.3437	1.2775	1.24035	1.1199	1.0041	1.251	1.1231	1.12452	1.0624	1.1951	1.1933	1.3377	1.19712
698	17.46	17.62	89	LE01Gene01167.t1	LE01Gene01167.t1	10		1.3524	1.3616	1.3529	1.372	1.35973	1.2366	1.1484	1.2327	1.1465	1.19105	1.2653	1.36	1.2681	1.3622	1.3139
699	17.45	17.61	21.4	LE01Gene08382.t1	LE01Gene08382.t1	16		0.8612	0.9096	0.9466	1.0011	0.929625	0.6058	0.6337	0.678	0.7037	0.6553	0.5938	0.6531	0.6633	0.7278	0.6595
700	17.42	17.8	53.2	LE01Gene09330.t1	LE01Gene09330.t1	15		1.2482	1.2695	1.2508	1.2783	1.2617	1.4807	1.3711	1.4813	1.3738	1.42673	1.3507	1.5209	1.3585	1.5245	1.43865
701	17.38	17.69	37.4	LE01Gene12537.t1	LE01Gene12537.t1	12		1.093	1.08	1.1326	1.1274	1.10825	1.3143	1.2494	1.3638	1.2975	1.30625	1.6785	1.7957	1.7541	1.8716	1.77497
702	17.36	17.42	40.8	LE01Gene03451.t1	LE01Gene03451.t1	19		0.819	0.8941	0.8361	0.9157	0.866225	0.81	0.8093	0.826	0.8263	0.8179	0.7615	0.76	0.7797	0.7768	0.7695
703	17.35	17.43	88	LE01Gene02447.t2	LE01Gene02447.t2	17		0.7829	0.7836	0.8215	0.8271	0.803775	0.8389	0.8437	0.8902	0.8953	0.867025	0.909	0.8491	0.968	0.9036	0.907425
704	17.3	17.35	31.6	LE01Gene08997.t3	LE01Gene08997.t3	9		2.7706	2.7076	2.6495	2.6144	2.68552	1.8426	1.8584	1.8004	1.8084	1.82745	1.257	1.309	1.2413	1.2877	1.27375
705	17.29	18.68	76.2	LE01Gene11483.t1	LE01Gene11483.t1	16		0.5859	0.5513	0.6176	0.5834	0.58455	0.5213	0.4726	0.5499	0.4984	0.51055	0.4913	0.5282	0.5206	0.5583	0.5246
706	17.28	18.22	67.6	LE01Gene00958.t1	LE01Gene00958.t1	13		0.6325	0.6548	0.6658	0.6928	0.661475	0.6467	0.615	0.6811	0.6475	0.647575	0.6525	0.648	0.6896	0.6843	0.6686
707	17.28	17.55	48.9	LE01Gene08307.t2	LE01Gene08307.t2	11		1.1326	1.2055	0.9728	1.0446	1.08887	1.4231	1.3294	1.2193	1.1398	1.2779	1.4008	1.511	1.1935	1.2849	1.34755
708	17.27	17.5	54.5	LE01Gene00604.t1	LE01Gene00604.t1	15		0.8318	0.8103	0.8475	0.8305	0.830025	1.4544	1.3042	1.4824	1.3297	1.39267	1.7848	1.9976	1.8298	2.0407	1.91322
709	17.26	17.63	32.5	LE01Gene10885.t1	LE01Gene10885.t1	11		0.9135	0.9117	0.9488	0.9497	0.930925	1.1118	0.8246	1.1565	0.8596	0.988125	1.076	0.9665	1.1281	1.0049	1.04388
710	17.23	17.8	29.6	LE01Gene04150.t1	LE01Gene04150.t1	10		0.959	0.9632	0.9668	0.9693	0.964575	1.0244	1.1211	1.0265	1.1222	1.07355	1.1623	1.1504	1.1776	1.1575	1.16195
711	17.14	17.22	41.1	LE01Gene04876.t2	LE01Gene04876.t2	10		1.0006	0.975	0.9645	0.9469	0.97175	0.9448	1.0585	0.9091	1.0246	0.98425	0.9788	1.0555	0.9475	1.0222	1.001
712	17.13	17.44	28.7	LE01Gene08959.t2	LE01Gene08959.t2	15		0.8102	0.6834	0.886	0.7533	0.783225	0.729	0.6658	0.8328	0.7435	0.742775	0.7456	0.6693	0.8205	0.7462	0.7454
713	17.06	17.12	70.5	LE01Gene02631.t1	LE01Gene02631.t1	45		2.4951	2.4558	2.3296	2.3073	2.39695	3.0044	2.9806	2.8165	2.7973	2.8997	3.7727	4.1977	3.5691	3.9657	3.8763
714	17.05	17.8	52.9	LE01Gene02019.t1	LE01Gene02019.t1	9		0.9422	0.9551	1.0008	1.0221	0.98005	0.867	0.8175	0.9227	0.8702	0.86935	0.8825	0.8787	0.9447	0.9375	0.91085
715	17.04	17.13	51.4	LE01Gene12617.t1	LE01Gene12617.t1	15		0.978	1.0341	0.941	1.0045	0.9894	1.1148	1.2521	1.0774	1.2101	1.1636	1.2022	1.2282	1.1633	1.1799	1.1934
716	16.98	17.02	38.5	LE01Gene05334.t1	LE01Gene05334.t1	10		1.3057	1.3241	1.2703	1.3024	1.30063	1.298	1.2436	1.2555	1.2024	1.24987	1.374	1.229	1.3334	1.1871	1.28087
717	16.95	18	12	LE01Gene01559.t1	LE01Gene01559.t1	11		1.0868	1.0492	1.2325	1.1939	1.1406	1.1383	1.1381	1.2897	1.2917	1.21445	1.2243	1.0654	1.394	1.2141	1.22445
718	16.95	17.27	35.5	LE01Gene02032.t1	LE01Gene02032.t1	9		0.8033	0.8297	0.8355	0.869	0.834375	0.8911	0.8867	0.9244	0.9245	0.906675	0.9509	0.9374	0.9912	0.9695	0.96225
719	16.93	17.02	55.3	LE01Gene12018.t1	LE01Gene12018.t1	10		0.9474	0.9916	0.9604	1.0089	0.977075	1.0265	0.992	1.0362	1.0037	1.0146	0.9744	1.0838	0.9913	1.0954	1.03622
720	16.89	19.44	53.3	LE01Gene02351.t4	LE01Gene02351.t4	11		1.1721	1.0319	1.0989	0.9809	1.07095	1.1102	0.9832	1.0421	0.9262	1.01543	1.0349	1.057	0.9734	0.994	1.01482
721	16.88	17.06	38.4	LE01Gene05509.t1	LE01Gene05509.t1	11		1.1194	1.1202	1.0852	1.0978	1.10565	1.1403	1.2011	1.1054	1.1599	1.15168	1.1705	1.2389	1.1418	1.2049	1.18902
722	16.86	16.98	71.8	LE01Gene05328.t1	LE01Gene05328.t1	17		2.0714	2.005	2.2576	2.1983	2.13307	2.3722	1.9928	2.5601	2.1511	2.26905	2.4042	2.4312	2.6071	2.6383	2.5202
723	16.81	16.87	52.4	LE01Gene00710.t3	LE01Gene00710.t3	22		0.9948	0.98	1.088	1.0775	1.03507	1.0908	1.011	1.1927	1.106	1.10013	1.0501	1.1055	1.1536	1.2148	1.131
724	16.75	16.79	37.6	LE01Gene00773.t1	LE01Gene00773.t1	9		1.2057	1.288	1.2682	1.3657	1.2819	1.1252	1.104	1.2036	1.1863	1.15478	1.1785	1.1233	1.2481	1.1949	1.1862
725	16.74	16.85	34.3	LE01Gene13510.t1	LE01Gene13510.t1	10		0.8081	0.7934	0.8377	0.8237	0.815725	0.8192	0.7095	0.8486	0.733	0.777575	0.7694	0.7832	0.7978	0.8074	0.78945
726	16.74	16.81	82.5	LE01Gene10170.t1	LE01Gene10170.t1	10		0.3441	0.3652	0.3785	0.4044	0.37305	0.4232	0.4438	0.4653	0.4856	0.454475	0.3575	0.3834	0.3948	0.428	0.390925
727	16.71	16.98	23	LE01Gene11502.t1	LE01Gene11502.t1	12		0.9446	0.933	1.0434	1.0356	0.98915	1.0332	0.9743	1.1422	1.08	1.05743	0.8232	0.8662	0.9139	0.958	0.890325
728	16.68	16.88	50.8	LE01Gene05879.t1	LE01Gene05879.t1	10		0.9347	0.9534	0.9398	0.964	0.947975	0.9906	0.9624	0.9953	0.9677	0.979	0.8894	0.8157	0.8972	0.8194	0.855425
729	16.61	20.36	61.6	LE01Gene10614.t2	LE01Gene10614.t2	37		1.2351	1.1443	1.3688	1.2774	1.2564	1.154	0.9606	1.2898	1.073	1.11935	1.1535	1.2554	1.2923	1.4017	1.27572
730	16.61	16.84	42	LE01Gene12607.t1	LE01Gene12607.t1	12		1.062	1.02	1.0666	1.0322	1.0452	1.2219	1.1877	1.2317	1.1933	1.20865	1.1613	1.2145	1.1754	1.2267	1.19447
731	16.6	16.76	65	LE01Gene01275.t1	LE01Gene01275.t1	13		0.987	0.9112	0.9416	0.8736	0.92835	0.9659	0.9295	0.9219	0.8887	0.9265	0.9963	0.9557	0.9523	0.9108	0.953775
732	16.59	16.72	32	LE01Gene00950.t1	LE01Gene00950.t1	9		1.2167	1.2321	1.2718	1.2977	1.25457	1.0799	1.1569	1.1585	1.2115	1.1517	1.0812	1.1473	1.1595	1.2007	1.14718
733	16.56	17.37	75.1	LE01Gene08916.t1	LE01Gene08916.t1	9		0.873	0.9072	0.9249	0.965	0.917525	0.8502	0.8774	0.9015	0.9313	0.8901	0.8219	0.8997	0.8746	0.9546	0.8877
734	16.56	16.7	49.3	LE01Gene06968.t1	LE01Gene06968.t1	13		0.9937	0.9309	0.9598	0.9017	0.946525	0.9709	0.976	0.935	0.9394	0.955325	0.9642	0.9948	0.933	0.9591	0.962775
735	16.53	20.94	59.8	LE01Gene10860.t1	LE01Gene10860.t1	12		0.8095	0.7993	0.9001	0.9097	0.85465	0.7364	0.7359	0.7936	0.821	0.771725	0.7699	0.8018	0.8563	0.8898	0.82945
736	16.51	16.54	51.6	LE01Gene04197.t1	LE01Gene04197.t1	11		0.7604	0.7785	1.0255	1.0573	0.905425	0.8351	0.7202	1.1193	0.9737	0.912075	0.824	0.8082	1.1132	1.0923	0.959425
737	16.46	17.8	51.2	LE01Gene03381.t1	LE01Gene03381.t1	13		1.2647	1.1718	1.2978	1.207	1.23533	1.1843	1.0679	1.2099	1.1009	1.14075	1.0757	1.1014	1.1076	1.1224	1.10177
738	16.45	16.57	38.3	LE01Gene01844.t1	LE01Gene01844.t1	24		2.4464	2.3015	2.6503	2.4932	2.47285	1.7796	1.6111	1.9398	1.7538	1.77107	1.9406	2.0408	2.119	2.2254	2.08145
739	16.45	16.48	53.9	LE01Gene02450.t1	LE01Gene02450.t1	10		1.1126	1.0657	1.2196	1.1733	1.1428	1.0263	0.9857	1.121	1.08	1.05325	1.0326	1.0592	1.1315	1.1603	1.0959
740	16.44	16.63	36.5	LE01Gene05668.t1	LE01Gene05668.t1	13		0.8422	0.9759	0.8793	1.0246	0.9305	0.9002	0.914	0.9411	0.9602	0.928875	0.8715	0.7331	0.9183	0.7876	0.827625
741	16.42	17.24	30.8	LE01Gene04121.t1	LE01Gene04121.t1	9		1.1138	1.1222	0.9702	0.9728	1.04475	1.3626	1.1393	1.2039	0.9872	1.17325	1.5086	1.4919	1.3318	1.319	1.41282
742	16.42	16.6	24.6	LE01Gene03130.t1	LE01Gene03130.t1	10		0.7858	0.827	0.7376	0.7642	0.77865	0.8376	0.7454	0.7908	0.7039	0.769425	0.8131	0.7018	0.7564	0.6507	0.7305
743	16.4	16.6	24.6	LE01Gene03881.t1	LE01Gene03881.t1	9		1.2804	1.3116	1.1385	1.1673	1.22445	1.1063	1.1772	0.9812	1.0438	1.07713	1.0918	1.0814	0.9682	0.9596	1.02525
744	16.38	16.51	21.6	LE01Gene03685.t1	LE01Gene03685.t1	10		1.3483	1.3404	1.2836	1.2785	1.3127	1.1981	1.208	1.1419	1.1425	1.17263	1.3039	1.489	1.244	1.4174	1.36357
745	16.37	16.51	56.1	LE01Gene06514.t1	LE01Gene06514.t1	18		2.2132	1.8881	2.0683	1.7738	1.98585	2.5801	2.3361	2.4049	2.1784	2.37487	2.7634	3.0143	2.5793	2.801	2.7895
746	16.36	16.47	34.8	LE01Gene04489.t1	LE01Gene04489.t1	13		1.2486	1.1907	1.2857	1.2403	1.24133	1.142	1.1892	1.1723	1.2186	1.18052	1.205	1.3829	1.2417	1.4211	1.31268
747	16.33	16.4	40.4	LE01Gene08271.t1	LE01Gene08271.t1	11		0.8967	0.9083	0.823	0.8378	0.86645	1.0454	1.1382	0.96	1.0462	1.04745	1.2108	1.2528	1.1161	1.1526	1.18308
748	16.32	16.38	45.4	LE01Gene08869.t1	LE01Gene08869.t1	9		1.2154	1.0517	1.1986	1.0472	1.12823	1.0836	1.0923	1.0801	1.0853	1.08533	1.1825	1.2081	1.1757	1.2022	1.19212
749	16.31	19.21	11.7	LE01Gene06564.t1	LE01Gene06564.t1	14		1.1709	1.0472	1.0679	0.969	1.06375	1.0029	1.0777	0.9338	0.9944	1.0022	1.0049	1.0558	0.9269	0.9774	0.99125
750	16.3	16.38	26.6	LE01Gene10229.t1	LE01Gene10229.t1	9		1.0199	0.9882	0.9556	0.9313	0.97375	0.8771	0.9374	0.8208	0.8765	0.87795	1.052	1.038	0.9882	0.9725	1.01267
751	16.28	16.34	67.3	LE01Gene01890.t1	LE01Gene01890.t1	15		1.3956	1.2114	1.2514	1.0864	1.2362	1.0831	1.1164	0.9651	1.0061	1.04268	1.2663	1.265	1.1346	1.1389	1.2012
752	16.22	16.58	27.2	LE01Gene02892.t1	LE01Gene02892.t1	10		1.1653	1.1277	1.0524	1.0284	1.09345	1.3268	1.2966	1.2013	1.1771	1.25045	1.4096	1.1957	1.2846	1.0858	1.24392
753	16.21	17.09	21	LE01Gene07895.t2	LE01Gene07895.t2	9		0.94	0.8909	1.0348	0.9892	0.963725	0.9287	0.7779	1.0193	0.8551	0.89525	0.9142	0.9515	1.0135	1.0486	0.98195
754	16.18	16.21	48.9	LE01Gene01553.t2	LE01Gene01553.t2	13		0.9966	0.9253	1.1551	1.0753	1.03808	0.8532	0.8185	0.9896	0.9505	0.90295	0.768	0.8247	0.8954	0.9588	0.861725
755	16.17	16.46	27.4	LE01Gene13915.t1	LE01Gene13915.t1	12		1.2527	1.224	1.3361	1.3715	1.29608	1.239	1.199	1.3872	1.316	1.2853	1.2848	1.2827	1.4401	1.4296	1.3593
756	16.17	16.24	46.6	LE01Gene10863.t1	LE01Gene10863.t1	15		1.1347	1.1192	1.1011	1.0925	1.11187	1.0533	1.1527	1.0231	1.12	1.08727	1.3432	1.2446	1.309	1.2178	1.27865
757	16.13	17.03	95.4	LE01Gene07683.t1	LE01Gene07683.t1	28		0.5652	0.558	0.6151	0.6107	0.58725	0.6849	0.5786	0.7454	0.6303	0.6598	0.6476	0.8093	0.7072	0.9125	0.76915
758	16.11	16.64	36.6	LE01Gene02831.t1	LE01Gene02831.t1	17		0.9825	1.0808	0.9256	1.02	1.00223	1.1122	1.1568	1.0498	1.0905	1.10232	1.076	1.1095	1.0149	1.0413	1.06042
759	16.1	16.11	14.6	LE01Gene08565.t1	LE01Gene08565.t1	15		0.888	0.8494	0.8133	0.7781	0.8322	0.92	0.8125	0.84	0.7413	0.82845	0.7745	0.9068	0.709	0.8303	0.80515
760	16.08	17.07	26.4	LE01Gene01603.t1	LE01Gene01603.t1	11		0.688	0.7343	0.7159	0.7664	0.72615	0.7455	0.8728	0.7743	0.906	0.82465	0.7334	0.7163	0.7639	0.7423	0.738975
761	16.08	16.5	55.6	LE01Gene04530.t1	LE01Gene04530.t1	13		1.1992	1.0891	1.1087	1.018	1.10375	1.0832	1.0466	0.9999	0.9719	1.0254	1.0763	0.9852	1.0006	0.9135	0.9939
762	16.07	16.61	35.3	LE01Gene02077.t1	LE01Gene02077.t1	9		0.9304	0.8663	0.9928	0.9271	0.92915	0.9637	0.774	1.0333	0.824	0.89875	0.8233	0.8077	0.8812	0.858	0.84255
763	16.06	16.18	34.5	LE01Gene04089.t3	LE01Gene04089.t3	16		2.2369	2.0651	2.0915	1.9461	2.0849	2.4658	2.1061	2.3134	1.9742	2.21488	1.2925	1.1406	1.2102	1.0671	1.1776
764	16.03	22.32	70.4	LE01Gene07630.t1	LE01Gene07630.t1	34		5.379	5.1134	5.943	5.6849	5.53008	5.5138	4.9171	6.1151	5.4787	5.50617	4.4571	4.7481	5.0275	5.3439	4.89415
765	16.01	16.01	41.8	LE01Gene02637.t2	LE01Gene02637.t2	12		0.932	0.8846	0.8522	0.8143	0.870775	0.876	0.9528	0.8024	0.8748	0.8765	0.8087	0.7679	0.7441	0.708	0.757175
766	15.95	16.68	59.4	LE01Gene10267.t1	LE01Gene10267.t1	11		0.988	0.8946	0.9373	0.8539	0.91845	0.8971	0.8301	0.8515	0.7871	0.84145	0.8444	0.9145	0.8056	0.8696	0.858525
767	15.93	15.98	19.6	LE01Gene08315.t2	LE01Gene08315.t2	8		1.4719	1.4068	1.7177	1.6333	1.55743	1.2513	1.176	1.4493	1.3685	1.31127	1.1666	1.3139	1.3454	1.5157	1.3354
768	15.88	17.31	54.4	LE01Gene13253.t1	LE01Gene13253.t1	18		1.0866	1.134	1.1415	1.1975	1.1399	1.1197	0.9369	1.1858	0.9923	1.05868	0.9391	0.9709	0.996	1.0301	0.984025
769	15.86	18.13	55.9	LE01Gene09853.t2	LE01Gene09853.t2	11		0.9159	0.8885	1.0028	0.9792	0.9466	0.942	0.7984	1.0332	0.8757	0.912325	0.9502	1.0282	1.0471	1.1332	1.03967
770	15.84	16.32	81.8	LE01Gene14225.t1	LE01Gene14225.t1	34		1.0328	0.993	1.1221	1.0859	1.05845	1.0093	0.8469	1.0975	0.9213	0.96875	0.8909	0.9858	0.973	1.0725	0.98055
771	15.8	15.98	52.1	LE01Gene05044.t1	LE01Gene05044.t1	15		1.1216	1.0045	1.2008	1.081	1.10197	1.2051	1.1436	1.286	1.2234	1.21453	1.3016	1.3355	1.3947	1.4274	1.3648
772	15.8	15.86	37.5	LE01Gene03564.t1	LE01Gene03564.t1	10		1.0038	0.9411	1.0493	0.9912	0.99635	1.3073	1.1354	1.3689	1.1889	1.25012	1.5048	1.6489	1.5853	1.7344	1.61835
773	15.78	15.9	54.8	LE01Gene03115.t3	LE01Gene03115.t3	9		0.7645	0.7991	0.7537	0.7915	0.7772	0.7817	0.8574	0.7708	0.8456	0.813875	0.841	0.8689	0.832	0.8581	0.85
774	15.75	16.45	77.9	LE01Gene08983.t1	LE01Gene08983.t1	30		1.9088	1.8593	2.1101	2.0648	1.98575	1.8368	1.5728	2.0351	1.7453	1.7975	1.9999	2.2184	2.2226	2.4567	2.2244
775	15.7	17.41	57.1	LE01Gene09304.t1	LE01Gene09304.t1	10		0.815	0.7522	0.8312	0.7719	0.792575	0.9037	0.8242	0.9208	0.8372	0.871475	1.0153	1.0841	1.035	1.1005	1.05873
776	15.7	15.82	44.8	LE01Gene01549.t1	LE01Gene01549.t1	18		1.1146	1.1163	1.1143	1.1222	1.11685	1.0699	1.0854	1.068	1.0856	1.07722	1.0173	0.8611	1.0187	0.8507	0.93695
777	15.65	15.8	47.5	LE01Gene11783.t3	LE01Gene11783.t3	11		0.8644	0.8826	0.8911	0.9205	0.88965	0.881	0.8218	0.9099	0.8497	0.8656	1.0329	0.8649	1.0741	0.8965	0.9671
778	15.64	15.76	34.1	LE01Gene12110.t2	LE01Gene12110.t2	10		1.8781	1.7871	1.9542	1.8697	1.87227	1.7631	1.5281	1.8598	1.6145	1.69137	1.7197	1.9025	1.8246	2.0077	1.86363
779	15.63	15.73	53	LE01Gene06179.t1	LE01Gene06179.t1	13		1.0831	1.0633	1.0645	1.0513	1.06555	1.0581	0.9946	1.0395	0.9778	1.0175	0.9469	0.901	0.9353	0.8873	0.917625
780	15.59	17.76	46.1	LE01Gene07029.t1	LE01Gene07029.t1	16		0.9752	0.8407	1.0477	0.9094	0.94325	0.9573	0.76	1.029	0.8178	0.891025	0.8743	0.8687	0.9442	0.9333	0.905125
781	15.58	17.24	57.1	LE01Gene13729.t1	LE01Gene13729.t1	13		1.2204	1.234	1.2907	1.3132	1.26458	1.2244	1.0523	1.2967	1.115	1.1721	1.0106	1.0916	1.0746	1.1586	1.08385
782	15.54	15.65	20.8	LE01Gene08428.t1	LE01Gene08428.t1	8		0.8169	0.8426	0.8096	0.8431	0.82805	1.0149	0.9582	1.0112	0.9478	0.983025	0.9104	0.9206	0.9061	0.9134	0.912625
783	15.53	16.39	46.4	LE01Gene14435.t1	LE01Gene14435.t1	14		1.0868	0.9997	1.202	1.1115	1.1	0.9156	0.9161	1.0132	1.0126	0.964375	0.9918	1.0275	1.1015	1.139	1.06495
784	15.47	17.66	41.7	LE01Gene14052.t1	LE01Gene14052.t1	10		1.6254	1.5061	1.4502	1.3526	1.48357	1.3099	1.3521	1.1708	1.2052	1.2595	1.7275	1.8126	1.5488	1.6217	1.67765
785	15.44	15.66	33.9	LE01Gene00661.t1	LE01Gene00661.t1	9		1.0787	1.0515	1.0165	0.998	1.03618	1.2429	1.124	1.1739	1.0616	1.1506	1.0717	1.1333	1.0163	1.0732	1.07363
786	15.42	15.46	54.6	LE01Gene06305.t2	LE01Gene06305.t2	8		1.4536	1.5774	1.6231	1.795	1.61227	1.6614	1.5993	1.8691	1.7899	1.72992	1.6644	1.7316	1.8875	1.9543	1.80945
787	15.39	15.71	46.8	LE01Gene03490.t1	LE01Gene03490.t1	22		1.0598	1.0438	1.1042	1.093	1.0752	1.0996	0.9684	1.1442	1.0094	1.0554	0.9755	1.1494	1.018	1.1956	1.08462
788	15.35	15.61	55.2	LE01Gene13145.t1	LE01Gene13145.t1	10		0.759	0.784	0.8582	0.8929	0.823525	0.7252	0.6643	0.8226	0.7525	0.74115	0.7203	0.7462	0.8203	0.8535	0.785075
789	15.35	15.47	22.1	LE01Gene02409.t1	LE01Gene02409.t1	9		0.9953	1.0078	1.0145	1.0346	1.01305	1.0207	0.9205	1.0469	0.95	0.984525	0.9738	0.999	1.0038	1.0378	1.0036
790	15.35	15.43	41.7	LE01Gene04578.t1	LE01Gene04578.t1	8		1.2661	1.2138	1.3852	1.335	1.30002	1.0711	1.058	1.1737	1.1607	1.11588	0.9994	1.0179	1.0997	1.1029	1.05497
791	15.34	15.52	30.3	LE01Gene07215.t1	LE01Gene07215.t1	9		0.8104	0.7926	0.8414	0.8231	0.816875	0.9001	0.9256	0.9341	0.9594	0.9298	0.9141	0.8883	0.9489	0.9233	0.91865
792	15.34	15.41	55.5	LE01Gene00666.t1	LE01Gene00666.t1	13		1.0327	1.0098	0.9677	0.946	0.98905	0.8311	0.9266	0.7772	0.8669	0.85045	0.8915	1.0165	0.8376	0.9531	0.924675
793	15.3	15.52	45.2	LE01Gene10648.t1	LE01Gene10648.t1	11		1.153	1.1888	0.9752	1.0108	1.08195	1.1435	1.0436	0.9645	0.8866	1.00955	1.0813	1.1014	0.9168	0.9146	1.00352
794	15.29	15.45	28	LE01Gene07910.t1	LE01Gene07910.t1	10		0.7319	0.8283	0.7092	0.8087	0.769525	0.8429	0.9367	0.8164	0.9095	0.876375	0.8479	0.8392	0.8252	0.814	0.831575
795	15.28	15.48	24.5	LE01Gene00404.t2	LE01Gene00404.t2	9		1.2549	1.1946	1.2525	1.1976	1.2249	1.2951	1.1626	1.2884	1.1577	1.22595	1.2805	1.3613	1.2828	1.3555	1.32003
796	15.26	15.43	62.8	LE01Gene08072.t1	LE01Gene08072.t1	9		1.0203	1.0672	1.0797	1.1386	1.07645	0.9987	0.9192	1.0699	0.9851	0.993225	0.9412	0.9361	1.0137	1.0042	0.9738
797	15.17	17.34	36.3	LE01Gene02667.t1	LE01Gene02667.t1	12		0.8281	0.844	0.927	0.9468	0.886475	0.741	0.8051	0.8275	0.9017	0.818825	0.8207	0.8004	0.9234	0.8964	0.860225
798	15.17	16.65	20.1	LE01Gene06375.t1	LE01Gene06375.t1	13		0.9003	0.795	0.7702	0.6946	0.790025	1.0096	1.1264	0.8649	1.0114	1.00307	0.9717	1.0191	0.8352	0.907	0.93325
799	15.14	15.26	22.8	LE01Gene04227.t1	LE01Gene04227.t1	8		0.8686	0.8407	0.8947	0.87	0.8685	0.8963	0.9568	0.9237	0.9854	0.94055	0.8156	0.7931	0.8447	0.819	0.8181
800	15.11	15.33	57.1	LE01Gene09341.t1	LE01Gene09341.t1	10		0.6882	0.641	0.7207	0.6749	0.6812	0.79	0.69	0.8335	0.7275	0.76025	0.8524	0.9056	0.9019	0.9562	0.904025
801	15.08	15.16	28.7	LE01Gene00585.t1	LE01Gene00585.t1	9		1.058	1.1303	1.0211	1.1042	1.0784	1.029	1.1415	1.0125	1.1228	1.07645	1.2938	1.0924	1.25	1.0726	1.1772
802	15.06	15.6	62.5	LE01Gene05585.t1	LE01Gene05585.t1	11		0.8505	0.8486	0.9729	0.9772	0.9123	0.8373	0.8452	0.96	0.9673	0.90245	0.7458	0.8764	0.8576	1.0053	0.871275
803	15.06	15.31	44.7	LE01Gene14269.t1	LE01Gene14269.t1	10		1.0182	1.0099	1.0801	1.077	1.0463	1.0047	0.8222	1.0659	0.8731	0.941475	0.7533	0.7518	0.8019	0.7973	0.776075
804	14.99	15.05	44.9	LE01Gene12355.t1	LE01Gene12355.t1	11		0.9054	0.8234	0.9806	0.8975	0.901725	0.905	0.8826	0.9812	0.9567	0.931375	0.9252	0.9504	1.0066	1.0059	0.972025
805	14.99	15.02	56.3	LE01Gene02922.t1	LE01Gene02922.t1	10		1.0919	1.0166	1.1623	1.0916	1.0906	1.0536	0.9395	1.1234	1.0021	1.02965	1.0485	0.937	1.1251	1.0014	1.028
806	14.97	15.03	50.6	LE01Gene08310.t1	LE01Gene08310.t1	12		0.6602	0.6602	0.7371	0.743	0.700125	0.7906	0.7428	0.8846	0.8316	0.8124	0.6192	0.5889	0.6946	0.6593	0.6405
807	14.93	19.89	19.2	LE01Gene08870.t1	LE01Gene08870.t1	12		0.9972	0.897	0.8609	0.779	0.883525	1.2867	1.0894	1.1105	0.9391	1.10642	1.0947	1.3189	0.9486	1.1418	1.126
808	14.92	15.05	38.7	LE01Gene13517.t1	LE01Gene13517.t1	8		0.9202	0.8167	0.9377	0.84	0.87865	0.9721	0.9567	0.9961	0.9758	0.975175	0.9699	0.9969	0.9972	1.0219	0.996475
809	14.88	15.03	41	LE01Gene07889.t4	LE01Gene07889.t4	11		1.5021	1.4903	1.5625	1.563	1.52947	1.9639	1.7657	2.0539	1.8477	1.9078	2.2992	2.4841	2.4213	2.5879	2.44813
810	14.88	14.96	38.7	LE01Gene02668.t1	LE01Gene02668.t1	10		1.1342	1.1618	1.1362	1.1719	1.15103	1.1262	1.1264	1.128	1.1301	1.12767	1.052	1.0504	1.0576	1.0549	1.05373
811	14.87	15.08	23.6	LE01Gene01743.t1	LE01Gene01743.t1	10		0.77	0.7565	0.823	0.8132	0.790675	0.6495	0.7464	0.6975	0.8019	0.723825	0.6662	0.6094	0.7156	0.6545	0.661425
812	14.86	15.05	43.2	LE01Gene12734.t1	LE01Gene12734.t1	9		0.9211	0.8716	0.9348	0.8906	0.904525	0.849	0.9414	0.8718	0.9579	0.905025	0.8478	0.8481	0.8686	0.8691	0.8584
813	14.85	15.82	30.3	LE01Gene01015.t1	LE01Gene01015.t1	10		1.2046	1.0834	1.0142	0.9024	1.05115	0.9829	1.118	0.8011	0.9253	0.956825	0.9104	1.0263	0.7566	0.8497	0.88575
814	14.84	15	24.1	LE01Gene02696.t1	LE01Gene02696.t1	9		1.6455	1.7175	1.664	1.7532	1.69505	1.7183	1.654	1.7331	1.6697	1.69378	1.7359	1.5148	1.7602	1.524	1.63373
815	14.83	15.51	63	LE01Gene07875.t3	LE01Gene07875.t3	14		0.9794	0.956	1.0866	1.0653	1.02182	0.848	0.7536	0.9424	0.835	0.84475	0.8993	0.946	1.0003	1.0532	0.9747
816	14.83	14.88	39.1	LE01Gene13708.t3	LE01Gene13708.t3	8		1.0181	1.0284	0.9637	0.9724	0.99565	1.0847	1.0212	1.0166	0.959	1.02038	1.0323	1.0448	0.977	0.9816	1.00892
817	14.8	16.63	70.2	LE01Gene09325.t1	LE01Gene09325.t1	20		2.5627	2.7038	2.4823	2.6212	2.5925	2.7949	2.7458	2.6926	2.6481	2.72035	3.0471	3.3973	2.946	3.3137	3.17603
818	14.8	14.96	18	LE01Gene09149.t1	LE01Gene09149.t1	12		1.8331	1.8866	1.361	1.4142	1.62373	1.9255	1.6819	1.4294	1.2436	1.5701	1.1308	1.1995	0.8433	0.8895	1.01578
819	14.79	15.2	30.2	LE01Gene00166.t1	LE01Gene00166.t1	10		0.8114	0.7973	0.7767	0.7662	0.7879	0.8118	0.8284	0.7746	0.7919	0.801675	0.7632	0.7314	0.7319	0.7023	0.7322
820	14.78	14.89	32.9	LE01Gene01067.t1	LE01Gene01067.t1	10		0.8139	0.8375	0.8656	0.8957	0.853175	1.038	0.9307	1.1045	0.9912	1.0161	1.0194	1.1351	1.0894	1.2103	1.11355
821	14.76	14.82	56.4	LE01Gene03116.t1	LE01Gene03116.t1	11		0.8598	0.7859	0.8693	0.8017	0.829175	0.7987	0.7808	0.8091	0.7907	0.794825	0.7567	0.7499	0.771	0.7591	0.759175
822	14.7	14.84	38.2	LE01Gene02210.t1	LE01Gene02210.t1	12		1.0553	1.0633	1.1097	1.1106	1.08472	1.086	0.9606	1.1322	0.9957	1.04363	0.9867	0.9934	1.0357	1.0552	1.01775
823	14.69	14.92	46.1	LE01Gene11338.t1	LE01Gene11338.t1	11		1.6913	1.5602	1.8433	1.7062	1.70025	1.9399	1.7509	2.1222	1.9187	1.93293	1.8336	1.8384	2.0127	2.0067	1.92285
824	14.68	14.92	24.6	LE01Gene11303.t1	LE01Gene11303.t1	12		0.8321	0.9218	0.8154	0.8881	0.86435	0.8108	0.9241	0.7797	0.8952	0.85245	0.9234	0.9267	0.891	0.8874	0.907125
825	14.66	14.73	25.1	LE01Gene04402.t2	LE01Gene04402.t2	9		0.8655	0.8419	0.878	0.8559	0.860325	0.8402	0.9512	0.8491	0.9591	0.8999	0.8534	0.8073	0.8653	0.8262	0.83805
826	14.65	14.78	34.8	LE01Gene03317.t2	LE01Gene03317.t2	8		1.9457	1.7596	1.3384	1.2134	1.56428	1.7534	1.7762	1.259	1.2352	1.50595	1.8826	1.6497	1.2971	1.1568	1.49655
827	14.63	14.87	29.7	LE01Gene09892.t1	LE01Gene09892.t1	11		0.6702	1.0389	0.5837	0.8833	0.794025	0.9312	1.0242	0.787	0.8677	0.902525	0.9302	0.8304	0.7992	0.714	0.81845
828	14.62	14.75	31.5	LE01Gene10545.t1	LE01Gene10545.t1	7		1.1665	1.005	1.4627	1.2653	1.22487	1.1004	1.1565	1.3802	1.4504	1.27188	1.2503	1.1636	1.5751	1.4631	1.36302
829	14.62	14.7	24.5	LE01Gene01898.t2	LE01Gene01898.t2	9		0.8808	0.848	0.9262	0.901	0.889	0.8778	0.9449	0.923	0.9882	0.933475	0.8569	0.8442	0.9063	0.8896	0.87425
830	14.61	14.95	17.4	LE01Gene03418.t1	LE01Gene03418.t1	7		0.9168	0.9141	0.9283	0.9304	0.9224	1.0299	0.8296	1.039	0.8378	0.934075	0.9231	0.7467	0.935	0.7561	0.840225
831	14.61	14.94	24.4	LE01Gene10665.t1	LE01Gene10665.t1	8		0.7233	0.6942	0.7792	0.7529	0.7374	0.6891	0.6693	0.7433	0.723	0.706175	0.6293	0.6109	0.6821	0.6581	0.6451
832	14.61	14.66	38.8	LE01Gene09511.t1	LE01Gene09511.t1	8		1.0574	1.094	1.0131	1.0568	1.05532	0.9398	1.0883	0.8982	1.043	0.992325	1.1641	1.1377	1.1195	1.094	1.12882
833	14.59	14.61	21.5	LE01Gene03291.t1	LE01Gene03291.t1	10		0.915	0.9425	1.0598	1.0981	1.00385	0.9383	0.884	1.0865	1.0254	0.98355	0.9092	1.0793	1.0568	1.2524	1.07442
834	14.57	14.68	33.1	LE01Gene12767.t1	LE01Gene12767.t1	8		1.2205	1.1921	1.2733	1.2526	1.23463	1.1803	1.1588	1.2304	1.208	1.19437	1.098	1.0663	1.1492	1.098	1.10288
835	14.56	14.87	44.5	LE01Gene01468.t3	LE01Gene01468.t3	16		0.9893	0.9568	0.9764	0.9532	0.968925	0.9663	1.0005	0.9617	0.9878	0.979075	1.0684	1.1638	1.0631	1.1512	1.11162
836	14.55	14.62	50.2	LE01Gene08854.t1	LE01Gene08854.t1	9		0.9086	0.9532	0.9289	0.986	0.944175	0.9383	0.7918	0.966	0.8121	0.87705	0.7997	0.8169	0.8243	0.8435	0.8211
837	14.46	14.69	18	LE01Gene01295.t1	LE01Gene01295.t1	11		0.9438	1.179	1.0327	1.2957	1.1128	0.8595	0.8595	0.937	0.942	0.8995	0.845	0.9004	0.9298	0.9799	0.913775
838	14.46	14.62	48.8	LE01Gene10989.t1	LE01Gene10989.t1	14		1.203	1.1177	1.2647	1.1824	1.19195	1.8006	1.5281	1.895	1.6089	1.70815	2.7494	3.1864	2.9066	3.3604	3.0507
839	14.41	15.06	29.1	LE01Gene01704.t1	LE01Gene01704.t1	7		0.5908	0.6097	0.5791	0.602	0.5954	0.698	0.6721	0.6863	0.6596	0.679	0.707	0.7113	0.6978	0.7006	0.704175
840	14.39	14.48	66.4	LE01Gene00281.t1	LE01Gene00281.t1	11		1.2062	1.3036	0.9697	1.0495	1.13225	1.1847	1.1524	0.9531	0.9244	1.05365	0.994	0.9389	0.8028	0.7547	0.8726
841	14.38	15.36	49.8	LE01Gene07629.t1	LE01Gene07629.t1	17		4.0786	4.1163	4.2997	4.3324	4.20675	4.5978	3.7772	4.896	4.0057	4.31918	3.7722	3.97	4.0488	4.2829	4.01848
842	14.37	14.58	38.3	LE01Gene08096.t1	LE01Gene08096.t1	8		0.9829	0.9148	1.0722	1.0036	0.993375	0.8846	0.9068	0.965	0.9925	0.937225	1.0398	1.0249	1.1267	1.108	1.07485
843	14.37	14.54	14.1	LE01Gene01703.t1	LE01Gene01703.t1	11		0.6903	0.798	0.7343	0.8546	0.7693	0.7034	0.7315	0.7457	0.7736	0.73855	0.7082	0.6562	0.7526	0.6951	0.703025
844	14.35	14.67	51.9	LE01Gene04296.t1	LE01Gene04296.t1	14		0.9453	1.0396	1.0376	1.1521	1.04365	1.2642	1.2735	1.4106	1.4138	1.34052	1.5953	1.3675	1.7317	1.4876	1.54553
845	14.34	15.11	47.7	LE01Gene04875.t1	LE01Gene04875.t1	13		0.8956	0.9256	0.9057	0.9443	0.9178	0.9656	0.8875	0.9794	0.9007	0.9333	0.8403	0.9624	0.8562	0.9783	0.9093
846	14.34	14.81	33.4	LE01Gene13882.t1	LE01Gene13882.t1	9		1.2074	1.2878	1.267	1.3585	1.28018	1.5719	1.3936	1.6471	1.4636	1.51905	1.2994	1.4276	1.4072	1.4993	1.40837
847	14.34	14.36	48.1	LE01Gene05777.t1	LE01Gene05777.t1	8		1.0233	1.0746	1.1313	1.1968	1.1065	1.32	1.1363	1.4528	1.2564	1.29138	1.4666	1.5322	1.6141	1.6884	1.57532
848	14.3	14.33	45.7	LE01Gene11872.t1	LE01Gene11872.t1	11		1.7365	1.6626	1.8273	1.7627	1.74727	1.3469	1.4365	1.4136	1.5182	1.4288	1.3514	1.1604	1.387	1.2115	1.27758
849	14.28	14.49	41.9	LE01Gene05488.t1	LE01Gene05488.t1	14		0.7847	0.7351	0.781	0.736	0.7592	0.7412	0.7284	0.7378	0.7262	0.7334	0.6997	0.7043	0.6997	0.7	0.700925
850	14.28	14.38	27.9	LE01Gene02546.t1	LE01Gene02546.t1	9		1.0421	1.0153	1.1289	1.1045	1.0727	0.9517	0.8816	1.0323	0.9561	0.955425	0.8173	0.9008	0.8882	0.9746	0.895225
851	14.28	14.31	38.6	LE01Gene01687.t1	LE01Gene01687.t1	8		1.2698	1.2145	1.3558	1.3204	1.29012	1.0431	0.9091	1.1398	0.9958	1.02195	0.9751	0.8913	1.0685	0.9684	0.975825
852	14.27	14.29	22.5	LE01Gene06046.t2	LE01Gene06046.t2	9		2.7498	2.5489	2.7269	2.5442	2.64245	2.5783	2.3724	2.5372	2.3329	2.4552	1.822	1.7583	1.7935	1.7341	1.77697
853	14.24	14.59	74.1	LE01Gene05366.t1	LE01Gene05366.t1	12		0.6512	0.6555	0.6801	0.6876	0.6686	0.6886	0.6154	0.7199	0.6433	0.6668	0.6277	0.665	0.6586	0.696	0.661825
854	14.24	14.37	15.5	LE01Gene04975.t1	LE01Gene04975.t1	8		1.0051	0.7926	0.9927	0.7819	0.893075	0.8504	0.9368	0.8413	0.9255	0.8885	0.7555	0.8001	0.7451	0.7613	0.7655
855	14.23	14.58	27.5	LE01Gene09223.t1	LE01Gene09223.t1	8		1.0048	0.9031	1.005	0.9153	0.95705	1.0306	1.1135	1.0362	1.1224	1.07567	0.9598	0.9321	0.9724	0.9362	0.950125
856	14.23	14.32	19.2	LE01Gene02601.t1	LE01Gene02601.t1	9		0.9495	0.8862	0.9605	0.8977	0.923475	0.9927	0.8907	1.0021	0.9005	0.9465	0.89	0.9307	0.9029	0.9401	0.915925
857	14.22	16.21	40	LE01Gene09108.t1	LE01Gene09108.t1	14		1.4121	1.408	1.3667	1.367	1.38845	1.3773	1.3906	1.3308	1.3505	1.3623	1.2747	1.2192	1.2362	1.1852	1.22883
858	14.22	14.52	31.7	LE01Gene03976.t2	LE01Gene03976.t2	7		0.9083	0.8752	0.8597	0.8317	0.868725	0.8877	0.9976	0.8398	0.9422	0.916825	0.9176	0.8647	0.8713	0.8193	0.868225
859	14.21	14.41	64.4	LE01Gene05806.t1	LE01Gene05806.t1	10		0.8817	0.8289	0.9227	0.8735	0.8767	0.8518	0.8339	0.8928	0.876	0.863625	0.8151	0.8441	0.8575	0.8818	0.849625
860	14.17	14.56	19.3	LE01Gene06400.t1	LE01Gene06400.t1	10		1.2666	1.1889	1.146	1.0925	1.1735	1.1715	1.2627	1.0652	1.1461	1.16137	1.2222	1.0132	1.1099	0.9331	1.0696
861	14.16	14.26	48.9	LE01Gene04214.t1	LE01Gene04214.t1	8		0.9083	0.8797	0.9158	0.8915	0.898825	0.7712	0.9129	0.7775	0.9206	0.84555	0.7696	0.7648	0.7798	0.7738	0.772
862	14.16	14.22	58.1	LE01Gene10628.t1	LE01Gene10628.t1	9		1.0807	1.0218	1.1072	1.0529	1.06565	0.997	1.1342	1.0222	1.1629	1.07908	1.0273	0.927	1.0572	0.9512	0.990675
863	14.12	14.75	74.7	LE01Gene05252.t1	LE01Gene05252.t1	9		1.0738	1.0987	0.9634	0.9923	1.03205	1.1245	0.9963	1.01	0.8958	1.00665	1.0029	1.1892	0.9054	1.071	1.04212
864	14.12	14.13	46.2	LE01Gene12239.t1	LE01Gene12239.t1	15		1.3532	1.3755	1.4485	1.491	1.41705	1.4672	1.3307	1.5556	1.4028	1.43908	1.886	2.185	2.0234	2.3437	2.10953
865	14.11	14.15	25	LE01Gene01304.t1	LE01Gene01304.t1	8		0.8992	0.8249	0.665	0.6094	0.749625	0.965	1.052	0.7093	0.7729	0.8748	0.97	1.0096	0.7196	0.7409	0.860025
866	14.07	15.38	24.1	LE01Gene00073.t1	LE01Gene00073.t1	9		0.7925	0.8391	0.6743	0.6995	0.75135	0.7488	0.7581	0.6381	0.6402	0.6963	0.7924	0.6559	0.6724	0.5871	0.67695
867	14.07	14.08	52	LE01Gene12298.t1	LE01Gene12298.t1	7		0.9308	0.9471	0.765	0.7825	0.85635	0.8325	0.993	0.6852	0.8186	0.832325	0.9808	0.9653	0.8099	0.7971	0.888275
868	14.06	14.07	21.9	LE01Gene03344.t2	LE01Gene03344.t2	7		1.2914	1.1786	1.3999	1.2886	1.28963	1.085	1.4735	1.1793	1.5947	1.33312	1.0326	1.3105	1.1295	1.4363	1.22723
869	14.05	15.01	17.9	LE01Gene09889.t1	LE01Gene09889.t1	9		0.6371	0.6346	0.6769	0.6739	0.655625	0.8115	0.8758	0.859	0.9229	0.8673	0.729	0.8264	0.7784	0.8733	0.801775
870	14.05	14.35	46.3	LE01Gene08675.t1	LE01Gene08675.t1	8		0.9607	0.9582	0.968	0.9712	0.964525	1.1231	1.0938	1.1323	1.1034	1.11315	0.9971	1.1608	1.01	1.1714	1.08483
871	14.05	14.28	30.9	LE01Gene10925.t2	LE01Gene10925.t2	10		1.2556	1.3225	1.1132	1.1832	1.21863	1.0766	1.2519	0.9474	1.102	1.09448	1.2191	1.1257	1.0767	0.9945	1.104
872	14.04	14.56	66.4	LE01Gene04299.t2	LE01Gene04299.t2	23		0.9572	0.9512	1.1003	1.0997	1.0271	1.0794	0.8626	1.2417	0.9926	1.04408	1.0957	1.147	1.2663	1.3212	1.20755
873	14.02	14.04	39.6	LE01Gene10335.t2	LE01Gene10335.t2	11		0.9712	0.9433	1.0733	1.0471	1.00873	1.001	0.8842	1.1057	0.9772	0.992025	0.8216	0.8018	0.9109	0.8873	0.8554
874	14.02	14.03	75.6	LE01Gene01357.t1	LE01Gene01357.t1	7		0.4727	0.5379	0.6098	0.6992	0.5799	0.4817	0.486	0.622	0.6291	0.5547	0.4913	0.5591	0.6383	0.724	0.603175
875	14.01	14.35	31	LE01Gene05019.t1	LE01Gene05019.t1	11		1.785	1.7505	1.4434	1.4194	1.59957	1.7607	1.6876	1.4124	1.346	1.55167	1.6399	1.5548	1.3238	1.2433	1.44045
876	14.01	14.13	22.6	LE01Gene08533.t1	LE01Gene08533.t1	7		0.939	0.992	0.8407	0.891	0.915675	0.8473	0.9428	0.7576	0.8409	0.84715	0.9209	0.7275	0.8296	0.6494	0.78185
877	14.01	14.02	18.1	LE01Gene01657.t1	LE01Gene01657.t1	7		0.8222	0.7795	0.7861	0.7426	0.7826	0.7521	0.8596	0.7245	0.8194	0.7889	0.7854	0.6607	0.759	0.6244	0.707375
878	14.01	14.01	27.2	LE01Gene04520.t1	LE01Gene04520.t1	9		1.2181	1.1171	1.2934	1.1997	1.20708	1.0489	1.0628	1.123	1.1326	1.09183	1.0618	1.0982	1.1372	1.1703	1.11688
879	14	14.02	47.6	LE01Gene10294.t1	LE01Gene10294.t1	9		0.7789	0.7616	0.8438	0.8299	0.80355	0.7464	0.6752	0.8084	0.7296	0.7399	0.6075	0.6477	0.6609	0.7011	0.6543
880	14	14	32.4	LE01Gene08460.t1	LE01Gene08460.t1	10		2.6749	2.5787	2.588	2.5109	2.58813	2.1521	2.0214	2.0839	1.9475	2.05123	1.8624	2.0842	1.8203	2.02	1.94672
881	14	14	30.3	LE01Gene07975.t1	LE01Gene07975.t1	9		3.3354	3.3154	2.7344	2.7386	3.03095	4.1487	3.6192	3.4114	2.9598	3.53477	2.396	2.6549	1.9731	2.1788	2.3007
882	13.97	14.25	57.1	LE01Gene10185.t1	LE01Gene10185.t1	12		1.1304	1.1643	1.1949	1.2342	1.18095	1.5492	1.3749	1.6342	1.4502	1.50212	1.3112	1.2492	1.388	1.3083	1.31418
883	13.94	14	25.9	LE01Gene11847.t1	LE01Gene11847.t1	8		1.4256	1.3589	1.2882	1.2409	1.3284	1.0789	1.263	1.0038	1.1492	1.12372	1.29	1.3158	1.1743	1.1928	1.24323
884	13.92	14.03	29.7	LE01Gene13229.t1	LE01Gene13229.t1	14		1.6676	1.6766	1.5384	1.5613	1.61098	1.8984	1.7887	1.7509	1.6557	1.77343	2.1129	2.0595	1.969	1.9151	2.01412
885	13.92	13.99	42.4	LE01Gene03440.t1	LE01Gene03440.t1	8		0.8756	0.877	0.8813	0.8875	0.88035	0.8531	0.7522	0.8589	0.7574	0.8054	0.8529	0.9066	0.8632	0.9099	0.88315
886	13.85	14.61	17.6	LE01Gene08546.t1	LE01Gene08546.t1	9		0.9381	0.7886	0.9404	0.8027	0.86745	0.8734	0.7514	0.8834	0.7643	0.818125	0.8225	0.8174	0.8396	0.8303	0.82745
887	13.84	13.92	54.8	LE01Gene12593.t1	LE01Gene12593.t1	8		0.9472	0.8069	0.8961	0.7671	0.854325	0.8332	0.8587	0.7912	0.8153	0.8246	0.703	0.7195	0.6721	0.6906	0.6963
888	13.83	17.36	97	LE01Gene01599.t1	LE01Gene01599.t1	52		0.6861	0.7168	0.8131	0.8545	0.767625	1.0432	0.7926	1.2355	0.9389	1.00255	1.5215	1.5587	1.8054	1.8237	1.67733
889	13.82	13.89	56.4	LE01Gene01429.t1	LE01Gene01429.t1	13		1.3838	1.3482	1.4813	1.4557	1.41725	1.3618	1.1445	1.4565	1.2304	1.2983	1.1019	1.1922	1.1829	1.2793	1.18908
890	13.79	21.57	55.2	LE01Gene05030.t1	LE01Gene05030.t1	17		1.1229	1.12	1.1735	1.1815	1.14948	1.0912	0.9292	1.1426	0.972	1.03375	1.0983	1.24	1.1552	1.2992	1.19817
891	13.79	14.03	26.3	LE01Gene06921.t2	LE01Gene06921.t2	9		1.2394	0.9458	0.9224	0.7036	0.9528	0.9718	1.0834	0.728	0.7998	0.89575	0.9965	0.8521	0.737	0.6271	0.803175
892	13.79	13.98	69.6	LE01Gene07981.t1	LE01Gene07981.t1	16		0.5672	0.5693	0.6206	0.6274	0.596125	0.595	0.5707	0.6525	0.6263	0.611125	0.5487	0.5679	0.6039	0.6235	0.586
893	13.76	13.97	47.8	LE01Gene11506.t1	LE01Gene11506.t1	9		1.0801	1.0504	0.9125	0.8927	0.983925	1.203	1.1943	1.0253	1.0134	1.109	1.2646	1.2966	1.074	1.1009	1.18403
894	13.75	15.49	33.7	LE01Gene12854.t3	LE01Gene12854.t3	10		1.1853	1.2026	1.0213	1.0421	1.11282	1.2631	1.2124	1.0866	1.0437	1.15145	1.4403	1.5463	1.2491	1.3366	1.39308
895	13.75	14.01	20.6	LE01Gene13055.t1	LE01Gene13055.t1	21		2.0251	1.8877	2.1061	1.9897	2.00215	1.6044	1.5478	1.6643	1.5924	1.60222	1.4553	1.4864	1.5053	1.6048	1.51295
896	13.74	13.98	21.5	LE01Gene05677.t2	LE01Gene05677.t2	9		1.4246	1.1982	1.3237	1.1195	1.2665	1.1009	1.1179	1.0247	1.0382	1.07042	1.3087	1.2124	1.2235	1.1309	1.21887
897	13.73	13.82	42.8	LE01Gene07303.t2	LE01Gene07303.t2	10		1.3172	1.4185	1.4544	1.5785	1.44215	1.2741	1.279	1.4091	1.4158	1.3445	1.2215	1.2411	1.356	1.3732	1.29795
898	13.72	13.83	34.8	LE01Gene03461.t1	LE01Gene03461.t1	8		1.0105	0.989	0.9805	0.9627	0.985675	0.9366	0.9398	0.9095	0.9126	0.924625	0.8999	1.0092	0.8735	0.9786	0.9403
899	13.72	13.77	17.4	LE01Gene11677.t1	LE01Gene11677.t1	7		1.0082	0.8656	0.9905	0.8568	0.930275	0.8969	1.0492	0.8779	1.0333	0.964325	0.8406	0.8579	0.8283	0.8391	0.841475
900	13.71	13.92	53.1	LE01Gene09676.t1	LE01Gene09676.t1	11		0.9835	0.9902	1.1133	1.1235	1.05262	1.082	0.9438	1.2219	1.0664	1.07852	1.0232	1.1173	1.161	1.2659	1.14185
901	13.7	14.25	53.2	LE01Gene11164.t2	LE01Gene11164.t2	12		0.9069	0.9861	0.9428	1.0268	0.96565	0.9682	0.969	1.0044	1.0071	0.987175	1.0153	1.0721	1.0578	1.1191	1.06608
902	13.63	13.77	32.4	LE01Gene00586.t1	LE01Gene00586.t1	12		0.7528	0.7571	0.8025	0.8145	0.781725	0.755	0.6426	0.8086	0.6883	0.723625	0.6476	0.712	0.6918	0.7645	0.703975
903	13.62	13.78	74.1	LE01Gene04966.t1	LE01Gene04966.t1	15		1.1965	1.1606	1.3427	1.3088	1.25215	1.3213	1.2726	1.4841	1.4281	1.37652	1.2564	1.4582	1.4163	1.6392	1.44252
904	13.56	14.14	18	LE01Gene09438.t1	LE01Gene09438.t1	7		1.4301	1.273	1.3599	1.2186	1.3204	1.2354	1.2013	1.1736	1.1344	1.18617	1.3129	1.2636	1.253	1.2001	1.2574
905	13.56	13.66	40.7	LE01Gene04484.t2	LE01Gene04484.t2	9		1.1957	1.1407	1.1452	1.1088	1.1476	1.2128	1.198	1.1757	1.1454	1.18297	1.264	1.326	1.2264	1.2799	1.27407
906	13.53	15.87	33	LE01Gene03575.t1	LE01Gene03575.t1	11		0.9997	0.9909	0.9936	0.9878	0.993	1.069	1.0867	1.0611	1.0777	1.07363	1.0591	1.2183	1.0551	1.2076	1.13502
907	13.53	13.66	54.4	LE01Gene03211.t1	LE01Gene03211.t1	8		0.908	0.8694	1.0249	0.9873	0.9474	0.9633	0.9124	1.0876	1.0296	0.998225	0.7862	0.7002	0.8905	0.7912	0.792025
908	13.52	14.45	16.9	LE01Gene04248.t1	LE01Gene04248.t1	11		1.4294	1.3027	1.4837	1.3834	1.3998	1.2119	1.1265	1.2891	1.1869	1.2036	1.4465	1.614	1.5338	1.7006	1.57373
909	13.5	13.8	30.1	LE01Gene07739.t1	LE01Gene07739.t1	8		0.8972	0.8083	0.8387	0.7569	0.825275	0.816	0.7352	0.7641	0.6865	0.75045	0.8815	0.8272	0.825	0.7754	0.827275
910	13.44	15.14	34.8	LE01Gene02581.t1	LE01Gene02581.t1	11		0.9594	0.8354	0.9553	0.8325	0.89565	0.897	0.9151	0.8939	0.9078	0.90345	0.967	0.9025	0.9666	0.8936	0.932425
911	13.42	14.48	26.4	LE01Gene07496.t1	LE01Gene07496.t1	9		1.152	1.1452	0.9732	0.9506	1.05525	1.1036	1.2169	0.9171	1.028	1.0664	1.3703	1.2903	1.1405	1.0685	1.2174
912	13.41	13.49	36	LE01Gene10881.t1	LE01Gene10881.t1	7		1.314	1.1114	1.3	1.1131	1.20962	1.4903	1.3584	1.4813	1.3512	1.4203	1.5556	1.6474	1.5468	1.6337	1.59588
913	13.39	13.63	15.7	LE01Gene05705.t1	LE01Gene05705.t1	11		0.9262	0.8336	1.0152	0.9138	0.9222	0.7731	0.6776	0.8452	0.7468	0.760675	0.5748	0.8042	0.6329	0.8808	0.723175
914	13.39	13.51	29.3	LE01Gene02247.t1	LE01Gene02247.t1	7		1.0127	1.0859	0.7887	0.8545	0.93545	0.804	0.9103	0.6351	0.7241	0.768375	0.8634	0.8841	0.6815	0.6937	0.780675
915	13.34	13.58	66.5	LE01Gene09169.t1	LE01Gene09169.t1	13		0.7802	0.7999	0.8112	0.837	0.807075	0.8248	0.7432	0.8586	0.7737	0.800075	0.7449	0.8238	0.7786	0.8514	0.799675
916	13.32	13.71	34.6	LE01Gene02539.t1	LE01Gene02539.t1	10		1.1643	1.1047	1.1824	1.1236	1.14375	1.1369	1.0583	1.157	1.0772	1.10735	1.1353	1.1646	1.1533	1.1804	1.1584
917	13.3	13.43	59.1	LE01Gene08441.t1	LE01Gene08441.t1	12		0.9096	0.8126	0.8439	0.7591	0.8313	1.0118	1.0538	0.9403	0.9775	0.99585	1.0278	1.02	0.956	0.9474	0.9878
918	13.3	13.36	30	LE01Gene02368.t1	LE01Gene02368.t1	7		1.2517	1.1946	1.068	1.0377	1.138	1.0031	0.9608	0.8616	0.8214	0.911725	1.0607	0.9989	0.9145	0.8563	0.9576
919	13.29	13.44	93	LE01Gene06860.t1	LE01Gene06860.t1	40		1.8994	1.8136	2.0275	1.9479	1.9221	1.3414	1.2315	1.4214	1.306	1.32508	1.1582	1.2285	1.2331	1.3055	1.23133
920	13.28	13.38	30.2	LE01Gene01317.t1	LE01Gene01317.t1	10		1.7115	1.6192	1.555	1.482	1.59193	1.7863	1.9507	1.6274	1.7745	1.78472	1.8832	2.1154	1.7206	1.9268	1.9115
921	13.24	13.31	76.6	LE01Gene09126.t1	LE01Gene09126.t1	30		0.8114	0.8248	0.9276	0.949	0.8782	1.0296	0.8023	1.1815	0.9214	0.9837	1.2869	1.429	1.4832	1.6425	1.4604
922	13.22	13.38	27.7	LE01Gene10269.t1	LE01Gene10269.t1	8		1.0294	0.9077	1.1154	0.9894	1.01048	0.7595	0.7611	0.8258	0.8269	0.793325	0.8347	0.8054	0.9095	0.8793	0.857225
923	13.2	13.41	20.6	LE01Gene04575.t1	LE01Gene04575.t1	8		1.2622	1.3452	1.3664	1.4589	1.35818	1.1909	1.5192	1.2693	1.6229	1.40057	1.0658	1.2761	1.1252	1.328	1.19877
924	13.2	13.4	62.6	LE01Gene04000.t1	LE01Gene04000.t1	9		0.7427	0.7079	0.8495	0.8142	0.778575	0.6608	0.674	0.7564	0.771	0.71555	0.6508	0.6391	0.748	0.732	0.692475
925	13.19	13.5	51.9	LE01Gene05878.t1	LE01Gene05878.t1	17		1.118	1.0404	1.2187	1.1405	1.1294	1.2984	1.2203	1.4151	1.3316	1.31635	1.2263	1.4645	1.3429	1.6015	1.4088
926	13.15	13.39	63.6	LE01Gene03930.t1	LE01Gene03930.t1	16		1.2234	1.1326	1.342	1.2597	1.23942	1.1031	0.9754	1.2322	1.0903	1.10025	1.041	1.0542	1.1656	1.1811	1.11048
927	13.14	13.52	28	LE01Gene05352.t4	LE01Gene05352.t4	8		0.9442	0.9079	0.9377	0.9109	0.925175	0.9405	0.9404	0.9363	0.9388	0.939	0.876	0.9099	0.8797	0.908	0.8934
928	13.14	13.38	64.1	LE01Gene04604.t2	LE01Gene04604.t2	12		0.8667	0.9454	0.885	0.969	0.916525	0.8378	0.8477	0.8561	0.8657	0.851825	0.9585	0.8469	0.9847	0.855	0.911275
929	13.13	13.25	30.5	LE01Gene10681.t1	LE01Gene10681.t1	8		1.0964	1.1827	0.9625	1.0428	1.0711	1.1943	1.1566	1.047	1.0142	1.10302	1.1522	1.2266	1.0147	1.0768	1.11757
930	13.13	13.24	52.5	LE01Gene06124.t1	LE01Gene06124.t1	8		1.0908	1.0557	1.1429	1.114	1.10085	0.9455	0.9946	0.9931	1.0479	0.995275	1.0577	1.1001	1.1179	1.1468	1.10562
931	13.1	13.2	64	LE01Gene05097.t1	LE01Gene05097.t1	46		0.6049	0.6059	0.6861	0.69	0.646725	0.5831	0.4867	0.662	0.5514	0.5708	0.5651	0.5743	0.6442	0.6805	0.616025
932	13.09	15.52	40.5	LE01Gene00849.t1	LE01Gene00849.t1	11		0.47	0.4892	0.4825	0.5038	0.486375	0.4657	0.4518	0.4802	0.4635	0.4653	0.4909	0.4362	0.5076	0.4497	0.4711
933	13.09	13.18	29.8	LE01Gene02493.t1	LE01Gene02493.t1	7		1.2554	1.2892	1.3833	1.4267	1.33865	1.4807	1.704	1.6281	1.8826	1.67385	2.096	1.611	2.3272	1.7742	1.9521
934	13.08	13.28	44	LE01Gene00747.t1	LE01Gene00747.t1	11		1.1226	1.0344	1.172	1.0869	1.10397	0.9019	0.9646	0.9531	1.0151	0.958675	0.9044	0.967	0.9557	1.02	0.961775
935	13.06	13.19	24.4	LE01Gene11545.t1	LE01Gene11545.t1	7		1.0986	1.0158	1.0902	1.0124	1.05425	0.9651	1.2478	0.9577	1.2249	1.09888	0.9275	0.9693	0.9309	0.963	0.947675
936	13.03	13.14	46.1	LE01Gene07258.t1	LE01Gene07258.t1	9		1.1345	0.9965	0.9568	0.8447	0.983125	1.2139	1.0542	1.0334	0.8984	1.04997	1.0754	1.2817	0.9225	1.0985	1.09452
937	13.01	15.37	27.4	LE01Gene03452.t1	LE01Gene03452.t1	11		1.0889	1.0724	1.3764	1.3597	1.22435	1.4216	1.1696	1.7949	1.482	1.46703	1.1073	1.0983	1.4001	1.3877	1.24835
938	13.01	13.5	26.4	LE01Gene03127.t2	LE01Gene03127.t2	9		1.036	0.8675	1.0851	0.9126	0.9753	0.9011	0.8381	0.9483	0.8781	0.8914	0.9107	0.7654	0.9534	0.7839	0.85335
939	13.01	13.17	34.2	LE01Gene01249.t1	LE01Gene01249.t1	7		1.0593	1.1946	0.8884	1.0079	1.03755	1.0968	1.1551	0.9251	0.9738	1.0377	1.3746	1.2761	1.1606	1.0729	1.22105
940	13	13.29	66.1	LE01Gene03400.t1	LE01Gene03400.t1	8		0.7175	0.6817	0.8285	0.7916	0.754825	0.5926	0.519	0.6903	0.6041	0.6015	0.5425	0.5307	0.6299	0.6059	0.57725
941	12.98	13.18	35	LE01Gene04105.t1	LE01Gene04105.t1	10		0.7767	0.8258	0.6967	0.746	0.7613	1.05	0.8978	0.9413	0.8089	0.9245	0.942	0.8893	0.8534	0.8065	0.8728
942	12.97	13.19	47.8	LE01Gene02430.t1	LE01Gene02430.t1	8		1.0236	0.8509	0.8775	0.7409	0.873225	0.8247	0.98	0.7145	0.849	0.84205	0.8485	0.7625	0.7367	0.6552	0.750725
943	12.96	13.29	38	LE01Gene01181.t2	LE01Gene01181.t2	9		0.8696	0.8685	1.0399	1.0413	0.954825	0.8883	0.8408	1.0589	1.0054	0.94835	0.9184	0.9725	1.1019	1.1635	1.03907
944	12.95	13.25	33.6	LE01Gene09139.t1	LE01Gene09139.t1	11		0.7795	0.8133	0.7425	0.7869	0.78055	0.8646	0.8819	0.8276	0.8454	0.854875	0.8261	0.7072	0.8	0.6757	0.75225
945	12.94	13.07	34.9	LE01Gene08608.t1	LE01Gene08608.t1	12		0.9908	0.9892	1.0546	1.0588	1.02335	1.1451	1.0998	1.2142	1.1676	1.15668	1.0408	1.1004	1.1022	1.1757	1.10478
946	12.88	15.25	42.7	LE01Gene05116.t1	LE01Gene05116.t1	10		1.7615	1.8799	1.7793	1.9112	1.83298	1.7662	1.5289	1.7853	1.5466	1.65675	2.024	2.3326	2.0543	2.3619	2.1932
947	12.83	12.9	67.6	LE01Gene10024.t1	LE01Gene10024.t1	7		1.5424	1.5383	1.4976	1.4977	1.519	1.4732	1.3175	1.4284	1.2782	1.37433	1.6699	1.8039	1.6209	1.749	1.71093
948	12.81	12.89	27.6	LE01Gene05982.t1	LE01Gene05982.t1	7		1.5675	1.4884	1.6671	1.5956	1.57965	1.3591	1.2745	1.4411	1.3488	1.35587	1.4325	1.3497	1.532	1.432	1.43655
949	12.8	13.79	18	LE01Gene09154.t1	LE01Gene09154.t1	8		1.0337	0.8022	1.1293	0.883	0.96205	0.8658	0.9199	0.9508	1.0085	0.93625	0.8772	0.8061	0.9601	0.8789	0.880575
950	12.77	12.86	45.1	LE01Gene11704.t1	LE01Gene11704.t1	7		1.3936	1.2626	1.009	0.9187	1.14597	1.0719	1.1836	0.78	0.8617	0.9743	1.433	1.3054	1.0403	0.9505	1.1823
951	12.77	12.84	24.3	LE01Gene04519.t1	LE01Gene04519.t1	7		1.0388	0.933	0.8726	0.7845	0.907225	0.9822	1.1958	0.8518	1.0213	1.01277	1.2689	1.1206	1.0739	0.9365	1.09997
952	12.73	12.88	47.9	LE01Gene05159.t1	LE01Gene05159.t1	8		1.1008	1.0484	1.1636	1.1122	1.10625	1.1019	1.0172	1.164	1.0779	1.09025	1.1129	1.0913	1.1815	1.1528	1.13462
953	12.72	12.83	32.8	LE01Gene04724.t1	LE01Gene04724.t1	9		1.1522	1.2534	1.1269	1.2272	1.18992	1.0159	0.9972	1.0002	0.9757	0.99725	1.1644	0.9346	1.1441	0.9201	1.0408
954	12.7	12.9	30.6	LE01Gene02589.t1	LE01Gene02589.t1	10		1.7192	1.5879	1.7453	1.624	1.6691	2.31	2.0485	2.3563	2.0748	2.1974	2.2128	2.2949	2.2515	2.3148	2.2685
955	12.68	12.95	28.3	LE01Gene12838.t1	LE01Gene12838.t1	7		1.0531	1.0096	0.8906	0.857	0.952575	0.9171	0.9826	0.7748	0.8322	0.876675	0.9699	0.9514	0.8243	0.8064	0.888
956	12.68	12.84	27.1	LE01Gene13266.t1	LE01Gene13266.t1	11		2.1824	2.1592	2.0006	2.0281	2.09258	1.181	1.1824	1.1356	1.1402	1.1598	1.0573	0.9799	1.016	0.9366	0.99745
957	12.63	13.02	42.1	LE01Gene02020.t1	LE01Gene02020.t1	7		0.7758	0.7793	0.8547	0.8648	0.81865	0.7924	0.8387	0.8775	0.9298	0.8596	0.8523	0.9022	0.9531	1.0038	0.92785
958	12.56	16.01	26.8	LE01Gene13905.t1	LE01Gene13905.t1	9		0.8388	0.9116	0.9284	1.0177	0.924125	0.8526	0.9673	0.9512	1.0718	0.960725	0.8436	0.9205	0.9458	1.0325	0.9356
959	12.51	12.72	19.7	LE01Gene01032.t1	LE01Gene01032.t1	8		0.9927	1.0265	1.1365	1.1809	1.08415	1.0325	1.0022	1.1831	1.144	1.09045	1.0168	1.1892	1.1732	1.3592	1.1846
960	12.5	14.81	41.4	LE01Gene05250.t1	LE01Gene05250.t1	24		0.7507	0.7314	0.9593	0.9395	0.845225	0.8635	0.6872	1.1074	0.8796	0.884425	0.6216	0.6756	0.7948	0.8625	0.738625
961	12.49	14.58	16.3	LE01Gene13675.t1	LE01Gene13675.t1	7		1.0524	1.0151	0.8541	0.8303	0.937975	0.9205	0.9972	0.7515	0.8059	0.868775	0.9914	0.873	0.8118	0.7157	0.847975
962	12.49	12.69	72.5	LE01Gene03919.t1	LE01Gene03919.t1	8		0.8244	0.8815	0.8732	0.9426	0.880425	0.7821	0.9606	0.8302	1.0128	0.896425	0.8564	0.8675	0.9132	0.9233	0.8901
963	12.49	12.62	39.7	LE01Gene13879.t1	LE01Gene13879.t1	8		1.2942	1.2626	1.1582	1.137	1.213	1.25	1.2924	1.1295	1.1678	1.20992	1.3407	1.2581	1.213	1.1673	1.24477
964	12.46	12.53	35.9	LE01Gene08241.t1	LE01Gene08241.t1	17		0.7908	0.8736	0.7463	0.829	0.809925	0.7123	0.8779	0.6704	0.8253	0.771475	0.6986	0.6305	0.6616	0.5854	0.644025
965	12.44	12.79	45	LE01Gene09161.t2	LE01Gene09161.t2	8		0.8787	0.8441	0.8523	0.8225	0.8494	1.0097	1.0597	0.9777	1.0269	1.0185	0.9956	0.9929	0.9674	0.9635	0.97985
966	12.44	12.59	59	LE01Gene02690.t2	LE01Gene02690.t2	12		0.6828	0.6241	0.7159	0.6578	0.67015	0.6409	0.6531	0.6722	0.6847	0.662725	0.648	0.6238	0.682	0.6546	0.6521
967	12.44	12.48	25.6	LE01Gene12083.t3	LE01Gene12083.t3	6		0.9737	0.9412	0.9652	0.9386	0.954675	0.9351	0.9035	0.9232	0.8932	0.91375	0.8502	0.8394	0.8539	0.8323	0.84395
968	12.4	14.66	29	LE01Gene05867.t1	LE01Gene05867.t1	8		0.9318	0.8736	0.9571	0.8965	0.91475	0.798	1.1013	0.8079	1.1209	0.957025	0.8577	0.8881	0.8733	0.9044	0.880875
969	12.39	12.56	15.6	LE01Gene02139.t1	LE01Gene02139.t1	7		1.0115	0.9199	0.967	0.8979	0.949075	0.8226	0.9627	0.7924	0.9311	0.8772	0.8873	0.8501	0.8628	0.8325	0.858175
970	12.38	14.08	89.2	LE01Gene03245.t1	LE01Gene03245.t1	10		1.2172	1.2236	1.2404	1.2545	1.23393	1.123	1.1026	1.145	1.125	1.1239	1.0163	1.0388	1.0415	1.0617	1.03958
971	12.37	12.47	34.9	LE01Gene08667.t2	LE01Gene08667.t2	9		1.1924	1.0814	1.1913	1.0879	1.13825	1.3587	1.2486	1.3551	1.2471	1.30238	1.3513	1.3369	1.3523	1.3358	1.34407
972	12.36	12.44	41	LE01Gene03972.t1	LE01Gene03972.t1	7		0.7651	0.6287	0.7759	0.6412	0.702725	0.6534	0.6349	0.663	0.6437	0.64875	0.5635	0.4752	0.5805	0.4872	0.5266
973	12.35	16.94	39.4	LE01Gene06907.t2	LE01Gene06907.t2	11		1.0714	1.0526	0.8514	0.8458	0.9553	1.1237	0.9353	0.9017	0.7489	0.9274	1.1317	1.2381	0.9091	0.9881	1.06675
974	12.33	12.87	52.4	LE01Gene13936.t1	LE01Gene13936.t1	6		0.9566	0.8864	0.8742	0.8145	0.882925	0.9358	0.9128	0.8564	0.8364	0.88535	0.8221	0.9673	0.7563	0.8888	0.858625
975	12.31	12.55	61.1	LE01Gene00894.t2	LE01Gene00894.t2	35		0.9866	0.9404	1.1008	1.0581	1.02148	0.8981	0.8526	1.0111	0.9595	0.930325	0.8436	0.8854	0.9529	1.0012	0.920775
976	12.29	12.54	66.1	LE01Gene02435.t1	LE01Gene02435.t1	12		1.1279	1.1866	1.1911	1.2523	1.18947	1.12	0.9837	1.1775	1.0348	1.079	0.9513	1.0335	1.0058	1.0913	1.02048
977	12.28	12.31	29.8	LE01Gene02195.t1	LE01Gene02195.t1	8		1.1094	1.0557	1.0816	1.0347	1.07035	0.9353	0.8948	0.9151	0.8755	0.905175	0.9231	0.7838	0.9012	0.7551	0.8408
978	12.27	12.34	36.4	LE01Gene03223.t1	LE01Gene03223.t1	13		3.1933	3.2624	2.6286	2.6831	2.94185	3.1378	2.7649	2.5876	2.2728	2.69077	1.8778	1.7754	1.5538	1.4583	1.66633
979	12.26	14.72	20.9	LE01Gene05244.t1	LE01Gene05244.t1	8		1.7036	1.6215	1.1692	1.1056	1.39997	1.531	1.4126	1.0334	0.955	1.233	1.2528	1.1699	0.8502	0.8015	1.0186
980	12.26	12.3	38.2	LE01Gene04873.t1	LE01Gene04873.t1	7		0.9688	0.9808	0.8957	0.911	0.939075	0.9307	1.0339	0.8598	0.9563	0.945175	1.0503	0.9074	0.9763	0.8348	0.9422
981	12.24	12.53	63.9	LE01Gene08894.t1	LE01Gene08894.t1	8		1.184	1.11	1.2007	1.1318	1.15663	1.0524	1.0235	1.0688	1.039	1.04592	1.011	1.0265	1.0326	1.0448	1.02872
982	12.23	12.47	33.5	LE01Gene07012.t1	LE01Gene07012.t1	12		1.0003	1.0156	0.8714	0.889	0.944075	0.8812	0.9192	0.767	0.8001	0.841875	1.0432	0.9782	0.9122	0.8536	0.9468
983	12.22	12.49	42.5	LE01Gene07738.t3	LE01Gene07738.t3	8		1.2258	1.1878	1.1625	1.1384	1.17863	1.3335	1.3795	1.2655	1.3146	1.32328	1.3554	1.5255	1.2929	1.4501	1.40597
984	12.2	12.36	25.2	LE01Gene03201.t1	LE01Gene03201.t1	16		2.0138	1.9378	1.7591	1.6991	1.85245	1.4545	1.3963	1.2792	1.2247	1.33867	1.5774	1.5727	1.3918	1.3828	1.48117
985	12.2	12.23	58.1	LE01Gene08485.t1	LE01Gene08485.t1	7		0.8858	0.8553	0.8993	0.8718	0.87805	0.8171	0.9407	0.8295	0.956	0.885825	0.8682	0.7364	0.8853	0.7504	0.810075
986	12.18	12.57	57.8	LE01Gene07329.t1	LE01Gene07329.t1	10		0.8253	0.8876	0.9082	0.9875	0.90215	0.6065	0.8316	0.6712	0.9192	0.757125	0.9067	0.7097	1.0076	0.7909	0.853725
987	12.16	12.27	20.3	LE01Gene01031.t1	LE01Gene01031.t1	6		1.2351	1.0343	0.9717	0.7986	1.00992	1.1272	1.2402	0.8608	0.9491	1.04433	1.3573	1.2979	1.0437	1.0054	1.17607
988	12.15	12.41	36	LE01Gene06079.t1	LE01Gene06079.t1	9		1.3468	1.2851	1.4631	1.4054	1.3751	1.1069	1.0689	1.205	1.1643	1.13627	1.1191	1.1425	1.2232	1.2459	1.18267
989	12.12	12.28	21.7	LE01Gene06352.t2	LE01Gene06352.t2	7		1.0305	1.272	0.9983	1.2863	1.14678	1.0379	1.0759	1.031	1.0647	1.05238	1.014	1.1004	1.0051	1.0701	1.0474
990	12.1	14.16	20.9	LE01Gene00739.t1	LE01Gene00739.t1	9		5.0618	4.9832	5.9469	5.8895	5.47035	3.2419	3.2631	3.7933	3.819	3.52933	2.7808	2.6004	3.2823	3.0176	2.92027
991	12.1	12.47	26.9	LE01Gene04173.t1	LE01Gene04173.t1	8		1.0886	0.8805	0.9651	0.7847	0.929725	1.0727	1.1307	0.9555	0.9987	1.0394	1.06	1.2422	0.9433	1.104	1.08737
992	12.1	12.19	27.5	LE01Gene14396.t2	LE01Gene14396.t2	6		0.8488	0.9086	0.9556	1.0287	0.935425	0.6398	0.6315	0.719	0.7147	0.67625	0.6121	0.6952	0.6921	0.7862	0.6964
993	12.09	12.1	56.3	LE01Gene05985.t1	LE01Gene05985.t1	7		1.302	1.2449	1.107	1.0584	1.17807	1.1292	1.0706	0.9518	0.9025	1.01353	1.0789	1.1458	0.9132	0.968	1.02648
994	12.08	12.31	44.8	LE01Gene13719.t3	LE01Gene13719.t3	10		0.6914	0.7427	0.7986	0.8629	0.7739	0.6354	0.6231	0.7369	0.7209	0.679075	0.5771	0.6346	0.6717	0.734	0.65435
995	12.08	12.18	27.9	LE01Gene00447.t1	LE01Gene00447.t1	6		0.8413	0.8276	1.0332	1.0212	0.930825	0.9712	0.7956	1.1942	0.9788	0.98495	0.8513	0.9945	1.051	1.2245	1.03032
996	12.08	12.16	16.6	LE01Gene04444.t1	LE01Gene04444.t1	7		0.9905	0.8698	0.8763	0.7745	0.877775	1.0313	1.0807	0.9142	0.973	0.9998	1.0494	1.1096	0.9493	0.992	1.02507
997	12.06	14.31	35.1	LE01Gene05800.t1	LE01Gene05800.t1	9		0.9991	0.9832	1.0672	1.0478	1.02433	1.0734	1.0261	1.13	1.0782	1.07692	1.0541	1.2382	1.1203	1.3031	1.17893
998	12.06	12.2	33.2	LE01Gene08448.t1	LE01Gene08448.t1	9		1.571	1.5905	1.6134	1.6417	1.60415	1.6996	1.5682	1.7493	1.6143	1.65785	1.4384	1.3684	1.4855	1.4075	1.42495
999	12.05	12.6	23.3	LE01Gene06190.t1	LE01Gene06190.t1	9		1.1401	1.5321	0.9865	1.3154	1.24352	1.1981	1.3018	1.0158	1.1089	1.15615	1.3471	1.5582	1.1899	1.379	1.36855
1000	12.05	12.09	18.9	LE01Gene12977.t1	LE01Gene12977.t1	7		1.3475	1.4302	1.3137	1.3941	1.37138	1.2161	1.2984	1.1862	1.2671	1.24195	1.3191	1.4957	1.294	1.4544	1.3908
1001	12.03	13.1	24.4	LE01Gene10137.t2	LE01Gene10137.t2	6		1.0015	1.0025	0.9342	0.9415	0.969925	1.0096	1.9816	0.9509	1.9281	1.46755	1.2415	1.1059	1.1688	1.0346	1.1377
1002	12.03	12.26	31.6	LE01Gene08383.t1	LE01Gene08383.t1	7		1.1691	1.1991	1.0151	1.044	1.10682	1.324	1.1602	1.1449	1.0069	1.159	1.3123	1.2946	1.1452	1.1247	1.2192
1003	12.03	12.15	72.7	LE01Gene00650.t1	LE01Gene00650.t1	9		0.7192	0.6861	0.7954	0.7652	0.741475	0.6162	0.6161	0.683	0.6821	0.64935	0.4992	0.5794	0.5564	0.6414	0.5691
1004	12.03	12.12	22.2	LE01Gene06109.t1	LE01Gene06109.t1	13		1.3653	1.4764	1.4709	1.6008	1.47835	1.2263	1.0907	1.3207	1.1736	1.20283	1.1191	1.1364	1.2102	1.2239	1.1724
1005	12.03	12.12	26.8	LE01Gene10456.t2	LE01Gene10456.t2	8		1.703	1.9316	1.5026	1.7	1.7093	1.4823	1.3667	1.3051	1.2035	1.3394	1.3083	1.5834	1.1556	1.3945	1.36045
1006	12.03	12.03	39.6	LE01Gene04946.t1	LE01Gene04946.t1	19		3.0877	3.1458	3.3144	3.3867	3.23365	2.0882	1.9949	2.2422	2.1497	2.11875	1.2996	1.1003	1.4162	1.1919	1.252
1007	12.02	12.13	53.9	LE01Gene03097.t1	LE01Gene03097.t1	24		0.7703	0.7527	0.7722	0.7613	0.764125	0.8501	0.6782	0.8559	0.6827	0.766725	0.7103	0.7386	0.7192	0.7435	0.7279
1008	12.02	12.04	49	LE01Gene13441.t2	LE01Gene13441.t2	6		0.7114	0.7521	0.8016	0.8563	0.78035	0.8018	0.7371	0.9073	0.8318	0.8195	0.7787	0.8333	0.8876	0.9444	0.861
1009	12.02	12.02	23.6	LE01Gene12184.t1	LE01Gene12184.t1	10		2.1567	2.002	2.2081	2.0603	2.10677	2.1734	1.9781	2.2268	2.0265	2.1012	1.7431	1.6879	1.7909	1.7286	1.73762
1010	12.01	12.82	52.9	LE01Gene03458.t1	LE01Gene03458.t1	17		1.3559	1.3219	1.4041	1.3746	1.36413	1.1014	1.1199	1.1405	1.1619	1.13092	1.1823	1.2627	1.2298	1.309	1.24595
1011	12.01	12.13	43.6	LE01Gene09397.t1	LE01Gene09397.t1	6		0.738	0.9227	0.6543	0.8231	0.784525	0.7841	0.9323	0.6939	0.8239	0.80855	0.8378	0.6877	0.7455	0.612	0.72075
1012	12	12.1	36.5	LE01Gene09745.t1	LE01Gene09745.t1	11		1.3756	1.2972	1.4309	1.359	1.36567	1.3699	1.3636	1.451	1.4351	1.4049	1.4822	1.8768	1.5756	1.9915	1.73152
1013	12	12.08	39.8	LE01Gene07199.t1	LE01Gene07199.t1	7		1.3183	1.1013	1.5697	1.3322	1.33038	1.03	1.0955	1.2378	1.3129	1.16905	1.2263	1.2587	1.4726	1.5166	1.36855
1014	12	12.02	19.7	LE01Gene01494.t1	LE01Gene01494.t1	9		1.4343	1.4698	1.6866	1.7426	1.58332	1.2803	1.2486	1.5308	1.4949	1.38865	1.9577	1.9014	2.3453	2.2616	2.1165
1015	12	12.01	22.8	LE01Gene05323.t1	LE01Gene05323.t1	10		2.9495	2.9173	2.3421	2.3073	2.62905	1.6483	1.9461	1.3059	1.5457	1.6115	1.5135	1.4104	1.2002	1.1132	1.30933
1016	12	12	38.4	LE01Gene08229.t1	LE01Gene08229.t1	9		1.0379	1.0798	1.1389	1.1928	1.11235	0.9292	0.9544	1.0226	1.0503	0.989125	1.0989	1.1384	1.2149	1.2561	1.17708
1017	11.99	12.23	48	LE01Gene13376.t1	LE01Gene13376.t1	10		1.3665	1.2	1.3045	1.1574	1.2571	1.3175	1.2846	1.2547	1.231	1.27195	1.2248	1.2351	1.1742	1.1825	1.20415
1018	11.97	12.04	32	LE01Gene01273.t1	LE01Gene01273.t1	8		1.1328	1.1125	1.0745	1.0588	1.09465	1.0217	0.891	0.9742	0.8489	0.93395	1.0005	1.0041	0.953	0.9553	0.978225
1019	11.92	12.34	16.1	LE01Gene11792.t1	LE01Gene11792.t1	7		1.359	1.1263	1.1182	0.9358	1.13483	1.3401	1.5192	1.1013	1.2502	1.3027	1.4673	1.4004	1.211	1.1536	1.30808
1020	11.91	12.14	28.9	LE01Gene01437.t1	LE01Gene01437.t1	7		0.9905	1.0158	1.1866	1.2266	1.10487	1.1699	1.0389	1.3904	1.227	1.20655	1.1455	0.9859	1.3789	1.179	1.17233
1021	11.9	12	54.8	LE01Gene04434.t2	LE01Gene04434.t2	7		1.8708	1.7473	1.8845	1.7658	1.8171	2.0475	2.0032	2.0502	2.022	2.03072	2.8397	2.7572	2.8476	2.7141	2.78965
1022	11.88	14.64	23.1	LE01Gene12452.t1	LE01Gene12452.t1	13		0.9601	0.8242	0.9199	0.7933	0.874375	0.8659	0.848	0.8296	0.8136	0.839275	0.8618	0.91	0.8267	0.8759	0.8686
1023	11.87	14.03	32.5	LE01Gene00876.t1	LE01Gene00876.t1	9		1.1342	1.263	1.1612	1.3016	1.215	1.1408	1.1608	1.1667	1.1923	1.16515	1.2011	1.2275	1.2371	1.2614	1.23178
1024	11.84	13.21	39.4	LE01Gene11011.t1	LE01Gene11011.t1	9		1.1864	1.1885	1.2055	1.2137	1.19853	1.2047	1.1203	1.224	1.1413	1.17258	1.2355	1.2991	1.2608	1.3224	1.27945
1025	11.84	11.95	19.2	LE01Gene06789.t1	LE01Gene06789.t1	7		0.6931	0.7809	0.8162	0.9153	0.801375	0.7405	0.8142	0.8605	0.9387	0.838475	0.7717	0.7906	0.9006	0.9204	0.845825
1026	11.83	12.32	23.1	LE01Gene05325.t1	LE01Gene05325.t1	11		1.0352	1.0227	1.171	1.1629	1.09795	0.9346	0.9171	1.0548	1.0355	0.9855	0.8715	0.9292	0.9896	1.0551	0.96135
1027	11.83	11.89	22.3	LE01Gene06313.t2	LE01Gene06313.t2	6		1.2493	1.3328	1.1209	1.2018	1.2262	1.3367	1.241	1.202	1.1161	1.22395	1.475	1.4181	1.3321	1.2776	1.3757
1028	11.81	11.99	47.2	LE01Gene08054.t1	LE01Gene08054.t1	9		1.424	1.3046	1.1155	1.0193	1.21585	1.262	1.5629	0.9839	1.2203	1.25727	1.659	1.7481	1.2933	1.3553	1.51392
1029	11.8	12.09	34.3	LE01Gene08238.t1	LE01Gene08238.t1	8		0.7305	0.7365	0.8049	0.8189	0.7727	0.8285	0.7506	0.9149	0.8282	0.83055	0.7895	0.7757	0.8753	0.8491	0.8224
1030	11.78	11.85	56.4	LE01Gene13442.t1	LE01Gene13442.t1	7		1.272	1.212	1.308	1.2503	1.26058	1.1338	1.0788	1.1546	1.1019	1.11728	1.3001	1.2456	1.3341	1.2703	1.28753
1031	11.77	12.13	26.5	LE01Gene07163.t1	LE01Gene07163.t1	12		1.0316	1.0079	0.8277	0.8043	0.917875	1.1926	1.2157	0.951	0.9634	1.08068	1.2448	1.1965	0.9901	0.9437	1.09377
1032	11.77	11.96	57.7	LE01Gene02960.t2	LE01Gene02960.t2	7		0.6601	0.6286	0.7105	0.6817	0.670225	0.6177	0.559	0.6695	0.6012	0.61185	0.6353	0.5677	0.6881	0.6161	0.6268
1033	11.77	11.89	24.6	LE01Gene01961.t1	LE01Gene01961.t1	6		1.0702	1.0522	0.8923	0.901	0.978925	1.0042	1.2722	0.8439	1.0645	1.0462	1.1261	1.055	0.9409	0.8832	1.0013
1034	11.75	11.84	61.2	LE01Gene10874.t1	LE01Gene10874.t1	7		0.7837	0.7876	0.7967	0.8058	0.79345	0.91	0.9466	0.9285	0.972	0.939275	1.0363	1.1523	1.0608	1.1795	1.10723
1035	11.75	11.84	29.8	LE01Gene06248.t1	LE01Gene06248.t1	10		1.3037	1.2583	1.5757	1.5253	1.41575	1.9298	1.5255	2.3256	1.8573	1.90955	2.0813	2.2606	2.5439	2.7443	2.40753
1036	11.72	13.69	27.8	LE01Gene12264.t1	LE01Gene12264.t1	9		0.9126	0.7938	0.9855	0.8537	0.8864	0.755	0.7855	0.805	0.8399	0.79635	0.8114	0.7768	0.8743	0.8394	0.825475
1037	11.72	12.27	51.3	LE01Gene10202.t1	LE01Gene10202.t1	6		1.3797	1.351	1.3232	1.3024	1.33907	1.4435	1.1973	1.366	1.1409	1.28693	1.2185	1.3692	1.1738	1.3092	1.26767
1038	11.7	11.83	19.2	LE01Gene03349.t1	LE01Gene03349.t1	7		0.8205	0.8046	0.8175	0.8055	0.812025	0.781	0.7056	0.7736	0.7005	0.740175	0.8164	0.752	0.817	0.7436	0.78225
1039	11.66	11.71	17.3	LE01Gene08233.t2	LE01Gene08233.t2	6		0.9653	0.9663	0.8603	0.8657	0.9144	0.812	0.9844	0.7224	0.8761	0.848725	0.9496	0.8649	0.8496	0.7716	0.858925
1040	11.6	12.12	61.1	LE01Gene07601.t2	LE01Gene07601.t2	10		1.1468	0.987	1.3353	1.1529	1.1555	0.8481	0.9889	0.9887	1.1545	0.99505	0.9365	0.8347	1.0966	0.9702	0.9595
1041	11.6	12.09	79.3	LE01Gene00132.t1	LE01Gene00132.t1	11		1.2349	1.173	1.3469	1.2875	1.26058	0.9856	0.9628	1.0751	1.0496	1.01828	1.1371	1.1614	1.2449	1.2668	1.20255
1042	11.59	12.39	25.6	LE01Gene06286.t3	LE01Gene06286.t3	8		1.2821	1.0846	1.246	1.0591	1.16795	1.1037	1.2235	1.0744	1.1927	1.14858	1.1136	1.1257	1.0895	1.0987	1.10688
1043	11.56	11.7	41.7	LE01Gene06151.t1	LE01Gene06151.t1	7		1.1384	1.1295	1.0101	1.0054	1.07085	1.0927	1.1055	0.9668	0.9776	1.03565	1.2803	1.194	1.1369	1.0588	1.1675
1044	11.55	11.7	56.1	LE01Gene01431.t1	LE01Gene01431.t1	7		0.7674	0.6774	0.9026	0.8026	0.7875	0.6592	0.6856	0.7745	0.8155	0.7337	0.6888	0.6147	0.8142	0.7247	0.7106
1045	11.54	11.59	48.1	LE01Gene09309.t1	LE01Gene09309.t1	12		2.0827	1.9979	1.8778	1.8143	1.94318	1.2807	1.396	1.2345	1.3516	1.3157	1.5049	1.5961	1.4533	1.572	1.53157
1046	11.52	11.63	23.8	LE01Gene05836.t2	LE01Gene05836.t2	6		0.8309	0.9383	0.9011	1.0223	0.92315	1.2018	1.053	1.3029	1.1421	1.17495	1.3623	1.4672	1.4835	1.5914	1.4761
1047	11.49	11.55	45.6	LE01Gene02143.t1	LE01Gene02143.t1	7		0.7607	0.7143	0.7468	0.7072	0.73225	1.2071	1.2342	1.184	1.212	1.20932	1.6644	1.9242	1.6388	1.8886	1.779
1048	11.46	11.59	46.2	LE01Gene03497.t2	LE01Gene03497.t2	8		0.7591	0.7191	0.8207	0.7821	0.77025	0.781	0.6958	0.8513	0.7568	0.771225	0.7156	0.7828	0.7838	0.855	0.7843
1049	11.45	11.63	80	LE01Gene03999.t1	LE01Gene03999.t1	20		1.0631	1.0732	1.0692	1.0867	1.07305	1.0993	0.987	1.1078	0.9938	1.04697	1.1699	1.2469	1.183	1.2572	1.21425
1050	11.4	11.46	21.3	LE01Gene03704.t2	LE01Gene03704.t2	7		0.9778	1.1299	1.0766	1.2453	1.1074	0.9653	1.1412	1.0622	1.2549	1.1059	0.9337	0.9572	1.0277	1.0989	1.00438
1051	11.39	11.61	52.6	LE01Gene13410.t1	LE01Gene13410.t1	13		1.1472	1.0394	1.0155	0.9274	1.03238	1.135	1.0614	1.0056	0.9404	1.0356	1.0752	1.1536	0.9575	1.0266	1.05322
1052	11.38	11.5	29.6	LE01Gene06094.t1	LE01Gene06094.t1	6		1.0094	0.8288	0.9302	0.764	0.8831	1.0162	0.7915	0.9312	0.7265	0.86635	0.8738	0.6946	0.8018	0.6412	0.75285
1053	11.37	11.48	39.6	LE01Gene00898.t1	LE01Gene00898.t1	8		0.8361	0.986	0.8849	1.0469	0.938475	0.8911	0.8566	0.941	0.9055	0.89855	0.772	0.8733	0.8193	0.9231	0.846925
1054	11.36	11.47	33.1	LE01Gene02196.t2	LE01Gene02196.t2	6		0.9469	0.9085	0.993	0.9593	0.951925	0.9024	0.9883	0.9422	1.0387	0.9679	1.0115	1.0399	1.0717	1.0909	1.0535
1055	11.36	11.43	28.7	LE01Gene11411.t1	LE01Gene11411.t1	6		1.1974	1.0941	1.1582	1.0643	1.1285	0.9286	0.9156	0.8988	0.8847	0.906925	0.9619	0.9086	0.9339	0.8804	0.9212
1056	11.34	12.87	25.9	LE01Gene04395.t1	LE01Gene04395.t1	11		0.7509	0.7278	0.7099	0.6906	0.7198	0.9495	0.8459	0.8967	0.7996	0.872925	0.9082	0.8268	0.86	0.7812	0.84405
1057	11.31	11.69	19.3	LE01Gene00367.t1	LE01Gene00367.t1	8		0.9518	1.0481	0.928	1.0377	0.9914	1.0709	0.9638	1.049	0.9445	1.00705	0.9678	1.0039	0.9433	0.9815	0.974125
1058	11.28	12.7	20.1	LE01Gene01044.t1	LE01Gene01044.t1	10		0.7704	0.6987	0.8927	0.8156	0.79435	0.6091	0.7359	0.706	0.8519	0.725725	0.6198	0.6556	0.7204	0.7601	0.688975
1059	11.27	11.34	51.6	LE01Gene01006.t1	LE01Gene01006.t1	6		0.8872	0.9089	0.8892	0.9186	0.900975	1.0968	0.9543	1.1009	0.956	1.027	1.0157	1.1895	1.0247	1.1971	1.10675
1060	11.24	11.35	19.2	LE01Gene07926.t1	LE01Gene07926.t1	7		1.7653	1.5173	1.921	1.6622	1.71645	1.5524	1.6167	1.6943	1.7626	1.6565	1.6575	1.6828	1.8077	1.8228	1.7427
1061	11.23	17.49	58	LE01Gene07509.t2	LE01Gene07509.t2	12		0.896	0.8269	1.0019	0.9281	0.913225	1.2651	1.067	1.41	1.1899	1.233	1.2652	1.4009	1.4183	1.5661	1.41263
1062	11.23	11.45	41.7	LE01Gene03693.t1	LE01Gene03693.t1	8		1.0641	0.8864	1.0835	0.9189	0.988225	1.1293	0.9865	1.149	1.0062	1.06775	1.2692	1.2736	1.3004	1.2986	1.28545
1063	11.21	11.38	40.4	LE01Gene09373.t1	LE01Gene09373.t1	8		0.9724	0.8538	1.0335	0.9264	0.946525	0.9265	1.0439	0.9903	1.115	1.01893	0.9298	1.0713	1.0013	1.1604	1.0407
1064	11.19	11.3	24.2	LE01Gene02903.t1	LE01Gene02903.t1	7		0.8942	0.7787	0.9255	0.8088	0.8518	0.7834	0.8423	0.8109	0.8774	0.8285	0.7862	0.7008	0.8142	0.7283	0.757375
1065	11.19	11.27	29.5	LE01Gene00783.t3	LE01Gene00783.t3	7		1.178	1.0593	1.1892	1.0826	1.12728	1.1623	1.0805	1.1833	1.0985	1.13115	1.069	1.1249	1.0783	1.1422	1.1036
1066	11.17	11.23	63.8	LE01Gene12493.t2	LE01Gene12493.t2	13		1.0064	0.9953	0.9878	0.979	0.992125	1.001	0.9684	0.9785	0.9508	0.974675	1.1842	1.2779	1.1625	1.2508	1.21885
1067	11.15	11.24	38.8	LE01Gene06016.t1	LE01Gene06016.t1	14		2.3162	2.2831	2.3273	2.3138	2.3101	2.157	2.0958	2.17	2.099	2.13045	1.3502	1.3524	1.364	1.3666	1.3583
1068	11.13	20.56	47.3	LE01Gene06406.t1	LE01Gene06406.t1	12		1.133	1.082	1.2347	1.1908	1.16013	1.0143	0.9967	1.1083	1.0903	1.0524	1.0453	1.097	1.1487	1.204	1.12375
1069	11.12	13.36	44.2	LE01Gene03526.t2	LE01Gene03526.t2	9		0.8259	0.7996	0.836	0.8122	0.818425	0.8336	0.8414	0.8473	0.8533	0.8439	0.86	0.9916	0.8734	1.0016	0.93165
1070	11.11	11.56	41.6	LE01Gene08770.t1	LE01Gene08770.t1	6		1.5369	1.2998	1.4075	1.1778	1.3555	1.1117	1.0092	1.0371	0.9405	1.02462	1.0535	1.1165	1.0043	1.0274	1.05042
1071	11.07	13.66	15.6	LE01Gene04241.t1	LE01Gene04241.t1	10		0.9981	0.9084	0.85	0.7821	0.88465	0.9585	0.9854	0.8094	0.8416	0.898725	1.014	0.9611	0.8691	0.8219	0.916525
1072	11.04	11.21	25.1	LE01Gene00869.t1	LE01Gene00869.t1	8		1.0529	0.8636	0.9059	0.7532	0.8939	0.8857	0.9299	0.7676	0.804	0.8468	0.9678	0.962	0.8417	0.8399	0.90285
1073	11.02	11.28	31.9	LE01Gene12864.t2	LE01Gene12864.t2	12		1.5749	1.6926	1.6008	1.7287	1.64925	1.4486	1.3423	1.4795	1.3654	1.40895	1.1814	1.0868	1.2076	1.119	1.1487
1074	11.01	11.23	49.6	LE01Gene08070.t1	LE01Gene08070.t1	10		0.9856	0.9814	1.0298	1.0306	1.00685	1.0746	0.9494	1.1216	0.9917	1.03432	1.0387	1.0897	1.089	1.1404	1.08945
1075	11	12.3	21.9	LE01Gene11809.t1	LE01Gene11809.t1	8		0.9089	0.8342	0.8668	0.8049	0.8537	0.8855	0.7112	0.8564	0.6829	0.784	0.7505	0.6335	0.7238	0.6099	0.679425
1076	10.95	11.14	18.1	LE01Gene06478.t1	LE01Gene06478.t1	13		0.9962	0.9715	1.1045	1.0807	1.03822	0.845	0.8113	0.9305	0.8929	0.869925	0.7753	0.8515	0.8578	0.9303	0.853725
1077	10.89	19.08	53.2	LE01Gene05292.t1	LE01Gene05292.t1	11		0.8082	0.8626	0.8252	0.8835	0.844875	0.8291	0.7693	0.8466	0.7853	0.807575	0.9522	0.927	0.9747	0.947	0.950225
1078	10.86	21.52	56	LE01Gene12440.t1	LE01Gene12440.t1	14		1.4622	1.4456	1.4517	1.4443	1.45095	1.3651	1.2045	1.3584	1.1981	1.28153	1.0884	1.2525	1.0891	1.2504	1.1701
1079	10.84	10.99	30	LE01Gene04036.t1	LE01Gene04036.t1	7		0.9314	1.0353	0.9529	1.0659	0.996375	0.9909	0.958	1.0133	0.9777	0.984975	1.291	0.988	1.3129	0.9989	1.1477
1080	10.81	10.99	23	LE01Gene10518.t2	LE01Gene10518.t2	5		1.3851	1.2302	1.458	1.3019	1.3438	1.1805	1.0301	1.2372	1.0835	1.13282	1.1492	1.3914	1.2127	1.4597	1.30325
1081	10.79	13.26	51.4	LE01Gene08671.t1	LE01Gene08671.t1	19		0.9307	0.9346	0.9678	0.9767	0.95245	0.9781	0.8295	1.0176	0.8618	0.92175	0.9463	0.9904	0.9916	1.0296	0.989475
1082	10.78	10.83	49.6	LE01Gene05431.t1	LE01Gene05431.t1	8		0.6659	0.7376	0.6527	0.7281	0.696075	0.5482	0.5965	0.5386	0.5862	0.567375	0.457	0.4622	0.4508	0.4503	0.455075
1083	10.76	10.94	17.5	LE01Gene03527.t1	LE01Gene03527.t1	8		1.0923	0.8816	1.2056	0.9731	1.03815	0.9392	1.1039	1.0299	1.2178	1.0727	0.9314	0.902	1.03	0.994	0.96435
1084	10.76	10.89	80.2	LE01Gene09674.t1	LE01Gene09674.t1	11		1.0382	1.0039	1.1554	1.1252	1.08067	1.1002	1.0163	1.2259	1.1309	1.11833	1.0919	1.1294	1.2236	1.2609	1.17645
1085	10.76	10.81	36.8	LE01Gene01912.t1	LE01Gene01912.t1	9		0.781	0.8007	0.906	0.9347	0.8556	0.7594	0.7023	0.8821	0.816	0.78995	0.674	0.6195	0.7867	0.7204	0.70015
1086	10.74	11.38	16.9	LE01Gene08225.t1	LE01Gene08225.t1	9		2.2769	2.1694	3.3116	3.1729	2.7327	2.3526	1.8343	3.4274	2.6668	2.57028	2.6555	3.0831	3.8871	4.4388	3.51612
1087	10.74	10.82	43.6	LE01Gene09469.t1	LE01Gene09469.t1	8		1.4345	1.356	1.371	1.2844	1.36147	0.9298	1.0622	0.8826	1.0146	0.9723	1.2084	1.0941	1.1531	1.0488	1.1261
1088	10.72	17.17	47.9	LE01Gene04240.t3	LE01Gene04240.t3	9		0.9922	1.2203	1.0193	1.2527	1.12112	1.0675	1.0036	1.0943	1.0282	1.0484	1.2478	1.1956	1.2813	1.2236	1.23708
1089	10.7	12.05	41.7	LE01Gene07398.t2	LE01Gene07398.t2	10		1.4627	1.4166	1.6226	1.5797	1.5204	1.5167	1.3892	1.6898	1.5493	1.53625	1.6372	1.6511	1.8351	1.8444	1.74195
1090	10.7	10.82	37.6	LE01Gene08548.t2	LE01Gene08548.t2	11		0.9186	0.8905	0.8893	0.8664	0.8912	0.9037	0.9113	0.8714	0.8816	0.892	0.86	0.9154	0.8355	0.8862	0.874275
1091	10.67	10.9	33.3	LE01Gene11676.t1	LE01Gene11676.t1	6		0.8983	0.8764	0.8047	0.7901	0.842375	0.8166	0.802	0.7345	0.7184	0.767875	0.864	0.8486	0.7799	0.7638	0.814075
1092	10.66	10.85	54.9	LE01Gene11667.t2	LE01Gene11667.t2	6		0.8553	0.806	0.8697	0.8226	0.8384	0.9117	0.8117	0.9277	0.823	0.868525	0.8425	0.8635	0.8539	0.8747	0.85865
1093	10.63	10.79	47.5	LE01Gene07815.t2	LE01Gene07815.t2	9		1.3066	1.1939	1.351	1.241	1.27312	1.2163	1.1388	1.259	1.1785	1.19815	1.4801	1.6293	1.5374	1.6897	1.58413
1094	10.62	10.78	33.8	LE01Gene02432.t1	LE01Gene02432.t1	8		1.2486	1.0916	1.1525	1.0149	1.1269	1.2097	1.1304	1.1224	1.0436	1.12652	1.0254	0.9527	0.9544	0.8904	0.955725
1095	10.62	10.71	20.7	LE01Gene07715.t1	LE01Gene07715.t1	11		4.6613	4.4277	4.5458	4.3393	4.49352	2.8745	2.8671	2.7985	2.7929	2.83325	3.2421	2.4115	3.1703	2.3041	2.782
1096	10.61	11.04	13.7	LE01Gene05224.t1	LE01Gene05224.t1	6		1.1093	1.0489	1.4725	1.4024	1.25828	1.0609	1.2125	1.4083	1.6124	1.32353	1.2868	1.2472	1.7252	1.6617	1.48022
1097	10.61	11.04	30.2	LE01Gene00151.t2	LE01Gene00151.t2	6		1.1533	1.046	1.2277	1.1301	1.13928	1.0445	1.0922	1.1281	1.2393	1.12603	1.1638	1.245	1.2638	1.3365	1.25228
1098	10.6	10.76	16.7	LE01Gene05802.t2	LE01Gene05802.t2	8		1.1429	1.2502	1.116	1.2149	1.181	0.9937	1.044	0.9636	1.0159	1.0043	0.9839	0.9441	0.9554	0.9074	0.9477
1099	10.57	10.82	28.2	LE01Gene12698.t1	LE01Gene12698.t1	7		0.7433	0.7883	0.8524	0.9077	0.822925	0.8906	0.8313	1.0237	0.9517	0.924325	0.8954	0.9835	1.0296	1.1293	1.00945
1100	10.53	10.56	70.6	LE01Gene02614.t1	LE01Gene02614.t1	12		1.2219	1.1978	1.4052	1.3858	1.30267	1.3584	1.1029	1.5663	1.2707	1.32457	1.6006	1.8284	1.8559	2.1142	1.84978
1101	10.52	10.79	25.4	LE01Gene06590.t2	LE01Gene06590.t2	7		1.0744	1.2369	1.0304	1.2175	1.1398	0.7697	1.2215	0.7509	1.2066	0.987175	1.145	0.8911	1.1355	0.8767	1.01208
1102	10.5	10.67	13.2	LE01Gene02163.t1	LE01Gene02163.t1	7		1.4577	1.5592	1.2526	1.3791	1.41215	1.7403	1.6012	1.528	1.398	1.56688	1.266	1.5132	1.1285	1.3306	1.30958
1103	10.49	10.63	43	LE01Gene06834.t1	LE01Gene06834.t1	7		1.4659	1.2547	1.3843	1.2102	1.32878	1.1062	0.9125	1.0406	0.8576	0.979225	1.2478	1.229	1.1796	1.1638	1.20505
1104	10.48	10.54	40.3	LE01Gene07086.t1	LE01Gene07086.t1	19		2.4337	2.1084	2.4169	2.1067	2.26642	2.5839	2.3837	2.5714	2.3664	2.47635	2.1613	2.2923	2.1741	2.2984	2.23152
1105	10.46	10.59	21.8	LE01Gene06025.t1	LE01Gene06025.t1	6		0.8513	0.9581	0.7844	0.9011	0.873725	0.9034	0.9911	0.8466	0.927	0.917025	0.9894	0.9246	0.9249	0.8636	0.925625
1106	10.46	10.55	14.6	LE01Gene02446.t3	LE01Gene02446.t3	8		1.0025	0.8978	1.0112	0.9104	0.955475	1.04	0.9647	1.049	0.9739	1.0069	1.0924	1.1643	1.1094	1.178	1.13603
1107	10.45	10.52	28.3	LE01Gene07134.t1	LE01Gene07134.t1	5		1.6507	1.4072	1.3578	1.165	1.39518	1.5547	1.3899	1.3073	1.1409	1.3482	1.4003	1.2805	1.1508	1.0936	1.2313
1108	10.45	10.49	74.3	LE01Gene04234.t1	LE01Gene04234.t1	7		1.0724	1.0977	0.9733	1.0026	1.0365	1.0808	1.0681	0.9822	0.9716	1.02568	1.0412	0.944	0.9512	0.8923	0.957175
1109	10.44	11.29	19.5	LE01Gene03030.t1	LE01Gene03030.t1	6		0.7953	0.7205	0.8509	0.7785	0.7863	0.7887	0.8549	0.845	0.9163	0.851225	0.686	0.8231	0.738	0.8782	0.781325
1110	10.42	10.59	20.7	LE01Gene13692.t1	LE01Gene13692.t1	7		1.0864	1.0509	1.1961	1.1685	1.12548	0.9508	0.8757	1.0571	0.9719	0.963875	0.9993	0.9651	1.1034	1.0734	1.0353
1111	10.41	10.73	14.5	LE01Gene04279.t1	LE01Gene04279.t1	10		1.594	1.5018	1.3713	1.3016	1.44218	1.2162	1.2585	1.0435	1.0803	1.14963	1.1983	1.117	1.0339	0.9629	1.07803
1112	10.41	10.59	15.1	LE01Gene04712.t1	LE01Gene04712.t1	6		0.7608	0.6929	0.778	0.7171	0.7372	0.6902	0.9026	0.7078	0.9249	0.806375	0.7678	0.7123	0.7822	0.726	0.747075
1113	10.41	10.5	44.9	LE01Gene06601.t1	LE01Gene06601.t1	7		1.2724	1.2215	1.0926	1.0499	1.1591	1.232	1.517	1.0534	1.2975	1.27497	1.5071	1.3296	1.2937	1.1419	1.31807
1114	10.38	11.92	14.9	LE01Gene03935.t1	LE01Gene03935.t1	6		1.0023	1.2168	0.9412	1.1424	1.07568	0.9144	1.1218	0.8557	1.0589	0.9877	1.0323	0.9563	0.9668	0.896	0.96285
1115	10.37	10.57	73.3	LE01Gene01360.t1	LE01Gene01360.t1	20		1.2905	1.0914	1.3551	1.1481	1.22127	1.1558	1.1353	1.2117	1.1943	1.17427	1.2042	1.2296	1.2782	1.2996	1.2529
1116	10.37	10.43	27.1	LE01Gene03882.t2	LE01Gene03882.t2	6		0.8074	0.7714	1.007	0.9939	0.894925	1.075	0.9422	1.3606	1.1746	1.1381	0.9951	0.8872	1.2743	1.1379	1.07363
1117	10.34	10.45	31.1	LE01Gene07399.t1	LE01Gene07399.t1	8		0.9992	0.9949	0.9719	0.9718	0.98445	1.0324	0.9924	1.0012	0.962	0.997	0.9491	0.8789	0.9229	0.8534	0.901075
1118	10.31	10.81	39.9	LE01Gene05234.t2	LE01Gene05234.t2	7		1.1904	1.1868	1.1213	1.1252	1.15592	0.7725	0.8282	0.7305	0.7848	0.779	1.0986	1.0292	1.0417	0.9772	1.03668
1119	10.31	10.4	44.2	LE01Gene08919.t1	LE01Gene08919.t1	7		1.1276	0.9152	1.0563	0.8624	0.990375	1.0506	1.1214	0.9844	1.0511	1.05187	1.2066	1.2592	1.1351	1.1823	1.1958
1120	10.29	10.64	73.4	LE01Gene11841.t1	LE01Gene11841.t1	8		0.8823	0.8932	0.9764	0.9934	0.936325	0.9836	0.8554	1.0897	0.9457	0.9686	0.8082	0.9391	0.8988	1.042	0.922025
1121	10.29	10.39	47.3	LE01Gene13132.t1	LE01Gene13132.t1	8		1.2616	1.2329	1.1001	1.0554	1.1625	1.1515	1.1391	1.0184	1.0485	1.08937	1.2198	1.0493	1.1089	0.9453	1.08082
1122	10.28	10.3	20.8	LE01Gene11645.t2	LE01Gene11645.t2	6		1.5837	1.3555	1.4055	1.2098	1.38862	1.5595	1.4862	1.3838	1.3193	1.4372	1.5627	1.6134	1.3954	1.4397	1.5028
1123	10.27	10.99	41.8	LE01Gene10301.t1	LE01Gene10301.t1	9		1.2265	1.1638	1.2303	1.1745	1.19877	1.296	1.1786	1.3005	1.1842	1.23982	1.5037	1.6148	1.5175	1.6238	1.56495
1124	10.26	10.39	50.3	LE01Gene02245.t1	LE01Gene02245.t1	7		0.7955	0.7423	0.9555	0.8959	0.8473	0.8079	0.7065	0.9758	0.8497	0.834975	0.6685	0.7485	0.808	0.9014	0.7816
1125	10.23	10.42	20.6	LE01Gene01473.t1	LE01Gene01473.t1	7		1.0182	1.0593	1.035	1.0794	1.04797	0.9922	1.0073	1.0084	1.0201	1.007	1.0793	0.831	1.0948	0.8335	0.95965
1126	10.23	10.29	24.5	LE01Gene04137.t1	LE01Gene04137.t1	6		1.4847	1.2944	1.6741	1.4396	1.4732	1.265	1.1723	1.387	1.2885	1.2782	1.3563	1.4023	1.513	1.5602	1.45795
1127	10.22	10.26	24	LE01Gene06823.t2	LE01Gene06823.t2	7		2.3187	2.1919	1.6636	1.5783	1.93812	2.0849	1.7309	1.508	1.2511	1.64373	1.961	2.2009	1.422	1.5908	1.79367
1128	10.2	10.34	48.8	LE01Gene07623.t3	LE01Gene07623.t3	24		1.1051	1.0919	1.2039	1.193	1.14847	1.023	0.906	1.1146	0.9888	1.0081	1.0939	1.124	1.1939	1.2266	1.1596
1129	10.19	16.67	52.5	LE01Gene08212.t1	LE01Gene08212.t1	8		0.8868	0.7554	0.9937	0.8524	0.872075	0.5834	0.6649	0.6937	0.7871	0.682275	0.5989	0.7432	0.712	0.8125	0.71665
1130	10.18	10.35	25.8	LE01Gene11394.t1	LE01Gene11394.t1	7		1.321	1.3887	1.3676	1.4428	1.38002	1.2712	1.2485	1.3098	1.2941	1.2809	1.2155	1.283	1.2636	1.329	1.27277
1131	10.18	10.31	16.1	LE01Gene01419.t1	LE01Gene01419.t1	7		1.1047	1.1095	0.9155	0.9241	1.01345	0.9676	1.0277	0.8034	0.8546	0.913325	0.9216	0.8392	0.7701	0.6976	0.807125
1132	10.17	10.31	40.3	LE01Gene08878.t1	LE01Gene08878.t1	8		0.9521	0.9505	0.9233	0.9249	0.9377	0.8759	0.8559	0.8478	0.8326	0.85305	0.8393	0.9009	0.8149	0.8731	0.85705
1133	10.17	10.2	19	LE01Gene13695.t1	LE01Gene13695.t1	9		1.9438	1.7012	1.3496	1.1857	1.54507	1.7111	1.6038	1.194	1.1227	1.4079	1.4692	1.4766	1.0298	1.0295	1.25128
1134	10.16	26.36	58.4	LE01Gene13610.t1	LE01Gene13610.t1	25		1.2984	1.2875	1.1995	1.1961	1.24538	1.7114	1.7348	1.5808	1.6049	1.65797	1.6605	2.0338	1.541	1.883	1.77958
1135	10.16	12.21	17	LE01Gene02281.t1	LE01Gene02281.t1	6		1.3175	1.4946	1.2358	1.4065	1.3636	1.285	1.4307	1.2079	1.3456	1.3173	1.5286	1.579	1.4401	1.4863	1.5085
1136	10.16	10.27	43	LE01Gene10683.t1	LE01Gene10683.t1	7		1.3391	1.2152	1.2377	1.13	1.2305	1.0313	1.1504	0.9538	1.0657	1.0503	1.0108	1.0201	0.9401	0.9458	0.9792
1137	10.16	10.26	35	LE01Gene11487.t1	LE01Gene11487.t1	12		2.025	2.003	1.782	1.7682	1.89455	2.5889	2.4016	2.2782	2.117	2.34642	2.9484	3.225	2.5914	2.8346	2.89985
1138	10.13	10.15	21.9	LE01Gene12592.t1	LE01Gene12592.t1	9		0.9851	0.6289	0.9101	0.5822	0.776575	0.7234	0.8091	0.6634	0.7425	0.7346	0.6981	0.6222	0.6462	0.5736	0.635025
1139	10.11	10.45	25.8	LE01Gene00322.t2	LE01Gene00322.t2	6		1.1824	1.1782	1.227	1.2303	1.20447	1.2447	1.0562	1.2921	1.0967	1.17243	1.2775	1.3201	1.3319	1.3702	1.32492
1140	10.11	10.22	25.7	LE01Gene12583.t1	LE01Gene12583.t1	7		1.5642	1.566	1.1856	1.1983	1.37853	1.4043	1.3928	1.0691	1.06	1.23155	1.8466	1.819	1.4018	1.3751	1.61062
1141	10.1	10.26	56.1	LE01Gene10303.t2	LE01Gene10303.t2	6		1.1651	1.2077	1.1711	1.2202	1.19103	1.0662	1.0975	1.0704	1.1017	1.08395	1.0739	1.2062	1.0827	1.2145	1.14433
1142	10.1	10.17	47.2	LE01Gene01154.t1	LE01Gene01154.t1	7		0.6478	0.6158	0.6941	0.6655	0.6558	0.7799	0.701	0.839	0.7535	0.76835	0.6391	0.6807	0.6888	0.7311	0.684925
1143	10.1	10.12	30.6	LE01Gene13931.t1	LE01Gene13931.t1	7		1.476	1.3202	1.274	1.1492	1.30485	1.1565	1.4966	0.9779	1.2478	1.2197	1.1423	1.1032	0.9671	0.9369	1.03737
1144	10.09	10.17	23.8	LE01Gene12482.t1	LE01Gene12482.t1	5		0.9277	1.1494	1.1018	1.3743	1.1383	1.0753	1.0345	1.2834	1.2381	1.15783	1.0097	0.879	1.2173	1.0488	1.0387
1145	10.08	10.14	13.6	LE01Gene02639.t1	LE01Gene02639.t1	9		1.7796	1.5116	1.7064	1.3877	1.59632	2.1267	1.6127	2.0418	1.5036	1.8212	2.5373	2.9975	2.4424	2.946	2.7308
1146	10.08	10.11	47.6	LE01Gene09277.t1	LE01Gene09277.t1	6		0.8327	0.8874	0.8817	0.9429	0.886175	0.9054	0.8442	0.9635	0.8971	0.90255	1.0094	0.8783	1.0789	0.9408	0.97685
1147	10.07	10.08	41.7	LE01Gene07294.t4	LE01Gene07294.t4	7		1.0746	1.0177	1.2685	1.209	1.14245	0.9747	0.928	1.1528	1.0986	1.03853	0.9423	1.0319	1.1196	1.2227	1.07912
1148	10.05	10.18	13.7	LE01Gene07138.t1	LE01Gene07138.t1	8		0.4044	0.447	0.4322	0.4794	0.44075	0.4726	0.4983	0.507	0.533	0.502725	0.6195	0.675	0.6669	0.7257	0.671775
1149	10.05	10.17	16.7	LE01Gene01686.t1	LE01Gene01686.t1	6		1.0751	1.0562	1.0744	1.0642	1.06747	1.0942	0.9901	1.0911	1.0002	1.0439	0.9893	0.9977	0.9924	0.9984	0.99445
1150	10.03	10.25	58.7	LE01Gene13913.t1	LE01Gene13913.t1	9		0.7315	0.7218	0.7797	0.7745	0.751875	0.7237	0.5966	0.7848	0.6444	0.687375	0.8446	0.9421	0.9194	1.0302	0.934075
1151	10.03	10.11	10	LE01Gene04058.t1	LE01Gene04058.t1	6		2.519	2.6856	1.935	2.1084	2.312	2.075	2.1863	1.6704	1.7607	1.9231	1.8716	2.5431	1.529	2.0502	1.99848
1152	10.02	10.18	27.9	LE01Gene04180.t2	LE01Gene04180.t2	8		0.976	1.0885	1.0196	1.1443	1.0571	1.116	1.06	1.1664	1.1091	1.11288	1.0919	1.1931	1.1447	1.2445	1.16855
1153	10.02	10.03	29.6	LE01Gene01976.t1	LE01Gene01976.t1	6		1.04	0.8197	0.9716	0.7715	0.9007	0.8902	0.8807	0.8318	0.8246	0.856825	0.7759	0.8283	0.7269	0.7708	0.775475
1154	10.02	10.03	18	LE01Gene04006.t1	LE01Gene04006.t1	7		1.0524	1.1097	1.0278	1.0893	1.0698	1.0324	1.0404	1.0119	1.0169	1.0254	1.0261	0.8842	1.0064	0.8663	0.94575
1155	10.02	10.02	42.5	LE01Gene03247.t1	LE01Gene03247.t1	5		1.0389	1.0376	0.9767	0.9702	1.00585	0.8202	1.0372	0.7643	0.9751	0.8992	1.0552	1.0488	0.9952	0.9742	1.01835
1156	10.01	10.01	23.5	LE01Gene02230.t1	LE01Gene02230.t1	6		0.9348	0.8877	0.9666	0.9233	0.9281	0.9801	0.9425	1.0164	0.9753	0.978575	0.8379	0.9927	0.8729	1.0298	0.933325
1157	10	10.06	14.4	LE01Gene08913.t1	LE01Gene08913.t1	6		0.6437	0.6929	0.7766	0.8397	0.738225	0.7166	0.6556	0.8745	0.7902	0.759225	0.605	0.6068	0.7271	0.7306	0.667375
1158	10	10.02	34.1	LE01Gene03428.t2	LE01Gene03428.t2	10		0.7092	0.6889	0.7524	0.7363	0.7217	0.7716	0.6683	0.8212	0.7118	0.743225	0.7091	0.7233	0.7579	0.7711	0.74035
1159	10	10.02	32.1	LE01Gene14016.t2	LE01Gene14016.t2	5		0.8509	0.8368	0.7968	0.7871	0.8179	0.7509	0.8093	0.702	0.7595	0.755425	0.878	0.7778	0.828	0.7298	0.8034
1160	10	10.02	12.3	LE01Gene00674.t1	LE01Gene00674.t1	5		1.3046	1.2818	1.3504	1.3535	1.32258	1.1252	1.4764	1.1669	1.5332	1.32543	1.3736	1.4888	1.4364	1.5548	1.4634
1161	10	10	20.7	LE01Gene04284.t1	LE01Gene04284.t1	9		2.2534	2.2867	2.1276	2.2165	2.22105	2.4198	2.2967	2.2954	2.2108	2.30567	2.2883	2.371	2.1508	2.2296	2.25992
1162	10	10	38.6	LE01Gene02403.t1	LE01Gene02403.t1	5		1.4275	1.5395	1.3709	1.4894	1.45683	1.307	1.1035	1.2563	1.0618	1.18215	1.3449	1.3594	1.3011	1.2992	1.32615
1163	10	10	37.6	LE01Gene01214.t1	LE01Gene01214.t1	9		1.3924	1.2564	1.2712	1.1498	1.26745	1.1894	1.2447	1.0914	1.1395	1.16625	1.1912	1.4388	1.0976	1.3169	1.26112
1164	10	10	13.7	LE01Gene01107.t1	LE01Gene01107.t1	6		1.7793	1.1922	2.4285	1.7184	1.7796	1.3766	1.3411	1.9391	1.9467	1.65087	1.3784	1.5402	1.8494	2.1291	1.72428
1165	10	10	48.5	LE01Gene01885.t1	LE01Gene01885.t1	7		1.1854	1.0818	1.2658	1.1562	1.1723	0.9404	0.9959	1.0039	1.0651	1.00133	0.9772	0.9579	1.0476	1.0224	1.00127
1166	10	10	55.8	LE01Gene03309.t1	LE01Gene03309.t1	13		0.6836	0.6975	0.8067	0.8277	0.753875	0.8892	0.7182	1.0516	0.8481	0.876775	0.8162	0.8528	0.9695	1.0114	0.912475
1167	9.98	10.15	62.9	LE01Gene00235.t1	LE01Gene00235.t1	10		1.6172	1.5435	1.5818	1.5135	1.564	1.6404	1.4896	1.6004	1.4629	1.54832	1.6933	2.0036	1.6619	1.9583	1.82927
1168	9.97	10.12	26.8	LE01Gene13975.t1	LE01Gene13975.t1	11		1.8522	1.8308	1.6793	1.6786	1.76022	1.7711	1.5709	1.6057	1.4305	1.59455	1.6719	1.5733	1.5196	1.4263	1.54777
1169	9.96	10	29	LE01Gene12150.t1	LE01Gene12150.t1	6		1.0755	1.0977	1.2214	1.2533	1.16197	1.0678	0.9918	1.213	1.1268	1.09985	1.0139	1.0054	1.1561	1.143	1.0796
1170	9.95	10.19	37.5	LE01Gene03375.t2	LE01Gene03375.t2	10		0.8442	0.9421	0.996	1.1221	0.9761	0.8889	0.9045	1.0504	1.0689	0.978175	0.8305	0.96	0.9873	1.1381	0.978975
1171	9.94	11.07	54.2	LE01Gene11257.t1	LE01Gene11257.t1	11		0.9367	0.9959	0.9554	1.0267	0.978675	1.0159	0.8682	1.0454	0.8897	0.9548	0.8445	0.9718	0.8687	0.9992	0.92105
1172	9.94	10.41	15.5	LE01Gene13972.t1	LE01Gene13972.t1	6		1.0163	1.0201	0.9685	0.9743	0.9948	0.7594	1.0129	0.7217	0.964	0.8645	0.9845	0.9897	0.939	0.9403	0.963375
1173	9.94	10.08	41.1	LE01Gene12918.t1	LE01Gene12918.t1	7		1.0318	1.0562	1.2942	1.3358	1.1795	0.8112	0.9641	1.0125	1.2088	0.99915	0.9286	0.796	1.1742	0.997	0.97395
1174	9.94	9.99	55.6	LE01Gene05464.t1	LE01Gene05464.t1	6		1.0654	1.1308	1.0977	1.1684	1.11557	0.9967	1.0288	1.0269	1.057	1.02735	1.0436	1.203	1.0795	1.2409	1.14175
1175	9.9	9.99	17.1	LE01Gene02422.t1	LE01Gene02422.t1	6		1.1844	1.0593	1.6366	1.4868	1.34177	0.8465	1.0581	1.1705	1.4646	1.13492	0.9464	0.8169	1.3177	1.1351	1.05403
1176	9.89	12	45.8	LE01Gene07812.t1	LE01Gene07812.t1	6		0.771	0.7335	0.774	0.7427	0.7553	0.6888	0.7486	0.6916	0.7546	0.7209	0.791	0.9001	0.7985	0.9064	0.849
1177	9.89	10.13	32.2	LE01Gene05516.t1	LE01Gene05516.t1	5		0.9152	0.8889	0.9492	0.9222	0.918875	1.1815	0.925	1.2197	0.9593	1.07137	1.0847	1.1987	1.1219	1.234	1.15983
1178	9.86	10.14	23	LE01Gene00743.t1	LE01Gene00743.t1	5		1.6956	1.6691	1.8462	1.8245	1.75885	1.4992	1.4237	1.6381	1.5563	1.52933	1.8523	1.903	2.0233	2.0786	1.9643
1179	9.86	10	28.1	LE01Gene08348.t1	LE01Gene08348.t1	6		1.1145	0.9164	1.0452	0.8673	0.98585	0.864	0.781	0.8155	0.7339	0.7986	0.9753	0.8896	0.9173	0.8366	0.9047
1180	9.83	11.34	20.2	LE01Gene00603.t2	LE01Gene00603.t2	8		0.836	0.7907	0.8435	0.8052	0.81885	0.8794	0.8833	0.8899	0.8953	0.886975	0.8807	0.8551	0.8959	0.8718	0.875875
1181	9.82	10	13.7	LE01Gene08953.t1	LE01Gene08953.t1	7		1.7707	1.5841	1.3313	1.2	1.47152	1.3863	1.6492	1.019	1.2205	1.31875	1.7062	1.5775	1.2786	1.1733	1.4339
1182	9.82	9.99	37.3	LE01Gene06342.t1	LE01Gene06342.t1	10		0.8908	0.8799	0.8208	0.8143	0.85145	1.0493	0.9193	0.9662	0.8453	0.945025	1.0167	1.044	0.9399	0.9676	0.99205
1183	9.82	9.96	24	LE01Gene06158.t1	LE01Gene06158.t1	6		1.1078	1.0668	1.0989	1.0717	1.0863	0.8025	0.8998	0.8074	0.9062	0.853975	0.7489	0.9015	0.7571	0.8717	0.8198
1184	9.82	9.92	28.8	LE01Gene07758.t1	LE01Gene07758.t1	10		0.5159	0.5947	0.4833	0.5631	0.53925	0.5818	0.4133	0.5451	0.3899	0.482525	0.4098	0.4368	0.3821	0.406	0.408675
1185	9.82	9.89	29.1	LE01Gene09667.t1	LE01Gene09667.t1	5		0.8431	1.0459	0.9868	1.2286	1.0261	0.8298	0.7081	0.973	0.8313	0.83555	0.7261	0.5836	0.8553	0.6881	0.713275
1186	9.8	16.06	36.7	LE01Gene04576.t1	LE01Gene04576.t1	8		0.9933	1.1437	1.0286	1.1921	1.08942	1.0072	1.105	1.0437	1.1454	1.07532	1.0511	1.1571	1.0931	1.1999	1.1253
1187	9.79	10.11	41.9	LE01Gene08437.t1	LE01Gene08437.t1	6		0.6228	0.5519	0.6298	0.5618	0.591575	0.5138	0.5397	0.5195	0.5478	0.5302	0.5472	0.4921	0.5559	0.5029	0.524525
1188	9.78	9.87	46.1	LE01Gene10077.t1	LE01Gene10077.t1	6		0.738	0.6755	0.7821	0.7174	0.72825	0.7018	0.7113	0.7449	0.753	0.72775	0.6017	0.6127	0.6412	0.6507	0.626575
1189	9.76	10.04	18.4	LE01Gene06505.t1	LE01Gene06505.t1	7		1.0324	0.937	0.9941	0.9064	0.967475	1.0807	0.8887	1.0437	0.8523	0.96635	1.1763	1.4164	1.1398	1.3718	1.27608
1190	9.75	10.02	19.1	LE01Gene02410.t1	LE01Gene02410.t1	7		1.1506	1.1354	1.1576	1.149	1.14815	1.1008	1.2299	1.1079	1.2387	1.16932	1.2197	1.1546	1.2327	1.1645	1.19287
1191	9.74	9.86	50	LE01Gene13783.t2	LE01Gene13783.t2	5		1.7564	1.7359	1.7318	1.7223	1.7366	1.832	1.7502	1.8045	1.7261	1.7782	1.7777	1.8553	1.7606	1.8322	1.80645
1192	9.73	10.02	24.3	LE01Gene12630.t1	LE01Gene12630.t1	8		0.8444	0.7604	1.0101	0.9109	0.88145	0.7343	0.7749	0.8808	0.932	0.8305	0.7479	0.7701	0.8884	0.9216	0.832
1193	9.72	9.84	33.7	LE01Gene14006.t2	LE01Gene14006.t2	6		1.3129	1.2699	1.1985	1.1659	1.2368	1.2035	1.1441	1.1008	1.0453	1.12342	1.3723	1.3953	1.261	1.2776	1.32655
1194	9.7	10.02	15	LE01Gene02517.t1	LE01Gene02517.t1	5		0.845	0.8582	1.5064	1.5322	1.18545	0.4909	0.4255	0.8542	0.7269	0.624375	0.374	0.3984	0.6645	0.6842	0.530275
1195	9.7	9.79	11.9	LE01Gene11301.t1	LE01Gene11301.t1	6		1.2852	1.0958	0.9708	0.8444	1.04905	0.7857	0.8575	0.5931	0.6604	0.724175	0.9071	0.7726	0.69	0.5969	0.74165
1196	9.68	9.76	72.3	LE01Gene06689.t3	LE01Gene06689.t3	6		0.8681	0.8674	1.0711	1.0767	0.970825	0.927	0.7535	1.1444	0.9299	0.9387	1.0583	1.0989	1.3121	1.3621	1.20785
1197	9.68	9.75	48.6	LE01Gene02179.t1	LE01Gene02179.t1	7		1.0716	1.0992	0.9952	1.027	1.04825	0.979	1.0138	0.9089	0.9421	0.96095	1.0557	0.913	0.9863	0.8496	0.95115
1198	9.62	9.82	52.6	LE01Gene08320.t1	LE01Gene08320.t1	6		0.663	0.6683	0.7004	0.7091	0.6852	0.6997	0.6822	0.7391	0.7213	0.710575	0.7464	0.78	0.7903	0.8206	0.784325
1199	9.6	9.68	52	LE01Gene03058.t1	LE01Gene03058.t1	8		0.9349	0.9548	0.9762	1.0028	0.967175	0.8704	0.7682	0.9116	0.8044	0.83865	0.8961	0.9225	0.9429	0.9696	0.932775
1200	9.58	9.82	41.1	LE01Gene04733.t1	LE01Gene04733.t1	6		0.9749	1.0126	0.8775	0.9157	0.945175	0.9282	0.9211	0.8347	0.8288	0.8782	1.0447	1.0746	0.9445	0.9671	1.00772
1201	9.58	9.66	22.4	LE01Gene06415.t1	LE01Gene06415.t1	7		2.8155	2.7529	2.8349	2.7912	2.79863	1.9835	1.9743	1.9951	1.9923	1.9863	2.0581	1.8858	2.0818	1.9096	1.98383
1202	9.56	11.89	30.9	LE01Gene09706.t1	LE01Gene09706.t1	7		1.16	1.2006	1.01	1.0516	1.10555	1.0857	1.0831	0.944	0.9418	1.01365	1.1374	1.246	0.9936	1.0849	1.11547
1203	9.55	9.67	54.1	LE01Gene03372.t1	LE01Gene03372.t1	6		1.0858	1.0826	1.1888	1.1905	1.13692	1.0214	0.9955	1.1174	1.0896	1.05598	0.8895	0.8839	0.9776	0.9694	0.9301
1204	9.54	9.7	23.9	LE01Gene09724.t3	LE01Gene09724.t3	5		1.3499	1.275	1.0506	0.9972	1.16818	1.4076	1.2777	1.0925	0.9905	1.19207	1.8119	1.5776	1.4065	1.2229	1.50473
1205	9.54	9.63	58.4	LE01Gene07872.t3	LE01Gene07872.t3	6		1.1277	1.1701	1.1579	1.2044	1.16502	1.1004	0.8865	1.1283	0.9105	1.00642	0.8659	0.8134	0.8906	0.8287	0.84965
1206	9.52	9.66	25.1	LE01Gene07147.t1	LE01Gene07147.t1	9		1.1504	1.2322	1.6763	1.8073	1.46655	1.2272	1.0852	1.7896	1.579	1.42025	1.2364	1.2325	1.8087	1.809	1.52165
1207	9.51	10.05	16.8	LE01Gene08708.t1	LE01Gene08708.t1	7		1.2739	1.4177	1.3964	1.573	1.41525	1.7365	1.4833	1.8534	1.6385	1.67793	1.9542	1.7905	2.1305	1.9578	1.95825
1208	9.51	9.71	18.1	LE01Gene11418.t1	LE01Gene11418.t1	5		1.0262	1.022	0.7761	0.787	0.902825	1.1628	1.138	0.875	0.8562	1.008	1.0317	1.223	0.7816	0.93	0.991575
1209	9.5	9.8	16.6	LE01Gene02332.t2	LE01Gene02332.t2	7		0.6973	0.7351	0.6552	0.7073	0.698725	0.6735	0.9371	0.6349	0.8608	0.776575	0.7631	0.5784	0.7349	0.5177	0.648525
1210	9.47	9.7	28	LE01Gene02360.t2	LE01Gene02360.t2	6		1.2705	1.2606	1.3564	1.3542	1.31042	1.1445	1.118	1.2259	1.1926	1.17025	0.9778	1.2183	1.0508	1.2992	1.13653
1211	9.46	9.53	38.2	LE01Gene12645.t2	LE01Gene12645.t2	6		1.1649	1.2147	1.0914	1.1447	1.15393	1.1165	1.2702	1.0471	1.1917	1.15638	1.2038	1.2202	1.1337	1.1465	1.17605
1212	9.45	9.57	51.6	LE01Gene00116.t1	LE01Gene00116.t1	6		1.0713	1.0208	1.1301	1.0832	1.07635	1.1424	0.9859	1.2064	1.0426	1.09432	1.1634	1.108	1.2331	1.1734	1.16948
1213	9.42	9.52	32.2	LE01Gene05106.t1	LE01Gene05106.t1	7		0.9624	0.837	1.0281	0.8979	0.93135	0.9347	0.9535	0.9935	1.0175	0.9748	1.0208	1.1075	1.091	1.18	1.09982
1214	9.41	9.66	27.4	LE01Gene00193.t1	LE01Gene00193.t1	6		1.3843	1.2289	1.3325	1.1902	1.28397	1.5201	1.2048	1.4583	1.1571	1.33507	1.3782	1.3487	1.3271	1.2902	1.33605
1215	9.4	13.64	49.2	LE01Gene10171.t1	LE01Gene10171.t1	10		0.9438	0.9428	0.9896	0.9917	0.966975	0.9329	0.9313	0.9796	0.9735	0.954325	1.3447	1.445	1.4088	1.5121	1.42765
1216	9.39	11.87	10.4	LE01Gene13269.t1	LE01Gene13269.t1	7		0.7763	0.8176	0.7717	0.8117	0.794325	0.8327	1.0666	0.8256	1.0517	0.94415	0.9694	0.972	0.9615	0.9574	0.965075
1217	9.38	9.65	32.5	LE01Gene05295.t2	LE01Gene05295.t2	7		1.1273	1.155	1.2054	1.2418	1.18237	1.1338	1.0157	1.2118	1.0849	1.11155	1.0074	1.0008	1.0828	1.0674	1.0396
1218	9.36	11.72	18.1	LE01Gene12817.t1	LE01Gene12817.t1	6		1.7041	1.6285	1.6038	1.5397	1.61902	1.4728	1.2618	1.3859	1.1922	1.32817	1.3623	1.496	1.2817	1.4032	1.3858
1219	9.36	9.86	12.4	LE01Gene08624.t1	LE01Gene08624.t1	7		1.1363	1.074	1.0428	0.9971	1.06255	1.2559	1.163	1.1506	1.068	1.15937	1.3339	1.1472	1.2267	1.0716	1.19485
1220	9.31	9.53	28.9	LE01Gene00826.t1	LE01Gene00826.t1	5		0.8499	0.8818	0.8785	0.9145	0.881175	0.811	0.8302	0.8354	0.8454	0.8305	0.8253	0.776	0.8591	0.8028	0.8158
1221	9.3	11.62	30.8	LE01Gene03143.t1	LE01Gene03143.t1	6		1.1214	0.9489	1.1206	0.9582	1.03727	1.1582	1.2598	1.1544	1.2585	1.20772	1.4622	1.4164	1.4548	1.4106	1.436
1222	9.3	9.55	38.1	LE01Gene03477.t1	LE01Gene03477.t1	6		0.8452	0.8329	0.7879	0.7806	0.81165	0.8389	0.7653	0.7814	0.7125	0.774525	0.8068	0.9111	0.7548	0.85	0.830675
1223	9.28	9.43	42.3	LE01Gene11397.t1	LE01Gene11397.t1	7		1.1403	1.0678	1.2699	1.1939	1.16797	1.0194	0.9922	1.1356	1.1065	1.06343	1.012	0.9811	1.1316	1.094	1.05468
1224	9.28	9.42	30.1	LE01Gene06858.t1	LE01Gene06858.t1	5		0.7933	0.6745	0.7974	0.6799	0.736275	0.9344	0.8957	0.9382	0.9002	0.917125	1.0127	1.0663	1.0212	1.0739	1.04353
1225	9.27	9.71	72.6	LE01Gene13008.t1	LE01Gene13008.t1	5		0.9172	0.9224	0.8228	0.8333	0.873925	1.0863	1.0412	0.9757	0.9363	1.00988	0.9811	0.8545	0.8871	0.77	0.873175
1226	9.27	9.39	53.2	LE01Gene06121.t2	LE01Gene06121.t2	6		0.8342	0.8263	0.8893	0.8898	0.8599	0.788	0.741	0.8427	0.7905	0.79055	0.8125	0.8773	0.8735	0.9436	0.876725
1227	9.26	11.25	16.1	LE01Gene01735.t1	LE01Gene01735.t1	6		1.1722	1.2513	1.0826	1.1576	1.16593	1.0917	1.2602	0.9989	1.1669	1.12942	1.1664	1.0988	1.0741	1.0278	1.09178
1228	9.24	11.39	8.6	LE01Gene05961.t1	LE01Gene05961.t1	8		1.1994	1.0247	1.4888	1.2792	1.24802	1.0486	1.1697	1.3024	1.4544	1.24378	1.1682	1.1808	1.4593	1.4709	1.3198
1229	9.24	9.44	54.8	LE01Gene10731.t2	LE01Gene10731.t2	5		3.3331	2.7899	2.3871	2.0243	2.6336	2.6617	2.5601	1.9112	1.8349	2.24198	4.8548	4.6452	3.4509	3.3068	4.06442
1230	9.24	9.35	34.7	LE01Gene13069.t1	LE01Gene13069.t1	5		1.0409	0.8728	0.9488	0.8158	0.919575	1.1524	0.9837	1.045	0.8699	1.01275	1.263	1.1916	1.1268	1.0678	1.1623
1231	9.24	9.33	23.2	LE01Gene12122.t1	LE01Gene12122.t1	8		0.7021	0.7061	0.6068	0.612	0.65675	0.757	0.8029	0.6479	0.6894	0.7243	0.8275	0.7136	0.7122	0.6162	0.717375
1232	9.22	9.32	34.5	LE01Gene04004.t1	LE01Gene04004.t1	5		0.9744	0.8549	0.838	0.7496	0.854225	0.7705	0.8332	0.667	0.7178	0.747125	0.8252	0.8883	0.7158	0.7651	0.7986
1233	9.21	10.17	23	LE01Gene06703.t1	LE01Gene06703.t1	7		1.4684	1.5866	1.1563	1.3157	1.38175	1.4908	1.5	1.1575	1.224	1.34308	1.4913	1.6221	1.1776	1.2653	1.38908
1234	9.19	15.82	47.3	LE01Gene02076.t1	LE01Gene02076.t1	10		0.9741	0.8634	0.6596	0.5785	0.7689	1.0818	1.039	0.718	0.6926	0.88285	1.0446	1.1091	0.6999	0.7419	0.898875
1235	9.19	9.35	31.4	LE01Gene03002.t1	LE01Gene03002.t1	5		0.9932	1.0432	1.0887	1.1523	1.06935	0.9157	0.9622	1.0058	1.0588	0.985625	1.1378	1.0906	1.239	1.2062	1.1684
1236	9.18	10.96	64.7	LE01Gene06941.t1	LE01Gene06941.t1	14		0.8269	0.7671	0.8457	0.7895	0.8073	0.753	0.6538	0.7705	0.6693	0.71165	0.7195	0.7495	0.7398	0.7688	0.7444
1237	9.16	9.39	26.9	LE01Gene12481.t1	LE01Gene12481.t1	10		0.8199	0.7537	0.8788	0.8103	0.815675	0.7418	0.728	0.7877	0.7793	0.7592	0.7353	0.8007	0.7897	0.8662	0.797975
1238	9.16	9.25	26.5	LE01Gene05426.t1	LE01Gene05426.t1	7		1.1802	1.1734	1.2864	1.2989	1.23473	1.1812	1.2107	1.3046	1.2742	1.24268	1.1091	1.03	1.2189	1.1402	1.12455
1239	9.15	9.23	38.8	LE01Gene10155.t2	LE01Gene10155.t2	11		1.2643	1.2373	1.4236	1.403	1.33205	1.2083	0.9628	1.3591	1.0869	1.15427	1.1531	1.1831	1.3037	1.3293	1.2423
1240	9.14	9.3	25.1	LE01Gene07980.t1	LE01Gene07980.t1	5		1.1297	0.851	1.2801	0.9673	1.05702	0.8704	0.9462	0.9794	1.0683	0.966075	1.0086	0.9552	1.1445	1.0838	1.04802
1241	9.13	11.66	20.7	LE01Gene00152.t1	LE01Gene00152.t1	6		0.861	0.8521	0.8064	0.7993	0.8297	1.0986	1.0727	1.0218	1.0057	1.0497	0.9374	0.8622	0.8737	0.8016	0.868725
1242	9.12	10.81	25.1	LE01Gene01224.t1	LE01Gene01224.t1	7		0.946	0.7522	0.8076	0.6448	0.78765	0.9974	0.9342	0.8512	0.7964	0.8948	1.0099	1.0288	0.869	0.8792	0.946725
1243	9.12	9.22	49	LE01Gene14068.t1	LE01Gene14068.t1	6		1.2026	1.1586	1.1881	1.1526	1.17548	1.1107	1.1635	1.0853	1.1525	1.128	1.2459	1.1764	1.2356	1.1627	1.20515
1244	9.11	9.28	46	LE01Gene09659.t2	LE01Gene09659.t2	5		0.8627	0.86	0.9747	0.9779	0.918825	0.7904	0.6975	0.9025	0.798	0.7971	0.6949	0.8261	0.7924	0.9404	0.81345
1245	9.09	9.37	64.9	LE01Gene09756.t1	LE01Gene09756.t1	7		0.7217	0.7121	0.8022	0.7973	0.758325	0.7922	0.6351	0.8818	0.7074	0.754125	0.6926	0.7829	0.7749	0.8735	0.780975
1246	9.08	9.35	22.6	LE01Gene01991.t1	LE01Gene01991.t1	5		0.8609	0.7664	0.874	0.7815	0.8207	0.857	0.836	0.8711	0.8496	0.853425	0.9112	0.8928	0.9297	0.9105	0.91105
1247	9.07	9.16	34.6	LE01Gene10334.t1	LE01Gene10334.t1	6		1.02	0.9853	1.0181	0.9887	1.00303	1.0464	0.9972	1.0482	0.9976	1.02235	1.1625	1.1358	1.1663	1.1412	1.15145
1248	9.06	9.21	12.8	LE01Gene07172.t1	LE01Gene07172.t1	5		0.9857	1.0285	1.086	1.1351	1.05883	0.9896	1.1755	1.0882	1.2827	1.134	1.1671	1.0305	1.2754	1.133	1.1515
1249	9.06	9.16	60.3	LE01Gene01076.t1	LE01Gene01076.t1	13		1.2426	1.3017	1.2401	1.3076	1.273	1.1019	0.8715	1.0993	0.8692	0.985475	1.024	0.9394	1.0262	0.9353	0.981225
1250	9.02	9.15	20.1	LE01Gene02521.t1	LE01Gene02521.t1	6		0.9974	0.9292	1.1978	1.1173	1.06042	1.0316	0.8521	1.2288	1.0124	1.03123	0.9885	0.8695	1.1919	1.0297	1.0199
1251	9.01	9.57	23.3	LE01Gene13146.t1	LE01Gene13146.t1	6		0.621	0.6784	0.7424	0.808	0.71245	0.7472	0.7656	0.8805	0.9059	0.8248	0.7748	0.7819	0.9186	0.9242	0.849875
1252	8.98	9.1	36.3	LE01Gene08309.t1	LE01Gene08309.t1	6		1.4538	1.2798	1.3654	1.2093	1.32708	1.3826	1.2739	1.2996	1.1985	1.28865	1.3431	1.3967	1.2672	1.3276	1.33365
1253	8.97	10.42	16.8	LE01Gene00131.t1	LE01Gene00131.t1	6		0.8007	1.1152	0.8953	1.2363	1.01187	0.982	1.1595	1.0941	1.2956	1.1328	1.1018	0.9337	1.2273	1.0405	1.07583
1254	8.97	9.07	43.8	LE01Gene13320.t1	LE01Gene13320.t1	6		0.5815	0.6515	0.6466	0.7242	0.65095	0.5666	0.5917	0.6317	0.6511	0.610275	0.6286	0.6026	0.6978	0.6639	0.648225
1255	8.96	9.42	25	LE01Gene14462.t1	LE01Gene14462.t1	8		0.7548	0.8984	0.802	0.9573	0.853125	0.8647	1.0451	0.934	1.1016	0.98635	0.8833	0.8152	0.9538	0.8623	0.87865
1256	8.93	9.41	37.4	LE01Gene04288.t1	LE01Gene04288.t1	7		1.187	1.1187	0.8812	0.8304	1.00432	1.3382	1.2647	0.9912	0.9328	1.13173	1.2154	1.4071	0.8997	1.0351	1.13932
1257	8.93	9.24	32.7	LE01Gene06150.t1	LE01Gene06150.t1	5		0.9214	1.2375	1.1135	1.5034	1.19395	1.2559	0.9637	1.5069	1.1636	1.22252	0.9836	1.0226	1.1954	1.2335	1.10878
1258	8.93	9.04	14.6	LE01Gene09079.t2	LE01Gene09079.t2	7		2.18	2.2373	1.4912	1.5352	1.86092	1.1398	1.479	0.7855	1.0201	1.1061	1.1197	1.0215	0.7761	0.6933	0.90265
1259	8.9	9.14	28.1	LE01Gene07137.t1	LE01Gene07137.t1	7		1.2863	1.1599	1.0744	0.9712	1.12295	1.4654	1.3149	1.2212	1.0962	1.27442	1.4491	1.4575	1.215	1.2197	1.33533
1260	8.88	8.95	23	LE01Gene03020.t1	LE01Gene03020.t1	10		1.8679	1.7207	1.3072	1.2109	1.52668	1.4103	1.3687	0.9787	0.9493	1.17675	1.4165	1.2239	0.9945	0.8516	1.12163
1261	8.87	8.97	19.1	LE01Gene09754.t3	LE01Gene09754.t3	7		1.0152	0.9901	0.9303	0.9124	0.962	1.0371	0.9783	0.9564	0.8999	0.967925	1.0933	0.9306	1.0052	0.8588	0.971975
1262	8.83	8.98	50.5	LE01Gene03307.t1	LE01Gene03307.t1	11		1.5923	1.5164	1.6541	1.5839	1.58667	1.2707	1.13	1.3198	1.1754	1.22397	4.7017	4.8785	4.9135	5.0843	4.8945
1263	8.82	9.03	50.6	LE01Gene02288.t1	LE01Gene02288.t1	5		0.8547	0.836	0.8665	0.8572	0.8536	0.786	0.8551	0.8012	0.8711	0.82835	0.849	0.8654	0.8691	0.883	0.866625
1264	8.81	8.97	26.4	LE01Gene09164.t1	LE01Gene09164.t1	5		1.3113	1.3283	1.2394	1.2618	1.2852	1.1468	1.0209	1.0839	0.966	1.0544	1.213	1.3045	1.1515	1.2356	1.22615
1265	8.8	8.9	19.7	LE01Gene06426.t1	LE01Gene06426.t1	6		2.0732	2.0127	2.4247	2.3657	2.21908	1.2684	1.2169	1.4753	1.4254	1.3465	1.5824	1.7588	1.8619	2.0668	1.81747
1266	8.79	11.05	10.1	LE01Gene12157.t1	LE01Gene12157.t1	9		1.2218	1.0695	0.9657	0.8491	1.02652	1.1185	1.3658	0.8858	1.0806	1.11268	1.3444	1.3524	1.0718	1.0778	1.2116
1267	8.78	9.14	57.4	LE01Gene04615.t1	LE01Gene04615.t1	7		1.1564	1.075	1.2068	1.1501	1.14708	0.9503	0.9654	0.9927	1.0112	0.9799	1.0037	1.0291	1.0552	1.0818	1.04245
1268	8.77	11.18	18.5	LE01Gene01586.t3	LE01Gene01586.t3	9		0.9507	0.9276	1.1335	1.1115	1.03083	1.1781	1.1422	1.4082	1.3623	1.2727	1.1321	1.1772	1.3499	1.4141	1.26832
1269	8.76	9.65	48.3	LE01Gene00829.t1	LE01Gene00829.t1	5		0.843	0.7654	0.8096	0.7372	0.7888	0.7792	0.8249	0.756	0.7908	0.787725	0.8944	0.8704	0.8598	0.8363	0.865225
1270	8.72	8.94	19.6	LE01Gene04178.t1	LE01Gene04178.t1	5		0.9737	0.9531	0.8106	0.7977	0.883775	0.8641	1.0123	0.7191	0.855	0.862625	0.95	0.8508	0.7941	0.7132	0.827025
1271	8.71	8.78	47.2	LE01Gene03985.t1	LE01Gene03985.t1	12		2.5035	3.1158	6.8255	8.5465	5.24783	0.8122	1.8872	2.2154	5.1504	2.5163	3.1849	0.3692	8.7275	1.0092	3.3227
1272	8.7	8.94	22.3	LE01Gene02197.t2	LE01Gene02197.t2	6		0.952	0.9378	0.7784	0.7706	0.8597	0.8921	1.0175	0.7289	0.8322	0.867675	0.9129	0.8159	0.7485	0.6651	0.7856
1273	8.69	10.46	28.2	LE01Gene07373.t1	LE01Gene07373.t1	8		0.7543	0.8067	0.7128	0.7608	0.75865	0.8444	0.8768	0.804	0.8359	0.840275	0.6353	0.5442	0.6088	0.5201	0.5771
1274	8.69	8.76	29.6	LE01Gene02025.t1	LE01Gene02025.t1	6		1.0407	0.9558	1.0958	1.0152	1.02687	0.937	0.742	0.9928	0.7868	0.86465	0.8936	0.9289	0.9509	0.985	0.9396
1275	8.68	10.64	63.2	LE01Gene11339.t1	LE01Gene11339.t1	8		0.7783	0.8385	0.8688	0.9466	0.85805	0.8549	0.7262	0.9595	0.816	0.83915	0.7334	0.761	0.827	0.8485	0.792475
1276	8.68	10.01	17.1	LE01Gene08524.t1	LE01Gene08524.t1	6		0.635	0.6195	0.5725	0.5603	0.596825	0.6769	0.8167	0.6104	0.7348	0.7097	0.6632	0.6289	0.6	0.5734	0.616375
1277	8.68	8.76	36	LE01Gene00309.t1	LE01Gene00309.t1	8		1.1491	1.2098	0.6236	0.6527	0.9088	1.0133	1.1011	0.5489	0.5949	0.81455	0.9484	1.2274	0.5131	0.655	0.835975
1278	8.68	8.73	21.3	LE01Gene02975.t2	LE01Gene02975.t2	5		1.4063	1.3047	1.5927	1.4919	1.4489	1.0155	1.0705	1.1418	1.2027	1.10763	1.3272	1.4928	1.4983	1.6761	1.4986
1279	8.67	8.73	18.2	LE01Gene03010.t1	LE01Gene03010.t1	5		0.9512	1.039	0.8193	0.8859	0.92385	0.7865	1.1878	0.6756	1.0173	0.9168	1.0077	1.0162	0.8658	0.8731	0.9407
1280	8.65	8.94	47	LE01Gene06245.t1	LE01Gene06245.t1	5		1.0229	0.9981	1.0921	1.0727	1.04645	0.9534	0.8981	1.0173	0.959	0.95695	0.9844	1.0598	1.0561	1.1347	1.05875
1281	8.61	9.58	41.4	LE01Gene01734.t2	LE01Gene01734.t2	24		0.7574	0.7918	0.788	0.8284	0.7914	0.9012	0.7023	0.9377	0.7314	0.81815	0.8243	0.8853	0.8607	1.0071	0.89435
1282	8.59	10.52	40.7	LE01Gene05769.t1	LE01Gene05769.t1	8		1.2241	1.2857	1.131	1.1936	1.2086	1.4077	1.3088	1.3072	1.2195	1.3108	1.2804	1.3055	1.1928	1.2178	1.24913
1283	8.59	8.75	38.3	LE01Gene05603.t1	LE01Gene05603.t1	7		1.2679	1.2897	1.0033	1.0271	1.147	1.0404	1.1534	0.824	0.9137	0.982875	1.1664	1.3552	0.9287	1.074	1.13108
1284	8.57	8.72	28.7	LE01Gene06502.t1	LE01Gene06502.t1	5		1.5759	1.3752	1.6335	1.4197	1.50107	1.3841	1.2564	1.426	1.2908	1.33933	1.4348	1.5502	1.4746	1.6057	1.51632
1285	8.56	8.61	25.1	LE01Gene03487.t1	LE01Gene03487.t1	6		1.0807	1.2201	1.1088	1.2462	1.16395	0.7057	0.7752	0.7302	0.8	0.752775	0.7948	0.8121	0.8195	0.8325	0.814725
1286	8.55	8.82	26.7	LE01Gene00699.t1	LE01Gene00699.t1	5		0.6211	0.5934	0.6353	0.6109	0.615175	0.6175	0.785	0.632	0.8027	0.7093	0.5737	0.6192	0.5907	0.6372	0.6052
1287	8.55	8.59	21.3	LE01Gene13017.t3	LE01Gene13017.t3	6		1.211	1.3951	1.1071	1.2831	1.24907	1.2587	1.3579	1.1504	1.2414	1.2521	1.431	1.5468	1.3136	1.4164	1.42695
1288	8.53	8.81	51.2	LE01Gene00913.t1	LE01Gene00913.t1	4		1.0028	0.9027	1.1842	1.0591	1.0372	0.9511	0.9786	1.1014	1.1307	1.04045	1.1061	1.3317	1.2469	1.5169	1.3004
1289	8.52	8.61	39.8	LE01Gene06165.t3	LE01Gene06165.t3	6		0.9767	0.9695	0.9793	0.9784	0.975975	1.1019	0.9138	1.1068	0.9174	1.00997	1.0576	1.2224	1.0662	1.2287	1.14373
1290	8.51	10.99	44.1	LE01Gene03543.t1	LE01Gene03543.t1	8		1.1285	1.0744	1.2918	1.2366	1.18283	1.0183	0.9144	1.1672	1.0498	1.03743	0.9442	0.8766	1.0843	1.0076	0.978175
1291	8.49	8.59	17	LE01Gene14559.t1	LE01Gene14559.t1	6		0.7743	0.8087	0.8933	0.9373	0.8534	0.862	0.7469	0.9932	0.8608	0.865725	0.8285	0.7369	0.9582	0.8493	0.843225
1292	8.48	8.7	13.5	LE01Gene07765.t1	LE01Gene07765.t1	5		1.2862	1.1484	1.206	1.0783	1.17972	1.5521	1.0684	1.3882	0.997	1.25143	1.084	1.0519	1.0212	0.9898	1.03673
1293	8.45	8.58	42.9	LE01Gene07645.t1	LE01Gene07645.t1	5		0.7276	0.8307	0.8356	0.9582	0.838025	0.7845	0.7734	0.9026	0.8857	0.83655	0.6264	0.5739	0.7234	0.6616	0.646325
1294	8.43	9.13	13.1	LE01Gene01683.t1	LE01Gene01683.t1	4		0.8785	0.9531	0.9226	1.0362	0.9476	0.8085	1.0738	0.8705	1.1375	0.972575	1.0712	1.1698	1.1591	1.2473	1.16185
1295	8.43	8.47	81.8	LE01Gene13897.t1	LE01Gene13897.t1	6		0.9306	1.0713	1.0494	1.2136	1.06623	0.8818	0.9053	0.9898	1.0237	0.95015	0.932	0.8661	1.0529	0.9679	0.954725
1296	8.42	12.11	26.6	LE01Gene08950.t1	LE01Gene08950.t1	8		0.8053	0.6831	0.7129	0.6122	0.703375	0.8824	0.9144	0.7837	0.8109	0.84785	0.8592	0.9741	0.7668	0.8674	0.866875
1297	8.41	10.55	21.4	LE01Gene11723.t1	LE01Gene11723.t1	5		1.0103	0.7775	1.1092	0.8902	0.9468	0.7851	0.809	0.9704	0.9425	0.87675	1.0291	1.0652	1.2265	1.2374	1.13955
1298	8.41	8.54	23.5	LE01Gene01361.t2	LE01Gene01361.t2	9		1.4908	1.4139	1.0538	0.9935	1.238	1.4159	1.4165	0.9806	0.9868	1.19995	3.2706	3.7193	2.2868	2.5863	2.96575
1299	8.39	9.58	47.2	LE01Gene06782.t1	LE01Gene06782.t1	15		0.6456	0.6693	0.7039	0.734	0.6882	0.6931	0.6188	0.7561	0.6751	0.685775	0.6485	0.7659	0.7105	0.8371	0.7405
1300	8.38	8.58	31.5	LE01Gene01788.t1	LE01Gene01788.t1	6		0.866	0.761	1.0459	0.9081	0.89525	0.8205	0.8216	0.9938	0.9956	0.907875	0.6991	0.7482	0.8382	0.9002	0.796425
1301	8.36	8.46	40.2	LE01Gene13300.t1	LE01Gene13300.t1	7		1.0412	0.828	1.3992	1.1195	1.09698	0.8417	0.7185	1.1316	0.9666	0.9146	0.5939	0.6174	0.8022	0.8318	0.711325
1302	8.35	10.17	35.8	LE01Gene00143.t1	LE01Gene00143.t1	5		0.8884	0.8303	0.9389	0.8831	0.885175	0.9394	0.9039	0.9936	0.9542	0.947775	0.8911	1.0591	0.9466	1.1148	1.0029
1303	8.35	8.67	21.4	LE01Gene11793.t1	LE01Gene11793.t1	8		4.527	4.388	4.4458	4.3506	4.42785	2.4246	2.4946	2.3964	2.4801	2.44893	2.2228	2.3125	2.2338	2.3427	2.27795
1304	8.35	8.42	26.7	LE01Gene02178.t1	LE01Gene02178.t1	5		0.8872	0.8441	0.8862	0.8505	0.867	0.8924	0.9376	0.8948	0.9405	0.916325	0.7646	0.7523	0.7692	0.7575	0.7609
1305	8.33	8.39	11.9	LE01Gene00230.t1	LE01Gene00230.t1	7		1.5424	1.5705	1.7071	1.7453	1.64133	1.0523	1.2622	1.1716	1.394	1.22002	0.9563	0.9324	1.0703	1.0425	1.00038
1306	8.32	8.66	36	LE01Gene03840.t2	LE01Gene03840.t2	11		0.9372	0.9804	1.0447	1.1014	1.01592	0.889	0.885	0.9939	0.9894	0.939325	0.901	1.0038	1.0126	1.1258	1.0108
1307	8.32	8.44	18	LE01Gene10059.t1	LE01Gene10059.t1	5		0.8506	0.934	0.9036	1.0009	0.922275	0.7829	0.8591	0.831	0.9264	0.84985	0.7716	0.7295	0.8219	0.7831	0.776525
1308	8.32	8.37	26.4	LE01Gene02107.t3	LE01Gene02107.t3	4		0.9896	1.0292	1.0271	1.0666	1.02812	0.9165	1.1241	0.9654	1.188	1.0485	0.9424	0.5692	0.9942	0.596	0.77545
1309	8.29	9.03	23.2	LE01Gene03055.t1	LE01Gene03055.t1	6		1.2449	1.1795	1.1922	1.2047	1.20532	1.2137	1.0586	1.1934	1.0388	1.12613	1.226	1.2831	1.2173	1.2708	1.2493
1310	8.29	8.75	63.1	LE01Gene07248.t1	LE01Gene07248.t1	11		0.8855	0.8223	1.0266	0.9586	0.92325	0.8563	0.8294	0.9936	0.9626	0.910475	0.7826	0.837	0.9119	0.9724	0.875975
1311	8.27	8.42	23.2	LE01Gene01949.t1	LE01Gene01949.t1	5		0.927	0.8345	0.8858	0.7898	0.859275	1.0585	0.8979	1.0246	0.8425	0.955875	0.9378	1.0696	0.8974	1.04	0.9862
1312	8.26	8.42	27.1	LE01Gene08350.t2	LE01Gene08350.t2	6		0.8804	0.9049	1.2759	1.3185	1.09492	0.8782	0.8042	1.2733	1.1665	1.03055	0.8875	0.8489	1.2924	1.2345	1.06583
1313	8.21	8.23	38.7	LE01Gene07123.t1	LE01Gene07123.t1	4		0.7612	0.758	0.7857	0.7977	0.77565	0.6402	0.697	0.6712	0.7297	0.684525	0.6628	0.7067	0.697	0.7411	0.7019
1314	8.2	10.26	17.4	LE01Gene13030.t1	LE01Gene13030.t1	8		1.7332	1.7609	1.5616	1.5814	1.65928	2.1768	2.0336	1.9332	1.8056	1.9873	2.1951	2.0819	1.9639	1.8589	2.02495
1315	8.2	8.23	25.2	LE01Gene09622.t1	LE01Gene09622.t1	6		2.3963	2.1699	2.4594	2.2373	2.31573	1.6283	1.701	1.6716	1.7453	1.68655	1.9917	1.8902	2.0529	1.9441	1.96972
1316	8.18	10.6	44.9	LE01Gene07908.t1	LE01Gene07908.t1	9		2.1431	2.0398	1.8309	1.743	1.9392	1.9178	1.737	1.6389	1.482	1.69392	1.5739	1.4375	1.3519	1.2302	1.39838
1317	8.18	8.46	36.7	LE01Gene10682.t1	LE01Gene10682.t1	6		0.9739	1.0393	1.0167	1.0884	1.02957	1.107	0.9085	1.1481	0.9504	1.0285	1.0784	1.1687	1.1289	1.2202	1.14905
1318	8.16	8.18	25.3	LE01Gene04829.t1	LE01Gene04829.t1	12		2.9977	3.0673	2.688	2.7619	2.87873	4.4495	3.7463	3.9749	3.355	3.88143	2.3088	2.2156	2.0821	1.9978	2.15108
1319	8.15	17.29	39.1	LE01Gene01342.t1	LE01Gene01342.t1	9		1.1794	1.4192	1.1026	1.334	1.2588	1.2648	1.3098	1.1818	1.2252	1.2454	1.5393	1.4817	1.4419	1.3859	1.4622
1320	8.15	9.25	9.9	LE01Gene04564.t1	LE01Gene04564.t1	5		0.9549	0.9904	0.9662	1.0055	0.97925	0.9639	0.7266	0.9806	0.7407	0.85295	0.917	1.0053	0.9373	1.0208	0.9701
1321	8.14	8.57	48.4	LE01Gene03250.t1	LE01Gene03250.t1	8		1.0873	1.1027	1.2623	1.2877	1.185	1.0618	0.911	1.2333	1.0587	1.0662	0.7976	0.8547	0.9306	0.9932	0.894025
1322	8.13	8.42	53.8	LE01Gene02113.t1	LE01Gene02113.t1	4		1.1741	1.268	1.3337	1.4426	1.3046	1.4791	1.2489	1.6807	1.412	1.45517	1.1562	1.1588	1.3238	1.3137	1.23812
1323	8.13	8.26	29.2	LE01Gene03427.t1	LE01Gene03427.t1	6		0.6728	0.7131	0.7578	0.7981	0.73545	0.6902	0.7386	0.7784	0.8323	0.759875	0.7238	0.7236	0.8181	0.8069	0.7681
1324	8.13	8.25	17.9	LE01Gene11728.t2	LE01Gene11728.t2	4		0.7554	0.7352	0.7549	0.7356	0.745275	0.7198	0.7074	0.7237	0.7093	0.71505	0.6124	0.5984	0.6156	0.6003	0.606675
1325	8.11	9.29	32.3	LE01Gene04912.t1	LE01Gene04912.t1	6		1.7695	1.5456	1.3508	1.1724	1.45958	1.6442	1.7553	1.275	1.3234	1.49947	1.872	1.8777	1.4182	1.4242	1.64802
1326	8.11	8.13	26.6	LE01Gene11708.t1	LE01Gene11708.t1	4		0.6543	0.6398	0.637	0.6288	0.639975	0.6035	0.7142	0.5955	0.6939	0.651775	0.5742	0.6905	0.5663	0.6784	0.62735
1327	8.11	8.12	12	LE01Gene03011.t2	LE01Gene03011.t2	4		1.215	1.4279	0.9199	1.1058	1.16715	1.4167	1.2228	1.0726	0.9272	1.15983	1.3944	1.0163	1.0761	0.7642	1.06275
1328	8.1	8.38	13.9	LE01Gene01508.t1	LE01Gene01508.t1	4		0.9906	0.9647	0.7987	0.7805	0.883625	0.9953	1.1073	0.8006	0.8885	0.947925	0.9277	1.0489	0.7497	0.8432	0.892375
1329	8.1	8.21	36.1	LE01Gene01225.t1	LE01Gene01225.t1	4		1.1556	1.027	1.2436	1.1119	1.13453	0.9814	1.1769	1.0589	1.2773	1.12363	1.0228	1.0558	1.1066	1.1375	1.08068
1330	8.1	8.11	14.8	LE01Gene04154.t1	LE01Gene04154.t1	4		0.9162	0.8712	0.8637	0.8354	0.871625	0.739	0.7882	0.6935	0.7531	0.74345	0.73	0.7577	0.6985	0.7327	0.729725
1331	8.09	8.11	72.6	LE01Gene00278.t1	LE01Gene00278.t1	6		0.4686	0.4637	0.5672	0.5651	0.51615	0.4187	0.4415	0.5071	0.5325	0.47495	0.5348	0.5143	0.6505	0.6246	0.58105
1332	8.09	8.1	29.8	LE01Gene06881.t1	LE01Gene06881.t1	4		1.2157	1.1528	1.1134	1.0627	1.13615	1.0453	1.1418	0.9589	1.0467	1.04818	1.0029	1.0566	0.9253	0.9769	0.990425
1333	8.08	10.23	36.5	LE01Gene05594.t1	LE01Gene05594.t1	7		1.2323	1.1431	1.1674	1.0894	1.15805	1.0323	1.1175	0.9827	1.0763	1.0522	1.0565	1.109	1.0002	1.049	1.05367
1334	8.08	10.13	35.8	LE01Gene09837.t1	LE01Gene09837.t1	6		0.8972	0.9569	0.9296	0.9969	0.94515	0.8914	0.8607	0.9241	0.8902	0.8916	0.9377	0.9898	0.9763	1.0271	0.982725
1335	8.08	8.53	11.1	LE01Gene04207.t1	LE01Gene04207.t1	4		0.6506	0.6698	0.5992	0.6257	0.636325	0.7071	0.6793	0.6539	0.6307	0.66775	0.6958	0.6278	0.6476	0.5844	0.6389
1336	8.07	8.2	17.8	LE01Gene10955.t1	LE01Gene10955.t1	5		0.8351	0.7898	0.8394	0.8053	0.8174	1.0414	0.9898	1.0463	0.9999	1.01935	0.8471	0.8734	0.8561	0.8538	0.8576
1337	8.07	8.08	36.3	LE01Gene02144.t1	LE01Gene02144.t1	4		1.2764	0.9766	1.5214	1.1338	1.22705	1.119	1.0377	1.3777	1.2866	1.20525	1.3421	1.3011	1.613	1.6189	1.46877
1338	8.05	8.06	14.1	LE01Gene01928.t1	LE01Gene01928.t1	4		1.3324	1.1851	1.3903	1.2385	1.28658	0.9772	1.2181	1.0218	1.2488	1.11648	0.978	1.0555	1.0213	1.1035	1.03958
1339	8.04	8.53	23.6	LE01Gene04426.t1	LE01Gene04426.t1	4		0.7925	0.7195	0.7643	0.6741	0.7376	0.7933	0.906	0.738	0.8425	0.81995	0.7077	0.7083	0.6631	0.6606	0.684925
1340	8.04	8.11	47.4	LE01Gene03112.t1	LE01Gene03112.t1	5		0.757	0.7895	0.6939	0.7675	0.751975	0.8711	0.828	0.8116	0.77	0.820175	0.8423	0.752	0.7834	0.6788	0.764125
1341	8.04	8.09	11.6	LE01Gene01741.t2	LE01Gene01741.t2	4		1.0428	1.115	0.9611	1.0307	1.0374	1.1386	1.1763	1.0549	1.0753	1.11128	1.2849	1.2682	1.1855	1.1767	1.22883
1342	8.04	8.05	50.5	LE01Gene05083.t1	LE01Gene05083.t1	24		4.4582	4.6186	3.889	4.0836	4.26235	2.365	1.9804	2.1588	1.7472	2.06285	2.0486	2.1348	1.839	1.9926	2.00375
1343	8.04	8.05	45.8	LE01Gene10692.t1	LE01Gene10692.t1	6		0.9054	0.9432	0.9694	1.0166	0.95865	0.8922	0.7919	0.9564	0.8492	0.872425	0.8581	1.0522	0.924	1.13	0.991075
1344	8.04	8.04	26.8	LE01Gene04056.t1	LE01Gene04056.t1	4		0.9699	0.9632	1.0481	1.0469	1.00703	0.8906	0.8994	0.9612	0.9722	0.93085	1.0479	1.101	1.1373	1.1919	1.11952
1345	8.03	8.17	25.3	LE01Gene09272.t1	LE01Gene09272.t1	4		1.185	1.1846	1.0831	1.0899	1.13565	1.1164	1.1197	1.019	1.0174	1.06812	1.1356	1.2963	1.0429	1.1843	1.16477
1346	8.03	8.05	13.5	LE01Gene12258.t3	LE01Gene12258.t3	6		1.0326	0.8204	1.0086	0.8029	0.916125	1.07	0.7888	1.0433	0.7665	0.91715	1.0427	1.1681	1.0243	1.148	1.09577
1347	8.03	8.04	23.5	LE01Gene00943.t1	LE01Gene00943.t1	4		1.8058	1.6085	1.3339	1.198	1.48655	1.2477	1.1963	0.9282	0.8992	1.06785	1.1128	1.0114	0.8412	0.7761	0.935375
1348	8.03	8.03	17.7	LE01Gene10081.t3	LE01Gene10081.t3	5		0.8455	0.916	0.8021	0.8719	0.858875	0.9606	1.17	0.9067	1.1149	1.03805	0.8845	0.9292	0.8413	0.8777	0.883175
1349	8.02	8.95	74.4	LE01Gene00255.t1	LE01Gene00255.t1	7		1.1974	1.1256	1.1844	1.1203	1.15692	1.2812	1.2807	1.268	1.2677	1.2744	1.4905	1.6813	1.4819	1.6666	1.58008
1350	8.02	8.14	13	LE01Gene09190.t1	LE01Gene09190.t1	5		0.9985	0.9531	1.0225	0.9817	0.98895	0.8048	0.9103	0.8251	0.9366	0.8692	0.7964	0.863	0.8197	0.8853	0.8411
1351	8.02	8.12	8.6	LE01Gene01824.t1	LE01Gene01824.t1	4		1.1725	0.9366	0.9412	0.7496	0.949975	1.0231	1.0822	0.8017	0.8441	0.937775	1.0165	1.1643	0.8034	0.9119	0.974025
1352	8.02	8.05	19.9	LE01Gene06255.t2	LE01Gene06255.t2	7		1.1584	1.1309	1.0018	0.9921	1.0708	1.1545	1.0455	1.002	0.9055	1.02687	1.2815	1.4213	1.126	1.2385	1.26682
1353	8.02	8.03	41.1	LE01Gene06327.t1	LE01Gene06327.t1	5		1.062	1.13	1.1033	1.1787	1.1185	1.0773	1.2723	1.123	1.3189	1.19788	1.2774	1.1301	1.3326	1.1777	1.22945
1354	8.01	9.44	26.7	LE01Gene08419.t1	LE01Gene08419.t1	5		0.9099	0.8136	0.8055	0.7234	0.8131	0.843	0.9558	0.7414	0.8389	0.844775	0.8077	0.9961	0.7115	0.8751	0.8476
1355	8.01	8.06	23.4	LE01Gene09083.t2	LE01Gene09083.t2	5		0.7876	1.0791	0.7846	1.0824	0.933425	0.817	1.1788	0.8203	1.1784	0.998625	1.0677	0.9193	1.0754	0.9215	0.995975
1356	8.01	8.02	54.9	LE01Gene12821.t3	LE01Gene12821.t3	5		1.3443	1.5112	1.2717	1.4385	1.39142	1.3387	1.329	1.2701	1.2616	1.29985	1.326	1.132	1.2577	1.0729	1.19715
1357	8.01	8.02	48	LE01Gene07336.t1	LE01Gene07336.t1	4		1.316	1.3544	1.2784	1.3235	1.31807	1.3988	1.3067	1.3591	1.2706	1.3338	1.3697	1.3539	1.3362	1.3133	1.34327
1358	8.01	8.01	16.8	LE01Gene05300.t3	LE01Gene05300.t3	4		1.4949	1.5576	1.3236	1.3887	1.4412	1.358	1.6558	1.2101	1.4696	1.42337	1.6006	1.532	1.4252	1.3654	1.4808
1359	8.01	8.01	18.1	LE01Gene07621.t1	LE01Gene07621.t1	8		1.9325	1.5862	2.0615	1.7232	1.82585	1.744	1.292	1.9051	1.4139	1.58875	1.4563	2.0005	1.5989	2.1687	1.8061
1360	8	12.01	40.4	LE01Gene00851.t1	LE01Gene00851.t1	10		1.2058	1.5833	0.8902	1.1751	1.2136	1.1904	0.8925	0.8783	0.6738	0.90875	0.8786	0.3971	0.647	0.2713	0.5485
1361	8	9.6	20.1	LE01Gene09663.t1	LE01Gene09663.t1	6		1.1127	0.9644	0.9178	0.8012	0.949025	1.1506	1.1347	0.9506	0.9381	1.0435	0.874	1.0293	0.7229	0.8536	0.86995
1362	8	8.98	14.5	LE01Gene07091.t1	LE01Gene07091.t1	5		1.0715	1.1051	0.813	0.8463	0.958975	0.9577	1.092	0.733	0.8306	0.903325	0.9436	1.0972	0.7209	0.8359	0.8994
1363	8	8.46	12.3	LE01Gene03300.t1	LE01Gene03300.t1	5		0.7766	0.7892	0.833	0.856	0.8137	0.8899	1.2489	0.9487	1.3513	1.1097	1.0285	0.7863	1.1038	0.8477	0.941575
1364	8	8.29	32	LE01Gene03303.t2	LE01Gene03303.t2	5		1.27	1.1463	1.0341	0.9403	1.09767	1.2237	1.1246	0.9957	0.9159	1.06498	1.1104	1.2608	0.9101	1.0219	1.0758
1365	8	8.09	17.6	LE01Gene06181.t1	LE01Gene06181.t1	4		1.5191	1.0183	1.2447	0.8155	1.1494	1.0831	0.9768	0.8735	0.7707	0.926025	0.9886	1.1254	0.8071	0.8979	0.95475
1366	8	8.07	23.2	LE01Gene05418.t2	LE01Gene05418.t2	27		3.5903	3.5302	3.6908	3.6241	3.60885	2.2897	1.8622	2.356	1.9058	2.10342	1.6435	1.4301	1.7208	1.4857	1.57002
1367	8	8.03	23.4	LE01Gene00741.t1	LE01Gene00741.t1	4		1.0922	1.0077	1.0414	0.9656	1.02673	0.7965	0.876	0.7605	0.8398	0.8182	0.9107	0.8119	0.8723	0.7795	0.8436
1368	8	8.02	11.3	LE01Gene04347.t1	LE01Gene04347.t1	35		4.5883	4.3062	4.5801	4.3141	4.44717	1.7649	1.6712	1.788	1.6918	1.72897	1.144	1.1826	1.1665	1.2039	1.17425
1369	8	8.02	15.1	LE01Gene12013.t2	LE01Gene12013.t2	4		0.9162	1.1052	0.9256	1.1225	1.01737	1.7075	1.6429	1.7268	1.6543	1.68287	1.5887	1.1792	1.5985	1.1995	1.39148
1370	8	8.01	30.5	LE01Gene08258.t1	LE01Gene08258.t1	6		1.1368	1.182	1.1046	1.1551	1.14463	1.1506	1.214	1.118	1.1803	1.16573	1.2438	1.1778	1.2148	1.148	1.1961
1371	8	8.01	10.3	LE01Gene06300.t1	LE01Gene06300.t1	5		3.3762	2.8186	2.2307	1.8886	2.57852	2.8881	2.6161	1.9075	1.7192	2.28273	2.4899	2.8502	1.6708	1.9012	2.22802
1372	8	8	19.2	LE01Gene04165.t1	LE01Gene04165.t1	8		1.6783	1.8793	1.8631	2.1304	1.88777	2.6291	2.2016	2.9444	2.4607	2.55895	2.4354	2.2905	2.7377	2.5415	2.50127
1373	8	8	21.6	LE01Gene11010.t1	LE01Gene11010.t1	6		1.4078	1.2419	1.3479	1.1896	1.2968	1.2884	1.292	1.2322	1.2344	1.26175	1.23	1.4697	1.1815	1.4106	1.32295
1374	8	8	54	LE01Gene09344.t1	LE01Gene09344.t1	7		1.0463	1.1081	1.096	1.1679	1.10458	1.0135	0.9759	1.0644	1.0258	1.0199	1.0595	1.1096	1.1205	1.163	1.11315
1375	8	8	21.2	LE01Gene04475.t1	LE01Gene04475.t1	4		1.6567	1.4764	1.6818	1.5042	1.57977	1.5878	1.4902	1.6124	1.5104	1.5502	1.4068	1.8277	1.4353	1.8594	1.6323
1376	8	8	10.6	LE01Gene08962.t3	LE01Gene08962.t3	4		1.9602	1.827	1.8889	1.7515	1.8569	0.9467	1.2402	0.9191	1.1856	1.0729	1.1849	1.1755	1.1377	1.0815	1.1449
1377	8	8	34.4	LE01Gene10032.t1	LE01Gene10032.t1	6		1.1261	1.0284	1.1333	1.0414	1.0823	1.3031	1.1377	1.3125	1.1463	1.2249	1.0522	1.2092	1.0645	1.2204	1.13657
1378	7.95	11.92	53.6	LE01Gene06942.t2	LE01Gene06942.t2	10		0.9277	0.8625	1.0003	0.9338	0.931075	0.9844	1.077	1.0551	1.1532	1.06743	0.9435	0.9743	1.0199	1.0522	0.997475
1379	7.94	10.51	15.5	LE01Gene02269.t1	LE01Gene02269.t1	8		0.8974	0.7991	1.0304	0.9169	0.91095	0.6799	0.8627	0.7857	0.9953	0.8309	0.7176	0.6975	0.8345	0.8097	0.764825
1380	7.94	8.02	26.5	LE01Gene08875.t1	LE01Gene08875.t1	11		1.3125	1.2314	1.3258	1.2488	1.27963	1.1212	1.1164	1.1322	1.1266	1.1241	0.905	0.9171	0.9182	0.915	0.913825
1381	7.93	8.09	16.5	LE01Gene14308.t1	LE01Gene14308.t1	4		0.8952	0.6558	0.8294	0.6079	0.747075	0.8721	1.3925	0.8043	1.2861	1.08875	0.7956	1.0382	0.7419	0.9632	0.884725
1382	7.92	8.56	30.8	LE01Gene11968.t1	LE01Gene11968.t1	6		1.3815	1.3126	1.4218	1.3535	1.36735	1.4206	1.4466	1.4578	1.4811	1.45153	1.5144	1.7439	1.5606	1.7898	1.65218
1383	7.92	8.07	13.1	LE01Gene05000.t1	LE01Gene05000.t1	4		1.2331	1.0426	0.8388	0.7674	0.970475	0.8371	1.527	0.5696	1.0381	0.99295	1.0856	1.1683	0.7382	0.8043	0.9491
1384	7.91	8.06	18.5	LE01Gene01048.t1	LE01Gene01048.t1	4		0.8591	0.8406	0.625	0.617	0.735425	0.7283	0.8041	0.5303	0.5889	0.6629	0.7312	0.7579	0.5362	0.554	0.644825
1385	7.9	8.95	58.6	LE01Gene03934.t1	LE01Gene03934.t1	7		0.9729	1.0068	0.9617	1.0027	0.986025	0.8282	0.8477	0.8173	0.8392	0.8331	0.879	0.8783	0.8725	0.8665	0.874075
1386	7.87	8.64	11.1	LE01Gene01951.t1	LE01Gene01951.t1	5		0.7692	0.7954	0.8222	0.8571	0.810975	0.748	0.8825	0.8012	0.9446	0.844075	0.7443	0.8012	0.8009	0.8589	0.801325
1387	7.87	8.05	90	LE01Gene04702.t1	LE01Gene04702.t1	13		1.4104	1.3563	1.4882	1.4375	1.4231	1.5272	1.4939	1.6019	1.5601	1.54577	1.15	1.2914	1.2122	1.3541	1.25192
1388	7.85	7.98	36.6	LE01Gene04263.t1	LE01Gene04263.t1	4		1.026	0.7873	1.6012	1.2381	1.16315	0.7207	0.8853	1.1284	1.3953	1.03242	0.7902	0.9738	1.2461	1.5235	1.1334
1389	7.84	8.39	19.3	LE01Gene08722.t1	LE01Gene08722.t1	5		0.9609	0.9377	0.8523	0.8363	0.8968	0.8663	1.0124	0.7655	0.8971	0.885325	0.9684	0.9491	0.8629	0.8294	0.90245
1390	7.84	8.19	20.7	LE01Gene12866.t1	LE01Gene12866.t1	8		1.9879	1.9465	2.1079	2.106	2.03707	1.2698	1.7063	1.3642	1.8266	1.54173	1.1872	1.2963	1.2908	1.178	1.23808
1391	7.83	8.1	16.4	LE01Gene10302.t1	LE01Gene10302.t1	8		3.4579	2.8659	2.97	2.4623	2.93902	1.8564	2.5145	1.605	2.1685	2.0361	1.706	1.5215	1.4796	1.3104	1.50438
1392	7.83	8.04	11.2	LE01Gene12030.t1	LE01Gene12030.t1	4		1.0399	0.8136	0.6465	0.4776	0.7444	0.9408	0.7955	0.5447	0.4659	0.686725	0.8998	0.9259	0.5349	0.5663	0.731725
1393	7.81	8.08	28.3	LE01Gene10653.t1	LE01Gene10653.t1	7		1.0583	1.014	1.1722	1.146	1.09763	0.9809	1.0346	1.0829	1.1432	1.0604	0.9067	0.9431	1.0252	1.0516	0.98165
1394	7.81	8	34	LE01Gene04427.t1	LE01Gene04427.t1	7		0.8603	1.0011	0.7561	0.8847	0.87555	0.887	0.9431	0.7817	0.8317	0.860875	1.0723	1.0197	0.9469	0.8926	0.982875
1395	7.8	7.92	13	LE01Gene01259.t2	LE01Gene01259.t2	5		0.3592	0.5391	0.5215	0.7969	0.554175	0.5694	0.5367	0.8381	0.786	0.68255	0.448	0.4285	0.6608	0.6641	0.55035
1396	7.79	10.25	23.5	LE01Gene10977.t1	LE01Gene10977.t1	6		0.9112	0.8787	0.9638	0.936	0.922425	0.8656	0.8759	0.9165	0.9275	0.896375	0.7578	0.904	0.8063	0.9585	0.85665
1397	7.78	7.96	26.3	LE01Gene06587.t1	LE01Gene06587.t1	4		1.257	1.2771	1.2974	1.3267	1.28955	1.5206	1.4232	1.5669	1.4706	1.49533	1.6011	1.7485	1.6615	1.8123	1.70585
1398	7.77	8.06	17.4	LE01Gene00681.t1	LE01Gene00681.t1	7		0.7072	0.8334	0.6596	0.7846	0.7462	0.8197	0.7587	0.7725	0.7048	0.763925	0.7846	0.785	0.7417	0.7404	0.762925
1399	7.76	7.92	16.9	LE01Gene01405.t1	LE01Gene01405.t1	6		1.2443	1.2984	1.1261	1.1808	1.2124	0.8813	0.8569	0.7979	0.7754	0.827875	0.843	0.873	0.7652	0.7919	0.818275
1400	7.76	7.9	50.7	LE01Gene05082.t1	LE01Gene05082.t1	6		0.6322	0.6621	0.593	0.6264	0.628425	0.6648	0.6239	0.6282	0.5914	0.627075	0.6002	0.6559	0.5685	0.6217	0.611575
1401	7.75	7.86	72.7	LE01Gene00769.t1	LE01Gene00769.t1	4		0.7101	0.7019	0.7053	0.7027	0.705	0.8092	0.7652	0.8089	0.7633	0.78665	0.8559	0.8596	0.856	0.857	0.857125
1402	7.74	7.85	19.5	LE01Gene00800.t2	LE01Gene00800.t2	4		1.0791	1.1315	0.8461	0.8975	0.98855	0.9865	1.2308	0.7725	0.965	0.9887	1.1409	1.2668	0.9079	0.9918	1.07685
1403	7.71	8.13	12.7	LE01Gene01973.t1	LE01Gene01973.t1	5		0.7158	0.744	0.8299	0.8737	0.79085	0.8328	0.9491	0.9675	1.0995	0.962225	0.6644	0.5826	0.7723	0.6699	0.6723
1404	7.71	7.88	23.2	LE01Gene12175.t1	LE01Gene12175.t1	6		0.9602	0.8251	1.1736	1.0164	0.993825	1.0316	0.8073	1.2635	0.988	1.0226	0.9557	1.121	1.1766	1.3773	1.15765
1405	7.7	8.51	14	LE01Gene11818.t2	LE01Gene11818.t2	5		0.7955	1.1368	0.7304	1.0276	0.922575	0.8603	0.8596	0.7733	0.7769	0.817525	0.9761	0.9289	0.8824	0.8375	0.906225
1406	7.68	7.77	16.9	LE01Gene11463.t1	LE01Gene11463.t1	4		1.3925	1.4155	1.2636	1.29	1.3404	1.5724	1.4534	1.4155	1.3179	1.4398	1.36	1.3267	1.2395	1.199	1.2813
1407	7.68	7.77	34.9	LE01Gene00647.t2	LE01Gene00647.t2	4		0.6746	0.5922	0.7194	0.6344	0.65515	0.6481	0.6084	0.6927	0.6505	0.649925	0.7369	0.8787	0.7881	0.9358	0.834875
1408	7.63	9.64	45.7	LE01Gene04620.t2	LE01Gene04620.t2	7		0.8201	0.8145	0.8351	0.8364	0.826525	0.7836	0.7002	0.7941	0.7155	0.74835	0.678	0.7721	0.6929	0.791	0.7335
1409	7.63	8.22	18.8	LE01Gene11774.t2	LE01Gene11774.t2	5		0.7655	0.9071	0.7029	0.8437	0.8048	0.8267	0.9477	0.7695	0.874	0.854475	0.856	0.7392	0.7947	0.6902	0.770025
1410	7.63	7.96	27.4	LE01Gene05577.t3	LE01Gene05577.t3	6		0.8704	0.8714	0.7667	0.77	0.819625	0.9218	1.0024	0.8092	0.8809	0.903575	0.8613	0.964	0.7586	0.8495	0.85835
1411	7.63	7.77	13.7	LE01Gene03549.t1	LE01Gene03549.t1	4		0.8592	0.944	0.9578	1.0492	0.95255	0.7482	0.8575	0.827	0.9436	0.844075	0.9169	0.9253	1.0196	1.0256	0.97185
1412	7.62	9.08	17.9	LE01Gene11485.t2	LE01Gene11485.t2	5		0.7931	0.8833	1.3455	1.5075	1.13235	0.7195	0.8226	1.2212	1.3968	1.04002	0.456	0.4481	0.7775	0.7622	0.61095
1413	7.62	8.51	63.1	LE01Gene02037.t1	LE01Gene02037.t1	7		0.8685	0.7784	0.7121	0.6429	0.750475	0.7921	0.6972	0.6563	0.5785	0.681025	0.7517	0.6706	0.6256	0.5591	0.65175
1414	7.59	7.82	30.7	LE01Gene07222.t2	LE01Gene07222.t2	5		1.3174	1.3436	1.244	1.278	1.29575	1.1294	1.0673	1.0683	1.0092	1.06855	1.3161	1.3904	1.2507	1.3138	1.31775
1415	7.57	7.67	20.6	LE01Gene09327.t2	LE01Gene09327.t2	4		0.8618	1.1062	1.0614	1.3694	1.0997	0.7023	0.7537	0.8641	0.9298	0.812475	0.8696	1.0442	1.0755	1.2845	1.06845
1416	7.54	7.71	21.9	LE01Gene01799.t1	LE01Gene01799.t1	7		1.022	1.0336	0.9997	1.0063	1.0154	1.0393	0.8551	1.0206	0.8429	0.939475	1.2693	1.2149	1.2501	1.1886	1.23073
1417	7.54	7.67	30.9	LE01Gene06962.t1	LE01Gene06962.t1	5		1.2669	1.0648	1.1717	0.9911	1.12362	1.0173	1.1495	0.95	1.0597	1.04413	1.1301	1.1672	1.0489	1.0799	1.10652
1418	7.52	7.8	14.4	LE01Gene05798.t2	LE01Gene05798.t2	4		0.9696	0.8594	0.926	0.8267	0.895425	0.8674	1.053	0.8301	1.006	0.939125	0.8582	0.7743	0.8256	0.7369	0.79875
1419	7.52	7.79	36	LE01Gene07702.t1	LE01Gene07702.t1	8		0.7242	0.7558	0.6826	0.7182	0.7202	0.6536	0.6539	0.6281	0.623	0.63965	0.6201	0.7994	0.6016	0.759	0.695025
1420	7.49	9.01	43.5	LE01Gene11014.t1	LE01Gene11014.t1	8		1.7245	1.6131	1.8222	1.7159	1.71893	1.7546	1.643	1.8552	1.7379	1.74767	1.739	2.087	1.8553	2.2206	1.97548
1421	7.49	7.66	39.1	LE01Gene01744.t1	LE01Gene01744.t1	5		1.034	1.0242	1.2373	1.2341	1.1324	1.0805	1.0187	1.2985	1.2241	1.15545	0.9881	0.9899	1.1912	1.1763	1.08637
1422	7.44	7.87	40.8	LE01Gene11867.t1	LE01Gene11867.t1	5		0.744	0.7351	0.8879	0.8792	0.81155	0.6234	0.6803	0.7417	0.8126	0.7145	0.5774	0.5383	0.6895	0.6378	0.61075
1423	7.41	8.73	37.9	LE01Gene04592.t1	LE01Gene04592.t1	5		1.0384	0.9592	1.0398	0.9778	1.0038	1.158	1.076	1.1821	1.0891	1.1263	1.1585	1.1163	1.1777	1.139	1.14787
1424	7.4	7.73	30.5	LE01Gene08769.t3	LE01Gene08769.t3	7		1.218	1.2135	1.2878	1.2933	1.25315	1.8533	1.7352	1.9448	1.822	1.83882	1.9913	2.0233	2.1098	2.1166	2.06025
1425	7.39	7.85	13.4	LE01Gene06988.t1	LE01Gene06988.t1	6		0.5582	0.565	0.8671	0.8843	0.71865	0.4926	0.5764	0.7544	0.9109	0.683575	0.5674	0.5039	0.8999	0.8084	0.6949
1426	7.38	7.57	30.9	LE01Gene13143.t1	LE01Gene13143.t1	4		1.135	1.177	0.9915	1.0406	1.08603	1.3453	1.2586	1.1739	1.1033	1.22027	1.1711	1.3656	1.0262	1.1979	1.1902
1427	7.36	8.31	35.2	LE01Gene06343.t1	LE01Gene06343.t1	7		0.5542	0.6354	0.6555	0.7538	0.649725	0.5849	0.5643	0.6899	0.6672	0.626575	0.5644	0.6445	0.6674	0.7631	0.65985
1428	7.36	7.88	60.9	LE01Gene06721.t2	LE01Gene06721.t2	8		1.0908	1.1782	1.1325	1.2299	1.15785	1.3414	1.3941	1.3929	1.4482	1.39415	2.2211	2.579	2.3228	2.6906	2.45338
1429	7.35	7.66	24.4	LE01Gene02074.t1	LE01Gene02074.t1	4		0.9927	0.9872	1.6654	1.6759	1.3303	1.124	1.093	1.8905	1.8477	1.4888	1.2782	1.218	2.181	2.0847	1.69048
1430	7.34	9.33	22.3	LE01Gene01798.t1	LE01Gene01798.t1	8		0.6717	0.6805	0.5934	0.6057	0.637825	0.719	0.877	0.6362	0.7771	0.752325	0.8207	0.7644	0.7305	0.6781	0.748425
1431	7.34	7.45	16.1	LE01Gene03409.t1	LE01Gene03409.t1	4		1.3887	1.2299	1.1753	1.0621	1.214	1.3642	1.7082	1.1596	1.4588	1.4227	1.5843	1.8795	1.3552	1.6133	1.60807
1432	7.33	7.52	41.5	LE01Gene12692.t1	LE01Gene12692.t1	5		1.1339	1.0239	1.2366	1.1292	1.1309	1.0006	1.0203	1.0984	1.1165	1.05895	1.0882	1.1969	1.2002	1.315	1.20008
1433	7.32	7.54	18.2	LE01Gene13521.t1	LE01Gene13521.t1	4		1.6031	1.206	1.217	0.9045	1.23265	1.4407	1.3704	1.0933	1.0262	1.23265	1.4043	1.4087	1.0805	1.0683	1.24045
1435	7.31	7.49	15.8	LE01Gene05501.t1	LE01Gene05501.t1	5		0.807	0.7943	0.6178	0.6115	0.70765	0.964	1.0471	0.7396	0.8014	0.888025	0.9598	0.8635	0.7381	0.6604	0.80545
1436	7.29	7.46	30.7	LE01Gene00620.t2	LE01Gene00620.t2	4		0.7808	0.9988	0.8664	1.1163	0.940575	0.8934	0.8634	0.9934	0.9593	0.927375	0.9649	0.8135	1.0787	0.9039	0.94025
1437	7.27	7.74	64.6	LE01Gene13411.t1	LE01Gene13411.t1	7		0.8016	0.8626	0.8849	0.958	0.876775	0.898	0.8383	0.9918	0.9266	0.913675	0.7475	0.7505	0.8297	0.8322	0.789975
1438	7.24	10.55	27.3	LE01Gene12738.t1	LE01Gene12738.t1	7		1.4883	0.7435	2.2146	1.2313	1.41942	2.8456	0.8342	3.1119	1.3876	2.04483	1.0173	0.9366	1.6349	1.6004	1.2973
1439	7.24	9.38	32.7	LE01Gene12036.t1	LE01Gene12036.t1	8		0.5626	0.6053	0.4987	0.5406	0.5518	0.7048	0.5524	0.6294	0.489	0.5939	0.6341	0.6043	0.5633	0.5383	0.585
1440	7.24	7.66	33.7	LE01Gene05387.t1	LE01Gene05387.t1	6		1.0572	1.2199	0.9437	1.087	1.07695	1.0491	0.9272	0.9298	0.8193	0.93135	1.0046	1.1629	0.8911	1.0321	1.02268
1441	7.22	7.72	59.6	LE01Gene02411.t3	LE01Gene02411.t3	5		0.9269	0.8588	1.0752	1	0.965225	0.8949	0.687	1.0381	0.7952	0.8538	0.6906	0.8122	0.8025	0.9427	0.812
1442	7.21	7.53	29.8	LE01Gene03006.t1	LE01Gene03006.t1	7		1.4299	1.3224	1.4475	1.3426	1.3856	1.1087	1.0452	1.1344	1.0682	1.08913	1.0781	1.0409	1.1001	1.063	1.07052
1443	7.21	7.31	12	LE01Gene07706.t1	LE01Gene07706.t1	5		1.5528	1.5388	1.434	1.3882	1.47845	1.6485	1.6617	1.4985	1.5189	1.5819	1.6003	1.3534	1.4599	1.3394	1.43825
1444	7.21	7.3	34.5	LE01Gene01914.t1	LE01Gene01914.t1	4		1.199	1.1737	1.2185	1.1769	1.19202	1.3474	1.3737	1.3211	1.3456	1.34695	1.5236	1.5723	1.5401	1.5465	1.54563
1445	7.2	9.89	10.9	LE01Gene02206.t1	LE01Gene02206.t1	6		1.7995	1.4889	1.5457	1.283	1.52928	1.2478	1.371	1.0834	1.1889	1.22278	1.3775	1.3005	1.1965	1.122	1.24913
1446	7.19	7.43	19.3	LE01Gene04961.t1	LE01Gene04961.t1	4		1.5244	1.1514	1.5793	1.1098	1.34122	1.1581	1.4104	1.1054	1.3396	1.25338	1.3501	1.2286	1.291	1.166	1.25893
1447	7.19	7.37	32	LE01Gene05503.t1	LE01Gene05503.t1	4		1.9658	1.5556	1.9766	1.5878	1.77145	1.9324	1.5117	1.9352	1.4917	1.71775	1.9195	1.7836	1.9458	1.7583	1.8518
1448	7.19	7.37	14.9	LE01Gene04391.t2	LE01Gene04391.t2	5		1.6167	1.5413	1.0375	0.9951	1.29765	1.3731	1.0489	0.8816	0.6738	0.99435	1.1576	0.9661	0.7467	0.6216	0.873
1449	7.18	7.51	23.6	LE01Gene01480.t1	LE01Gene01480.t1	4		0.574	0.5631	0.5334	0.5252	0.548925	0.5042	0.7945	0.4716	0.7019	0.61805	0.6083	0.6536	0.5701	0.5979	0.607475
1450	7.17	7.64	14.8	LE01Gene12084.t1	LE01Gene12084.t1	6		0.969	1.0563	0.8696	0.9542	0.962275	1.0673	0.7871	0.9636	0.7036	0.8804	1.1432	1.0051	1.0394	0.9057	1.02335
1451	7.17	7.42	30.4	LE01Gene04537.t2	LE01Gene04537.t2	5		1.0989	1.5732	1.0334	1.4625	1.292	1.1664	1.1541	1.0875	1.0765	1.12112	1.4399	1.1205	1.3523	1.0494	1.24053
1452	7.14	7.23	25.2	LE01Gene10127.t1	LE01Gene10127.t1	4		0.554	0.6485	0.4923	0.5674	0.56555	0.7673	0.6466	0.6538	0.5488	0.654125	0.6705	0.7137	0.5766	0.6694	0.65755
1453	7.13	7.26	17.1	LE01Gene13316.t2	LE01Gene13316.t2	5		0.7526	1.0844	0.9415	1.329	1.02687	0.5839	1.0243	0.6913	1.2523	0.88795	0.906	0.6779	1.1099	0.8514	0.8863
1454	7.12	7.25	29.1	LE01Gene10304.t2	LE01Gene10304.t2	4		0.783	0.825	0.9865	1.0502	0.911175	0.7457	0.6121	0.9421	0.7742	0.768525	0.7972	0.7576	1.0131	0.9596	0.881875
1455	7.11	7.36	38.1	LE01Gene02600.t1	LE01Gene02600.t1	4		0.3205	0.302	0.3804	0.361	0.340975	0.3361	0.3279	0.4019	0.3924	0.364575	0.3257	0.3722	0.391	0.443	0.382975
1456	7.11	7.26	38.3	LE01Gene09726.t1	LE01Gene09726.t1	7		0.9906	1.0539	1.0763	1.1443	1.06628	0.9802	0.8861	1.0631	0.9637	0.973275	0.9216	0.8863	1.0031	0.9681	0.944775
1457	7.1	7.85	14	LE01Gene08955.t1	LE01Gene08955.t1	4		0.7712	0.8869	0.7327	0.8595	0.812575	0.6951	1.2821	0.6666	1.2416	0.97135	1.2658	1.1404	1.2209	1.113	1.18502
1458	7.1	7.19	18.2	LE01Gene03092.t1	LE01Gene03092.t1	5		1.0586	1.0493	0.9379	0.9354	0.9953	1.0211	1.1506	0.9011	1.0207	1.02337	1.0357	1.0032	0.921	0.9028	0.965675
1459	7.09	9.87	84.4	LE01Gene00237.t1	LE01Gene00237.t1	10		1.0155	0.8311	0.822	0.6825	0.837775	0.9049	0.9053	0.7529	0.7356	0.824675	0.8988	0.9675	0.7303	0.7797	0.844075
1460	7.08	7.41	23.3	LE01Gene13049.t1	LE01Gene13049.t1	4		1.2838	1.3299	1.2869	1.3397	1.31007	1.1457	1.2439	1.1353	1.2248	1.18742	1.1776	1.1679	1.1923	1.1721	1.17747
1461	7.07	9.58	25.9	LE01Gene01053.t1	LE01Gene01053.t1	6		0.9632	1.2026	1.2251	1.5449	1.23395	0.9635	1.2374	1.2381	1.5856	1.25615	0.9069	0.8017	1.1689	1.0313	0.9772
1462	7.05	7.14	16.4	LE01Gene08149.t1	LE01Gene08149.t1	8		1.1736	1.0745	0.9994	0.9215	1.04225	1.3003	1.2573	1.106	1.0706	1.18355	2.0147	2.0086	1.7028	1.6976	1.85593
1463	7.03	7.2	15.2	LE01Gene03697.t1	LE01Gene03697.t1	9		0.739	0.9412	0.6389	0.8246	0.785925	0.8247	0.8377	0.7131	0.7247	0.77505	0.9588	0.9528	0.8343	0.8237	0.8924
1464	7.03	7.18	33.3	LE01Gene12816.t1	LE01Gene12816.t1	8		5.9415	5.9691	6.9461	7.0208	6.46938	3.3163	2.6111	3.8788	3.0557	3.21548	1.9636	2.2335	2.3074	2.6179	2.2806
1465	7.01	7.1	15.8	LE01Gene06555.t2	LE01Gene06555.t2	4		2.1279	2.3398	1.531	1.684	1.92067	1.7076	1.7279	1.2433	1.2602	1.48475	1.3569	1.535	0.9954	1.1207	1.252
1466	6.95	7.04	17.9	LE01Gene06015.t1	LE01Gene06015.t1	4		0.9411	1.0299	0.7866	0.872	0.9074	1.0384	1.0199	0.8638	0.8484	0.942625	1.1625	1.2253	0.9744	1.0275	1.09743
1467	6.93	9.22	16.7	LE01Gene10257.t2	LE01Gene10257.t2	9		1.4406	1.3165	1.3965	1.2816	1.3588	1.4785	1.3079	1.4294	1.2688	1.37115	1.3372	1.6071	1.2984	1.5648	1.45188
1468	6.93	7.23	30	LE01Gene03137.t1	LE01Gene03137.t1	6		0.6403	0.6917	0.624	0.6833	0.659825	0.6938	0.6895	0.6829	0.6766	0.6857	0.6359	0.6067	0.6285	0.5977	0.6172
1469	6.91	7.13	28.1	LE01Gene04843.t1	LE01Gene04843.t1	6		1.2369	1.3284	1.1467	1.2387	1.23768	1.5936	1.4717	1.4793	1.3664	1.47775	1.5627	1.2281	1.4572	1.1451	1.34828
1470	6.9	7.64	10.4	LE01Gene10801.t1	LE01Gene10801.t1	6		0.914	1.082	0.8749	1.0422	0.978275	0.9805	0.8378	0.9672	0.8275	0.90325	0.7818	0.8572	0.7855	0.8674	0.822975
1471	6.9	7.23	32.7	LE01Gene00014.t1	LE01Gene00014.t1	5		0.9038	0.8757	0.825	0.8029	0.85185	0.8192	0.643	0.7519	0.5795	0.6984	0.8642	0.8747	0.7901	0.8004	0.83235
1472	6.89	7.06	13.3	LE01Gene12165.t1	LE01Gene12165.t1	5		0.9265	0.9036	0.9596	0.9448	0.933625	0.7285	0.7572	0.7578	0.7861	0.7574	0.8173	0.9516	0.8546	0.992	0.903875
1473	6.88	7.7	17	LE01Gene12743.t2	LE01Gene12743.t2	9		1.1775	1.2868	1.3443	1.4773	1.32147	1.4286	1.1638	1.6329	1.3305	1.38895	1.4319	1.5671	1.6441	1.7939	1.60925
1474	6.87	7.16	11.2	LE01Gene14076.t2	LE01Gene14076.t2	4		0.9118	0.9062	0.7623	0.7662	0.836625	1.0814	0.9546	0.9169	0.8026	0.938875	0.87	1.0407	0.7345	0.8782	0.88085
1475	6.87	7.14	10.1	LE01Gene12205.t1	LE01Gene12205.t1	7		0.9778	1.0734	0.9465	1.0435	1.0103	0.8964	1.3191	0.8674	1.273	1.08898	1.1254	1.0099	1.0938	0.9798	1.05222
1476	6.85	6.95	49	LE01Gene07281.t1	LE01Gene07281.t1	5		1.0068	0.9383	0.8867	0.8336	0.91635	0.9459	0.8689	0.835	0.7666	0.8541	0.8822	0.9134	0.7797	0.8097	0.84625
1477	6.85	6.94	14.4	LE01Gene04574.t1	LE01Gene04574.t1	5		0.7214	0.7546	0.7256	0.7594	0.74025	0.9494	0.816	0.9472	0.8175	0.882525	0.9649	0.8701	0.9671	0.8696	0.917925
1478	6.84	6.95	12.5	LE01Gene01064.t1	LE01Gene01064.t1	7		2.0685	1.7722	1.9094	1.6468	1.84922	1.9451	1.7577	1.7967	1.6159	1.77885	2.0086	2.1727	1.8641	2.0138	2.0148
1479	6.83	6.93	31.7	LE01Gene08206.t1	LE01Gene08206.t1	6		1.0903	1.0446	0.9599	0.9337	1.00713	1.1096	1.3791	0.98	1.228	1.17417	1.116	1.2688	0.998	1.1304	1.1283
1480	6.82	6.95	20.5	LE01Gene01899.t2	LE01Gene01899.t2	5		1.012	0.9829	0.8747	0.8533	0.930725	1.0826	1.0563	0.9357	0.915	0.9974	0.9362	1.0121	0.8123	0.8763	0.909225
1481	6.81	24.66	52.5	LE01Gene09445.t1	LE01Gene09445.t1	16		1.0486	0.8032	0.752	0.5793	0.795775	0.9485	0.8222	0.6824	0.5899	0.76075	0.8957	1.0769	0.6474	0.7782	0.84955
1482	6.77	7.25	13.7	LE01Gene10827.t1	LE01Gene10827.t1	4		0.712	0.8537	0.6058	0.7146	0.721525	0.8695	0.8891	0.7254	0.7481	0.808025	0.5727	0.6501	0.4833	0.5323	0.5596
1483	6.76	6.95	54.3	LE01Gene02855.t1	LE01Gene02855.t1	4		1.2276	1.9249	0.8292	1.3082	1.32248	1.6615	1.2427	1.1228	0.8403	1.21683	2.8816	2.5755	1.9564	1.7442	2.28943
1484	6.74	11.26	37.5	LE01Gene06157.t1	LE01Gene06157.t1	7		0.9383	0.9365	1.0035	1.0089	0.9718	1.0191	1.0048	1.0916	1.074	1.04737	1.115	1.146	1.2057	1.2279	1.17365
1485	6.74	6.97	27.3	LE01Gene08287.t1	LE01Gene08287.t1	5		1.5852	1.4075	1.6962	1.5129	1.55045	2.8342	2.751	2.9951	2.9538	2.88353	2.7581	2.9579	2.9589	3.1646	2.95988
1486	6.73	7.3	18.7	LE01Gene07302.t1	LE01Gene07302.t1	5		1.0133	1.0747	1.1493	1.216	1.11333	0.9212	0.7916	1.0387	0.8844	0.908975	1.2715	0.9108	1.4292	1.0189	1.1576
1487	6.72	6.89	10.3	LE01Gene10715.t1	LE01Gene10715.t1	5		1.1848	1.0642	0.8102	0.7301	0.947325	1.2337	1.4931	0.8411	1.0186	1.14663	1.4361	1.1402	0.9867	0.7953	1.08957
1488	6.72	6.83	18.9	LE01Gene14241.t3	LE01Gene14241.t3	4		1.0103	0.8913	1.0377	0.9186	0.964475	0.9611	0.9138	0.9856	0.9344	0.948725	1.0667	0.9809	1.1025	1.0108	1.04022
1489	6.71	6.89	16.7	LE01Gene01882.t1	LE01Gene01882.t1	4		1.89	1.8135	2.086	2.0148	1.95108	2.0186	1.9075	2.2346	2.1072	2.06698	2.0489	1.6421	2.2863	1.8093	1.94665
1490	6.7	7.27	19.1	LE01Gene10643.t1	LE01Gene10643.t1	5		1.0276	1.082	1.0911	1.1551	1.08895	1.0234	0.798	1.0855	0.8468	0.938425	0.835	1.01	0.8905	1.0736	0.952275
1491	6.67	6.95	23	LE01Gene05663.t1	LE01Gene05663.t1	5		0.9951	1.0431	1.102	1.181	1.0803	0.8415	1.0112	0.9147	1.1023	0.967425	0.8052	1.0153	0.8929	1.106	0.95485
1492	6.66	6.76	22.2	LE01Gene09572.t3	LE01Gene09572.t3	8		1.1316	1.1899	1.4309	1.4636	1.304	1.3003	1.1609	1.6396	1.4453	1.38652	1.1644	1.1356	1.4651	1.4424	1.30187
1493	6.65	7.26	14.4	LE01Gene01208.t1	LE01Gene01208.t1	5		0.7728	0.8166	0.784	0.8308	0.80105	0.9318	1.0884	0.942	1.1058	1.017	0.9477	0.813	0.9662	0.8275	0.8886
1494	6.65	6.86	18.2	LE01Gene00938.t2	LE01Gene00938.t2	4		0.7959	0.733	0.833	0.7718	0.783425	0.5995	0.8239	0.6288	0.8677	0.729975	0.6795	0.5897	0.7179	0.62	0.651775
1495	6.63	7.61	16.1	LE01Gene13815.t3	LE01Gene13815.t3	5		1.2526	1.3597	1.2642	1.3846	1.31527	1.2052	1.1738	1.2187	1.1833	1.19525	1.3177	1.3382	1.3349	1.3569	1.33692
1496	6.63	6.74	27.8	LE01Gene03248.t2	LE01Gene03248.t2	4		0.6668	1.035	0.6618	1.0332	0.8492	0.8998	0.7446	0.8919	0.733	0.817325	0.7897	0.8803	0.787	0.8721	0.832275
1497	6.62	9	18.5	LE01Gene06991.t1	LE01Gene06991.t1	5		0.6645	0.7466	0.6591	0.7505	0.705175	0.9365	0.955	0.9344	0.96	0.946475	1.0354	0.9176	1.0386	0.9146	0.97655
1498	6.61	6.72	23	LE01Gene01421.t1	LE01Gene01421.t1	3		0.761	0.8854	0.7307	0.8666	0.810925	0.8183	0.8217	0.7853	0.7973	0.80565	0.5487	0.5644	0.519	0.558	0.547525
1499	6.6	6.66	23.5	LE01Gene03420.t1	LE01Gene03420.t1	4		1.5685	1.3396	1.3631	1.1709	1.36052	1.6421	1.4269	1.4326	1.2441	1.43642	1.5279	1.4256	1.3341	1.2369	1.38113
1500	6.58	6.97	13.3	LE01Gene01679.t3	LE01Gene01679.t3	8		0.5427	0.634	0.5133	0.5998	0.57245	0.8016	0.6675	0.7526	0.6285	0.71255	0.5467	0.5449	0.5209	0.5207	0.5333
1501	6.58	6.76	7.3	LE01Gene07036.t1	LE01Gene07036.t1	4		0.6457	0.6152	0.7161	0.6861	0.665775	0.4783	0.7241	0.5268	0.8028	0.633	0.7527	0.5652	0.8384	0.6245	0.6952
1502	6.56	6.85	33.5	LE01Gene00019.t1	LE01Gene00019.t1	3		0.8349	0.8366	1.0768	1.0666	0.953725	1.1158	0.7767	1.4725	1.0042	1.0923	0.877	1.0572	1.1346	1.3508	1.1049
1503	6.55	6.67	48.4	LE01Gene00678.t2	LE01Gene00678.t2	4		0.792	0.7919	0.8821	0.8836	0.8374	0.7395	0.7228	0.8231	0.8067	0.773025	0.6383	0.717	0.7111	0.7973	0.715925
1504	6.52	6.57	10.6	LE01Gene02188.t1	LE01Gene02188.t1	4		1.2134	1.2537	1.1363	1.1814	1.1962	1.1922	1.5025	1.1227	1.416	1.30835	1.4107	1.4603	1.3247	1.3687	1.3911
1505	6.5	6.54	19	LE01Gene07443.t1	LE01Gene07443.t1	5		2.6091	2.2917	1.9743	1.7208	2.14898	1.6894	1.737	1.282	1.3259	1.50857	1.6294	1.4893	1.2514	1.1006	1.36767
1506	6.49	6.68	13.3	LE01Gene06940.t1	LE01Gene06940.t1	5		1.4148	1.5239	0.9645	1.0305	1.23342	1.2031	1.2681	0.8165	0.8823	1.0425	1.1607	1.2533	0.7899	0.8574	1.01533
1507	6.48	8.61	22	LE01Gene07961.t1	LE01Gene07961.t1	6		1.4134	1.3967	1.7263	1.7131	1.56238	1.3857	1.2302	1.6969	1.5012	1.4535	0.9588	1.0296	1.1779	1.2634	1.10742
1508	6.48	6.54	23	LE01Gene10472.t2	LE01Gene10472.t2	3		0.8354	1.0537	1.018	1.3308	1.05947	0.757	1.2456	0.9498	1.5816	1.1335	0.9304	1.1387	1.1895	1.4553	1.17848
1509	6.45	6.83	34.2	LE01Gene05653.t1	LE01Gene05653.t1	6		1.188	1.1768	1.1518	1.1484	1.16625	1.295	1.2515	1.252	1.2151	1.2534	1.311	1.198	1.2771	1.1645	1.23765
1510	6.42	8.27	44.4	LE01Gene01635.t1	LE01Gene01635.t1	5		0.9734	1.0082	1.0359	1.0791	1.02415	0.944	0.8338	1.0057	0.8895	0.91825	0.8174	0.8297	0.8738	0.8855	0.8516
1511	6.42	6.79	25.4	LE01Gene13513.t1	LE01Gene13513.t1	5		1.252	1.287	1.346	1.392	1.31925	1.2054	1.1437	1.2969	1.2315	1.21937	1.2085	1.3207	1.3064	1.4254	1.31525
1512	6.41	6.54	43.7	LE01Gene00050.t1	LE01Gene00050.t1	3		1.2686	1.2388	1.3855	1.3655	1.3146	1.1299	1.145	1.2355	1.2557	1.19152	1.0959	1.2013	1.206	1.3156	1.2047
1513	6.4	6.83	40.3	LE01Gene12904.t1	LE01Gene12904.t1	4		1.0457	1.0586	1.0051	1.023	1.0331	0.9558	1.1521	0.9192	1.1067	1.03345	1.0161	0.9459	0.9813	0.9113	0.96365
1514	6.4	6.55	8.5	LE01Gene11280.t1	LE01Gene11280.t1	4		1.0484	0.8864	0.8105	0.6941	0.85985	0.8126	0.719	0.6385	0.5526	0.680675	0.6751	0.6476	0.5268	0.5066	0.589025
1515	6.4	6.45	31	LE01Gene00607.t1	LE01Gene00607.t1	4		1.049	1.1829	0.8262	0.9365	0.99865	0.9675	1.1271	0.7618	0.8861	0.935625	0.9799	1.0695	0.7759	0.8425	0.91695
1516	6.39	6.45	24	LE01Gene14017.t1	LE01Gene14017.t1	20		2.757	2.4891	1.8153	1.6489	2.17758	2.5928	2.3114	1.708	1.5235	2.03392	1.2888	1.3817	0.853	0.9121	1.1089
1517	6.38	6.6	26.4	LE01Gene03496.t1	LE01Gene03496.t1	5		0.8159	0.9654	0.8452	1.0114	0.909475	0.7006	0.7998	0.7291	0.8326	0.765525	0.7072	0.8474	0.7397	0.8841	0.7946
1518	6.38	6.58	33.2	LE01Gene11953.t1	LE01Gene11953.t1	5		0.8596	1.0102	0.9048	1.0686	0.9608	0.9932	0.957	1.0475	1.0072	1.00123	1.2156	1.1045	1.2872	1.1631	1.1926
1519	6.37	12.77	55.5	LE01Gene05306.t1	LE01Gene05306.t1	14		0.7845	0.86	0.7456	0.8233	0.80335	0.6762	0.696	0.6442	0.6626	0.66975	0.6298	0.544	0.6025	0.5213	0.5744
1520	6.36	6.42	17.3	LE01Gene01913.t1	LE01Gene01913.t1	4		1.1861	0.8656	1.4558	1.0587	1.14155	1.2067	1.1514	1.3893	1.3717	1.27978	1.4449	1.3641	1.7132	1.6073	1.53238
1521	6.35	6.54	21.5	LE01Gene01036.t1	LE01Gene01036.t1	4		1.7001	1.263	1.3456	1.0389	1.3369	1.3865	1.9424	1.1615	1.5276	1.5045	1.0873	1.3766	0.907	1.1173	1.12205
1522	6.34	6.53	46	LE01Gene14267.t2	LE01Gene14267.t2	6		1.0918	1.1461	1.1903	1.2491	1.16932	1.0517	0.9983	1.1456	1.0907	1.07157	1.1322	1.0907	1.2384	1.1862	1.16187
1523	6.33	6.51	14.4	LE01Gene14224.t1	LE01Gene14224.t1	6		0.8529	0.8593	1.2274	1.2396	1.0448	0.8014	0.8788	1.1531	1.2615	1.0237	0.9004	0.7149	1.3	1.0344	0.987425
1524	6.32	7.69	16.3	LE01Gene07254.t1	LE01Gene07254.t1	5		1.106	1.1187	0.9993	1.0192	1.0608	1.2119	1.3571	1.094	1.2314	1.2236	1.1258	1.1808	1.0102	1.0653	1.09552
1525	6.31	6.44	55.6	LE01Gene10320.t1	LE01Gene10320.t1	10		1.0483	1.0282	0.9905	0.9773	1.01107	0.9935	1.1559	0.9392	1.0933	1.04547	1.1344	0.9304	1.0773	0.8814	1.00588
1526	6.31	6.43	21.2	LE01Gene06725.t3	LE01Gene06725.t3	5		2.0476	2.1438	2.91	3.108	2.55235	0.9058	0.8859	1.3134	1.2715	1.09415	0.8941	0.7	1.3039	1.0192	0.9793
1527	6.31	6.38	17.4	LE01Gene06926.t1	LE01Gene06926.t1	4		1.2474	1.1289	1.2239	1.1065	1.17667	1.0768	1.0563	1.007	1.0388	1.04472	0.6021	0.7897	0.5864	0.7482	0.6816
1528	6.31	6.35	64.9	LE01Gene05573.t1	LE01Gene05573.t1	7		1.0392	1.0489	1.0415	1.059	1.04715	0.9981	1.0973	1.0004	1.1015	1.04932	1.2444	1.2079	1.2564	1.2137	1.2306
1529	6.3	6.4	13.8	LE01Gene08475.t1	LE01Gene08475.t1	4		1.467	1.8978	1.837	2.3921	1.89847	2.5764	2.8651	3.2237	3.5866	3.06295	2.6881	2.8604	3.3756	3.5787	3.1257
1530	6.3	6.33	29.5	LE01Gene08333.t1	LE01Gene08333.t1	5		1.2044	1.2294	1.2528	1.281	1.2419	0.9678	1.0096	0.9974	1.0544	1.0073	0.8412	0.7176	0.8838	0.7767	0.804825
1531	6.29	6.37	44.4	LE01Gene08543.t1	LE01Gene08543.t1	4		0.8009	0.9086	0.7209	0.8298	0.81505	0.8152	0.745	0.7352	0.6761	0.742875	0.8384	0.6919	0.7653	0.6182	0.72845
1532	6.28	8.39	32.8	LE01Gene08865.t2	LE01Gene08865.t2	4		1.1693	1.1637	1.0654	1.0661	1.11613	1.1438	1.1716	1.0425	1.0697	1.1069	1.2595	1.2709	1.1558	1.1609	1.21178
1533	6.28	6.47	27.1	LE01Gene10627.t1	LE01Gene10627.t1	5		1.1072	0.9806	1.1968	1.0657	1.08758	1.184	0.9224	1.2793	0.9992	1.09623	1.0963	1.38	1.1914	1.4931	1.2902
1534	6.28	6.32	42	LE01Gene12315.t2	LE01Gene12315.t2	3		1.1779	1.0249	1.1608	1.0157	1.09482	0.9186	0.8751	0.9038	0.8638	0.890325	0.8274	1.122	0.8193	1.1088	0.969375
1535	6.26	7.42	11.7	LE01Gene06582.t1	LE01Gene06582.t1	7		0.8536	1.004	0.8212	0.9674	0.91155	0.9264	1.0433	0.8907	1.0018	0.96555	0.8975	0.9319	0.8658	0.8964	0.8979
1536	6.26	6.33	23.3	LE01Gene06927.t1	LE01Gene06927.t1	5		0.9584	0.8671	1.1101	1.0109	0.986625	0.8871	0.9772	1.0307	1.1391	1.00853	0.9164	0.996	1.0693	1.1574	1.03478
1537	6.25	6.38	24	LE01Gene06967.t2	LE01Gene06967.t2	3		1.0694	0.9802	1.1346	1.0465	1.05767	1.1771	1.0587	1.2451	1.1193	1.15005	1.2206	1.1674	1.2971	1.2286	1.22842
1538	6.25	6.29	18.9	LE01Gene01791.t1	LE01Gene01791.t1	3		1.0352	1.3178	0.8348	1.0844	1.06805	1.1429	1.3011	0.925	1.0557	1.10617	1.3159	1.6629	1.0735	1.3511	1.35085
1539	6.25	6.28	95.8	LE01Gene11250.t1	LE01Gene11250.t1	7		0.9118	0.9773	0.98	1.0565	0.9814	1.0699	1.0099	1.1503	1.0862	1.07908	1.4303	1.536	1.5415	1.6476	1.53885
1540	6.23	6.26	21.7	LE01Gene12899.t1	LE01Gene12899.t1	4		0.9531	0.9231	0.8258	0.8051	0.876775	0.9383	0.9855	0.8158	0.856	0.8989	1.0517	1.0348	0.9173	0.896	0.97495
1541	6.22	6.36	46.6	LE01Gene04540.t1	LE01Gene04540.t1	5		0.7778	0.8037	0.7931	0.8255	0.800025	0.699	0.7465	0.7143	0.7633	0.730775	0.7505	0.7922	0.7703	0.8113	0.781075
1542	6.21	6.3	20.7	LE01Gene02588.t1	LE01Gene02588.t1	4		0.4473	0.5329	0.4357	0.5175	0.48335	0.4985	0.6571	0.4819	0.6336	0.567775	0.5087	0.5942	0.4934	0.5749	0.5428
1543	6.21	6.25	27.2	LE01Gene00228.t1	LE01Gene00228.t1	5		1.4128	1.323	1.3842	1.3231	1.36078	1.2175	1.2316	1.2462	1.2256	1.23022	1.0697	1.0917	1.1337	1.0187	1.07845
1544	6.19	6.22	36	LE01Gene12467.t1	LE01Gene12467.t1	3		0.7239	0.8077	0.842	0.9444	0.8295	0.812	0.7099	0.9421	0.8196	0.8209	0.764	0.7276	0.8928	0.8461	0.807625
1545	6.17	6.57	31.3	LE01Gene05247.t2	LE01Gene05247.t2	3		1.0342	0.9757	1.1452	1.0891	1.06105	1.1683	1.0484	1.2983	1.1659	1.17022	0.9938	1.101	1.1087	1.2273	1.1077
1546	6.16	6.3	71.4	LE01Gene00633.t1	LE01Gene00633.t1	10		0.6592	0.6815	0.7315	0.7682	0.7101	0.5993	0.5822	0.672	0.6527	0.62655	0.5579	0.6112	0.6265	0.6845	0.620025
1547	6.16	6.22	10.5	LE01Gene06156.t2	LE01Gene06156.t2	4		1.0752	1.1403	0.8425	0.8974	0.98885	1.3208	0.7978	1.0328	0.6232	0.94365	1.0538	0.9593	0.8272	0.7515	0.89795
1548	6.15	6.37	9.9	LE01Gene04208.t1	LE01Gene04208.t1	6		1.2174	1.2829	1.2716	1.349	1.28023	1.118	1.3116	1.169	1.3723	1.24273	1.2722	1.3608	1.3367	1.4257	1.34885
1549	6.14	6.16	46.7	LE01Gene03071.t1	LE01Gene03071.t1	3		0.7874	0.7697	1.022	1.0124	0.897875	0.855	0.8046	1.1165	1.0452	0.955325	0.7626	0.8066	1.0017	1.0489	0.90495
1550	6.13	6.26	18.3	LE01Gene11937.t2	LE01Gene11937.t2	3		1.2834	1.1313	1.0877	0.9609	1.11582	1.3598	1.1978	1.1471	1.0132	1.17948	1.1554	1.1099	0.9801	0.9405	1.04648
1551	6.13	6.16	14.5	LE01Gene13051.t1	LE01Gene13051.t1	3		0.8849	0.9333	0.8417	0.894	0.888475	1.1477	0.9905	1.0946	0.9534	1.04655	0.9302	1.1206	0.8887	1.0639	1.00085
1552	6.13	6.15	10.5	LE01Gene07031.t1	LE01Gene07031.t1	4		2.2447	2.3138	2.2821	2.3598	2.3001	1.4464	1.2938	1.4674	1.3119	1.37987	1.4869	1.0265	1.5112	1.0444	1.26725
1553	6.12	6.14	25.6	LE01Gene11732.t1	LE01Gene11732.t1	4		1.7887	1.709	1.6338	1.5786	1.67752	1.8235	1.5488	1.6529	1.4078	1.60825	1.7294	1.6354	1.5644	1.4898	1.60475
1554	6.11	6.23	44.4	LE01Gene00353.t1	LE01Gene00353.t1	3		0.9205	1.0363	0.9363	1.0595	0.98815	0.8285	0.8582	0.8438	0.877	0.851875	0.8211	0.7707	0.8426	0.7852	0.8049
1555	6.1	6.16	34	LE01Gene03323.t1	LE01Gene03323.t1	3		0.9196	0.8353	0.8725	0.7971	0.856125	0.9594	0.9049	0.9071	0.8567	0.907025	0.8137	0.8124	0.7717	0.7704	0.79205
1556	6.1	6.12	19.2	LE01Gene03684.t1	LE01Gene03684.t1	3		0.913	0.9216	0.9523	0.9666	0.938375	0.95	0.7998	0.9912	0.8359	0.894225	0.9186	0.9206	0.9627	0.9621	0.941
1557	6.08	8.12	12.9	LE01Gene01503.t1	LE01Gene01503.t1	4		1.2566	1.5739	1.4655	1.8449	1.53522	1.0022	1.2713	1.1639	1.4684	1.22645	1.2275	0.9335	1.4051	1.0632	1.15732
1558	6.08	6.1	20.9	LE01Gene08097.t1	LE01Gene08097.t1	3		0.7912	0.7529	0.8351	0.8048	0.796	0.7743	0.7954	0.8166	0.8456	0.807975	0.7419	0.8037	0.7909	0.8512	0.796925
1559	6.08	6.1	44	LE01Gene09347.t1	LE01Gene09347.t1	12		0.8641	0.8211	0.8869	0.8487	0.8552	0.5661	0.5121	0.5786	0.5237	0.545125	0.5387	0.4782	0.5541	0.4864	0.51435
1560	6.07	6.11	21	LE01Gene11722.t2	LE01Gene11722.t2	4		1.8617	1.796	2.6861	2.6105	2.23857	1.388	1.6087	1.9869	2.3129	1.82412	1.7292	1.8867	2.4754	2.733	2.20608
1561	6.07	6.09	15.7	LE01Gene03537.t2	LE01Gene03537.t2	3		0.6596	0.8333	0.7042	0.8752	0.768075	0.8098	0.9543	0.844	0.9996	0.901925	0.7313	0.8182	0.7754	0.8487	0.7934
1562	6.07	6.09	31.6	LE01Gene00182.t1	LE01Gene00182.t1	3		0.8711	1.0124	0.6901	0.7955	0.842275	1.139	1.2459	0.8934	0.9769	1.0638	0.9413	1.3551	0.7391	1.068	1.02588
1563	6.07	6.09	14.2	LE01Gene00327.t1	LE01Gene00327.t1	3		0.6466	0.7947	0.6063	0.7582	0.70145	0.7119	0.6351	0.6733	0.5993	0.6549	0.7373	0.5549	0.6995	0.5284	0.630025
1564	6.07	6.08	38.1	LE01Gene08535.t1	LE01Gene08535.t1	4		1.2591	0.7918	1.7002	1.0756	1.20667	0.9914	1.3309	1.3392	1.7989	1.3651	0.7781	0.838	1.056	1.1345	0.95165
1565	6.06	6.21	40.3	LE01Gene05502.t1	LE01Gene05502.t1	7		1.2994	1.26	1.087	1.0566	1.17575	1.0346	1.0891	0.8309	0.8879	0.960625	1.1454	1.21	0.9372	0.9916	1.07105
1566	6.06	6.11	42.3	LE01Gene04741.t1	LE01Gene04741.t1	7		0.9331	1.0158	1.0097	1.1057	1.01608	0.8692	0.7282	0.941	0.7884	0.8317	0.7851	0.8757	0.8539	0.9498	0.866125
1567	6.05	6.06	22.8	LE01Gene10050.t1	LE01Gene10050.t1	5		3.796	3.701	2.7676	2.7303	3.24872	5.1493	3.9079	3.772	2.9258	3.93875	2.715	3.2758	1.9827	2.3639	2.58435
1568	6.05	6.06	12.4	LE01Gene02193.t2	LE01Gene02193.t2	4		1.0931	1.0025	0.89	0.8128	0.9496	1.0489	1.4698	0.8496	1.1856	1.13848	1.0691	0.8635	0.8795	0.7018	0.878475
1569	6.04	8.07	21.1	LE01Gene00810.t1	LE01Gene00810.t1	4		0.76	0.6927	0.7612	0.7027	0.72915	0.8976	0.7129	0.9068	0.7182	0.808875	0.6233	0.7448	0.6323	0.7513	0.687925
1570	6.04	6.57	42.3	LE01Gene04051.t1	LE01Gene04051.t1	6		2.0269	1.73	3.342	2.8697	2.49215	1.6338	1.3416	2.695	2.2143	1.97117	1.3806	1.4056	2.288	2.3236	1.84945
1571	6.04	6.44	12.4	LE01Gene00047.t2	LE01Gene00047.t2	9		2.1384	1.9878	2.0378	1.906	2.0175	2.4862	2.2661	2.3707	2.1649	2.32197	2.599	2.9601	2.4929	2.8325	2.72113
1572	6.04	6.11	11.7	LE01Gene02506.t1	LE01Gene02506.t1	15		1.1693	1.0405	1.1156	0.9977	1.08078	1.2958	1.095	1.2371	1.046	1.16848	1.2112	0.8118	1.1603	0.7787	0.9905
1573	6.03	6.29	28.2	LE01Gene08255.t1	LE01Gene08255.t1	5		0.8607	0.6098	0.9587	0.6839	0.778275	0.7701	0.702	0.8574	0.7831	0.77815	0.7078	0.6775	0.7932	0.7576	0.734025
1574	6.03	6.04	24.4	LE01Gene08045.t1	LE01Gene08045.t1	4		0.9422	1.193	1.0113	1.2891	1.1089	1.0386	1.1149	1.0348	1.1348	1.08078	0.8086	0.9616	0.8407	0.9436	0.888625
1575	6.03	6.04	41.2	LE01Gene12828.t1	LE01Gene12828.t1	3		0.8828	0.7875	0.716	0.6421	0.7571	0.8389	0.8405	0.6799	0.6832	0.760625	0.8308	0.8547	0.6748	0.6914	0.762925
1576	6.02	6.1	10.3	LE01Gene05154.t1	LE01Gene05154.t1	3		1.1362	1.1802	0.8318	0.8731	1.00533	1.1398	1.2079	0.8376	0.8888	1.01852	1.1655	1.0449	0.8604	0.7695	0.960075
1577	6.02	6.05	19.7	LE01Gene01892.t1	LE01Gene01892.t1	3		1.2952	1.2041	0.9928	0.9199	1.103	1.1813	1.1166	0.8999	0.8483	1.01153	1.2714	1.2668	0.9746	0.9706	1.12085
1578	6.02	6.05	14.3	LE01Gene01083.t1	LE01Gene01083.t1	3		1.1279	1.0692	0.8388	0.7945	0.9576	0.9471	1.306	0.7013	0.9644	0.9797	1.1231	1.0175	0.8323	0.7544	0.931825
1579	6.02	6.04	13.9	LE01Gene03870.t1	LE01Gene03870.t1	3		2.1224	1.9926	9.0859	8.7048	5.47643	1.2552	1.7117	5.3007	7.1495	3.85427	1.2013	1.4663	5.1259	5.9121	3.4264
1580	6.02	6.03	11.3	LE01Gene10637.t1	LE01Gene10637.t1	4		1.0182	0.9807	0.8916	0.8653	0.93895	1.0345	0.9844	0.9069	0.8634	0.9473	0.8531	0.9586	0.7494	0.8392	0.850075
1581	6.02	6.03	23.2	LE01Gene05880.t3	LE01Gene05880.t3	3		1.1864	1.2611	1.0782	1.147	1.16817	0.9185	1.0027	0.8356	0.9038	0.91515	1.1257	0.9792	1.015	0.8843	1.00105
1582	6.01	6.09	17.5	LE01Gene10143.t1	LE01Gene10143.t1	3		1.623	1.1682	2.3668	1.7138	1.71795	1.4158	1.094	2.0655	1.5969	1.54305	1.9105	1.3294	2.8002	1.9437	1.99595
1583	6.01	6.06	36.6	LE01Gene06846.t1	LE01Gene06846.t1	3		1.0102	1.1887	1.0705	1.2637	1.13328	0.9915	0.9682	1.052	1.0285	1.01005	1.0255	1.1301	1.0932	1.2009	1.11242
1584	6.01	6.06	19.7	LE01Gene08044.t1	LE01Gene08044.t1	5		3.9358	4.1331	2.8931	3.0588	3.5052	1.5978	1.8786	1.1705	1.3648	1.50293	1.7476	2.1473	1.2748	1.5668	1.68412
1585	6.01	6.03	13.7	LE01Gene09003.t2	LE01Gene09003.t2	3		0.8377	0.944	0.7606	0.8578	0.850025	1.0347	1.1508	0.9347	1.0411	1.04032	0.9227	0.7764	0.8366	0.7017	0.80935
1586	6.01	6.01	10.5	LE01Gene07273.t1	LE01Gene07273.t1	5		1.7613	1.6256	1.7326	1.6145	1.6835	1.9989	2.0465	1.9791	2.0355	2.015	1.0339	1.0469	1.0118	1.0262	1.0297
1587	6.01	6.01	8.9	LE01Gene05651.t1	LE01Gene05651.t1	3		1.0436	1.2661	0.9827	1.2071	1.12488	1.0146	1.3131	0.9591	1.2372	1.131	1.247	0.8638	1.1829	0.8165	1.02755
1588	6	10.11	27.8	LE01Gene03218.t3	LE01Gene03218.t3	9		0.8363	0.9178	0.9305	1.0242	0.9272	0.9109	0.8841	1.0148	0.9865	0.949075	0.7856	0.8095	0.8802	0.9027	0.8445
1589	6	8.09	20.8	LE01Gene01655.t2	LE01Gene01655.t2	5		0.9664	0.9556	1.1085	1.1036	1.03353	0.8113	1.22	0.9336	1.3954	1.09008	0.8926	0.9451	1.0308	1.0862	0.988675
1590	6	8.01	24	LE01Gene08997.t5	LE01Gene08997.t5	6		1.7677	2.9824	1.3603	2.3089	2.10482	1.6679	1.8129	1.284	1.3965	1.54033	1.6107	2.8292	1.2458	2.1827	1.9671
1591	6	8.01	23.1	LE01Gene09105.t1	LE01Gene09105.t1	4		1.6199	2.0514	1.5835	2.0245	1.81982	1.5666	1.0626	1.4986	1.0144	1.28555	0.9537	1.1654	0.9162	1.1175	1.0382
1592	6	6.61	14.6	LE01Gene12334.t1	LE01Gene12334.t1	4		0.7622	0.8194	0.7899	0.8561	0.8069	0.6384	0.9494	0.6624	0.9858	0.809	0.6724	0.7449	0.7015	0.7751	0.723475
1593	6	6.39	17.7	LE01Gene02763.t1	LE01Gene02763.t1	5		2.2288	2.1917	1.8933	1.8722	2.0465	1.2915	1.2909	1.0962	1.0961	1.19368	1.339	1.2062	1.1412	1.0293	1.17893
1594	6	6.07	16.8	LE01Gene00451.t2	LE01Gene00451.t2	4		0.8219	1.0223	0.9877	1.2377	1.0174	0.9631	0.9325	1.1599	1.1253	1.0452	1.0679	1.205	1.2953	1.4572	1.25635
1595	6	6.07	25.2	LE01Gene00673.t1	LE01Gene00673.t1	4		1.3699	1.1651	1.0339	0.8844	1.11333	1.1996	1.1176	0.9111	0.8395	1.01695	1.0425	1.2277	0.788	0.9315	0.997425
1596	6	6.01	14.4	LE01Gene12446.t2	LE01Gene12446.t2	4		1.247	1.2888	1.3607	1.4151	1.3279	1.0473	0.7821	1.1461	0.8349	0.9526	1.0759	1.1153	1.1844	1.2286	1.15105
1597	6	6.01	24.9	LE01Gene06393.t2	LE01Gene06393.t2	3		0.7669	1.2031	1.0293	1.6474	1.16168	0.8729	0.7228	1.1461	0.9795	0.930325	1.0054	1.1548	1.3662	1.5826	1.27725
1598	6	6.01	26.5	LE01Gene01551.t3	LE01Gene01551.t3	3		1.2547	1.1467	1.1817	1.0858	1.16722	1.0744	1.2369	1.0132	1.1663	1.1227	0.9818	1.2926	0.9295	1.2202	1.10603
1599	6	6.01	19.7	LE01Gene06423.t1	LE01Gene06423.t1	4		3.1782	3.076	4.13	4.0401	3.60607	2.8671	2.4651	3.7731	3.2321	3.08435	2.3485	1.9747	3.1942	2.7009	2.55457
1600	6	6.01	22.6	LE01Gene08053.t1	LE01Gene08053.t1	4		1.2745	1.5756	0.6642	0.826	1.08508	1.3157	2.4136	0.6859	1.259	1.41855	1.5527	1.3093	0.8132	0.684	1.0898
1601	6	6.01	22.2	LE01Gene07495.t1	LE01Gene07495.t1	3		1.0006	0.8499	0.9887	0.844	0.9208	1.0258	0.9848	1.0151	0.9731	0.9997	1.1244	1.5988	1.1144	1.5909	1.35712
1602	6	6.01	21.9	LE01Gene07873.t1	LE01Gene07873.t1	4		0.6137	0.8049	0.4251	0.5671	0.6027	0.959	1.0663	0.672	0.7511	0.8621	1.1893	0.9193	0.8381	0.6462	0.898225
1603	6	6	49	LE01Gene02228.t1	LE01Gene02228.t1	3		1.3038	1.1378	1.3293	1.1643	1.2338	1.0572	1.3009	1.0801	1.3291	1.19183	1.0415	1.2887	1.0697	1.3177	1.1794
1604	6	6	17.7	LE01Gene08429.t2	LE01Gene08429.t2	4		0.9211	0.8459	0.9602	0.8736	0.9002	0.7934	0.5971	0.8256	0.6282	0.711075	0.7799	0.5901	0.8124	0.6124	0.6987
1605	6	6	55.6	LE01Gene04528.t1	LE01Gene04528.t1	4		0.666	0.7205	0.8188	1.0347	0.81	0.9905	1.0269	1.1793	1.2506	1.11183	0.7486	1.0083	0.9729	1.4408	1.04265
1606	6	6	25.1	LE01Gene04316.t1	LE01Gene04316.t1	3		0.9109	0.6806	0.9178	0.6901	0.79985	0.868	0.6887	0.875	0.6943	0.7815	0.8959	0.9232	0.9068	0.9321	0.9145
1607	6	6	30.4	LE01Gene03818.t1	LE01Gene03818.t1	5		2.1406	2.1979	2.3489	2.43	2.27935	2.6826	1.9877	2.9474	2.1838	2.45038	2.8789	3.2031	3.1879	3.5499	3.20495
1608	6	6	10.7	LE01Gene05858.t1	LE01Gene05858.t1	3		0.9183	0.9046	1.0832	1.075	0.995275	1.0938	1.1417	1.2777	1.34	1.2133	0.8806	0.9202	1.0325	1.0695	0.9757
1609	6	6	50	LE01Gene13583.t1	LE01Gene13583.t1	6		0.8864	0.839	0.9427	0.898	0.891525	0.7354	0.815	0.7832	0.8659	0.799875	0.7752	0.9511	0.8289	1.0144	0.8924
1610	6	6	16.4	LE01Gene12644.t1	LE01Gene12644.t1	3		0.6692	0.6929	0.5556	0.5775	0.6238	0.4857	0.471	0.4053	0.3937	0.438925	0.5782	0.4453	0.4831	0.377	0.4709
1611	6	6	29.8	LE01Gene10993.t2	LE01Gene10993.t2	3		0.9893	0.9746	1.0904	1.0778	1.03303	1.0955	0.867	1.1977	0.9587	1.02973	1.1475	0.9371	1.2739	1.0421	1.10015
1612	6	6	64.1	LE01Gene10272.t2	LE01Gene10272.t2	3		1.8817	2.1141	1.8943	2.1123	2.0006	1.4022	1.3884	1.4093	1.3956	1.39887	1.2321	1.2503	1.2513	1.2548	1.24713
1613	6	6	28	LE01Gene04945.t1	LE01Gene04945.t1	3		1.1766	1.297	1.4171	1.5613	1.363	1.149	1.1603	1.3866	1.4014	1.27433	1.2564	1.4019	1.5171	1.692	1.46685
1614	6	6	21	LE01Gene03339.t1	LE01Gene03339.t1	4		1.1355	0.8361	1.2725	0.9427	1.0467	0.9424	0.9571	1.0566	1.0736	1.00743	0.5709	0.8471	0.643	0.9518	0.7532
1615	6	6	15.7	LE01Gene00646.t2	LE01Gene00646.t2	3		0.5481	0.6433	0.7573	0.9289	0.7194	0.9347	0.9289	1.3359	1.3165	1.129	0.6579	0.6198	0.9453	0.8962	0.7798
1616	6	6	23.2	LE01Gene00292.t1	LE01Gene00292.t1	4		1.6874	1.7058	1.269	1.2943	1.48913	2.0289	2.1644	1.5334	1.6316	1.83958	1.8582	2.246	1.4108	1.6941	1.80228
1617	6	6	29.8	LE01Gene10325.t1	LE01Gene10325.t1	3		0.9106	0.8116	0.925	0.8299	0.869275	0.6767	0.7051	0.6887	0.7149	0.69635	0.6096	0.6437	0.622	0.6516	0.631725
1618	6	6	14.9	LE01Gene06973.t2	LE01Gene06973.t2	13		4.4071	3.9827	4.402	4.0053	4.19928	3.2795	2.4149	3.3464	2.4901	2.88273	3.2551	3.6431	3.3303	3.6853	3.47845
1620	6	6	12.8	LE01Gene05973.t1	LE01Gene05973.t1	3		1.6547	1.2789	1.2325	0.9584	1.28113	1.6291	1.3655	1.2143	1.0181	1.30675	1.841	2.0004	1.3778	1.4933	1.67813
1621	6	6	37.3	LE01Gene05853.t1	LE01Gene05853.t1	4		3.7106	3.7235	3.1663	3.201	3.45035	2.3827	2.3638	2.0346	2.0171	2.19955	2.5251	2.0033	2.1639	1.7162	2.10213
1622	6	6	33.6	LE01Gene02001.t1	LE01Gene02001.t1	3		1.1721	1.2979	1.2609	1.4052	1.28402	1.3932	1.6097	1.4994	1.7325	1.5587	1.3523	1.401	1.4633	1.5119	1.43213
1623	5.96	6	12.9	LE01Gene04082.t1	LE01Gene04082.t1	3		1.0154	1.0389	0.9309	0.9574	0.98565	1.0019	0.9488	0.9201	0.872	0.9357	1.0403	0.9605	0.9592	0.8839	0.960975
1624	5.95	6.06	18.5	LE01Gene03156.t1	LE01Gene03156.t1	3		0.9442	1.0846	0.9673	1.1188	1.02873	1.0671	0.9975	1.0941	1.0238	1.04563	0.9056	0.9416	0.9337	0.9674	0.937075
1625	5.95	6.05	29.8	LE01Gene01535.t2	LE01Gene01535.t2	3		0.75	0.6705	0.5756	0.5204	0.629125	0.6006	1.1436	0.4807	0.937	0.790475	0.7425	0.5468	0.5749	0.4214	0.5714
1626	5.93	6.19	26.4	LE01Gene06185.t1	LE01Gene06185.t1	5		1.2188	0.9069	1.1965	0.8949	1.05428	0.9769	1.0509	0.9615	1.0279	1.0043	1.0672	0.9753	1.0515	0.9604	1.0136
1627	5.93	6.01	9.7	LE01Gene02363.t1	LE01Gene02363.t1	3		0.5535	0.8078	0.7644	1.1231	0.8122	0.9786	0.9719	1.3605	1.3416	1.16315	0.9319	0.9204	1.3037	1.2673	1.10583
1628	5.92	6.17	9.3	LE01Gene08486.t1	LE01Gene08486.t1	4		0.6941	0.7409	0.6777	0.7239	0.70915	0.6833	0.5663	0.6656	0.5534	0.61715	0.7091	0.7357	0.6935	0.718	0.714075
1629	5.9	6.35	13.1	LE01Gene04687.t1	LE01Gene04687.t1	5		1.3888	1.4367	1.2887	1.3409	1.36377	1.563	1.4351	1.4562	1.3334	1.44693	1.695	1.7672	1.6153	1.6907	1.69205
1630	5.89	6.37	26.5	LE01Gene12114.t2	LE01Gene12114.t2	6		0.8142	0.8508	0.9576	1.004	0.90665	0.8886	0.8803	1.0376	1.0338	0.960075	0.825	0.7733	0.9743	0.9085	0.870275
1631	5.89	6.27	18.3	LE01Gene07491.t1	LE01Gene07491.t1	5		0.9684	1.0312	0.996	1.0701	1.01642	1.0525	1.0114	1.0888	1.0402	1.04822	1.0098	1.0168	1.0443	1.0508	1.03042
1632	5.89	6.01	22.3	LE01Gene03101.t1	LE01Gene03101.t1	3		0.84	0.9076	0.9589	1.0422	0.937175	1.2612	1.1911	1.4407	1.3628	1.31395	1.2957	1.364	1.4882	1.5673	1.4288
1633	5.87	6.23	54.1	LE01Gene01341.t1	LE01Gene01341.t1	3		1.0871	1.3395	0.7243	0.9023	1.0133	1.1954	1.15	0.7971	0.7675	0.9775	1.1529	1.2446	0.78	0.8445	1.0055
1634	5.87	6.21	23.4	LE01Gene04167.t1	LE01Gene04167.t1	6		1.0847	1.1165	1.137	1.1767	1.12872	1.0677	1.0636	1.1176	1.1167	1.0914	1.038	1.0739	1.092	1.1221	1.0815
1635	5.86	6.01	30.4	LE01Gene12687.t2	LE01Gene12687.t2	4		1.0637	0.8152	1.4392	1.11	1.10703	1.4239	1.7608	1.9152	2.3836	1.87087	1.4687	1.6569	1.9464	2.2068	1.8197
1636	5.86	5.97	13.5	LE01Gene05167.t2	LE01Gene05167.t2	3		1.1462	0.9934	0.9696	0.8326	0.98545	0.9074	1.0575	0.7552	0.8863	0.9016	0.9713	1.0684	0.8303	0.8994	0.94235
1637	5.85	6.2	52.9	LE01Gene08057.t1	LE01Gene08057.t1	5		1.3204	1.3289	1.5103	1.5265	1.42152	1.0372	1.2205	1.1539	1.3972	1.2022	1.3808	1.3703	1.569	1.5364	1.46413
1638	5.85	6.05	18.3	LE01Gene10649.t1	LE01Gene10649.t1	3		0.9089	0.9228	0.8755	0.8974	0.90115	0.9478	1.2781	0.9431	1.2393	1.10208	1.1486	1.242	1.1147	1.2016	1.17673
1639	5.83	5.93	39	LE01Gene08877.t2	LE01Gene08877.t2	3		1.2336	1.1489	1.1547	1.0746	1.15295	1.0956	1.207	1.0291	1.1338	1.11637	1.0687	1.0475	1.0071	0.9856	1.02723
1640	5.82	6.26	15.2	LE01Gene05459.t1	LE01Gene05459.t1	5		0.8253	0.8392	0.8523	0.8746	0.84785	0.7246	0.6885	0.7512	0.7122	0.719125	0.6956	0.7365	0.7252	0.794	0.737825
1641	5.82	6.1	10.8	LE01Gene05768.t2	LE01Gene05768.t2	3		1.0082	1.0138	0.9008	0.9138	0.95915	0.9136	0.889	0.8196	0.7947	0.854225	0.8872	0.9906	0.7972	0.9008	0.89395
1642	5.79	5.91	48.9	LE01Gene03102.t2	LE01Gene03102.t2	5		1.3582	1.396	1.3822	1.4031	1.38488	1.2668	1.1915	1.2945	1.2091	1.24047	1.3803	1.4403	1.4105	1.4872	1.42957
1643	5.78	5.96	33.8	LE01Gene01068.t1	LE01Gene01068.t1	4		1.8714	1.7199	1.7508	1.6251	1.7418	1.2237	1.2676	1.1435	1.192	1.2067	1.2975	1.2912	1.2234	1.2059	1.2545
1644	5.77	5.95	37	LE01Gene06403.t2	LE01Gene06403.t2	4		0.9078	1.0416	1.0052	1.1616	1.02905	0.6436	0.6648	0.7132	0.7388	0.6901	0.5801	0.4758	0.6466	0.529	0.557875
1645	5.75	6.01	13.9	LE01Gene05815.t2	LE01Gene05815.t2	3		0.4362	0.5517	0.8007	1.0032	0.69795	0.6123	0.4708	1.1171	0.8592	0.76485	0.6878	0.6145	1.2558	1.1253	0.92085
1646	5.73	6.02	23.6	LE01Gene10087.t2	LE01Gene10087.t2	5		0.8527	0.9841	0.8662	0.991	0.9235	0.9642	1.0094	0.9809	1.0249	0.99485	0.9367	0.9086	0.9609	0.9184	0.93115
1647	5.72	5.84	22.5	LE01Gene07156.t1	LE01Gene07156.t1	3		0.6497	1.3487	0.4658	0.9728	0.85925	1.4888	0.8845	1.0678	0.6348	1.01897	2.1306	2.258	1.5353	1.6231	1.88675
1648	5.71	6.13	51.6	LE01Gene02986.t1	LE01Gene02986.t1	5		0.8395	0.8802	0.8544	0.9003	0.8686	0.8677	0.7789	0.8863	0.794	0.831725	0.825	0.8333	0.8421	0.8478	0.83705
1649	5.7	5.91	31.7	LE01Gene03315.t1	LE01Gene03315.t1	6		1.5405	1.3692	1.3043	1.1681	1.34553	1.5581	1.3965	1.3231	1.1874	1.36628	1.3495	1.4981	1.1502	1.2742	1.318
1650	5.65	5.84	44.1	LE01Gene00173.t1	LE01Gene00173.t1	5		0.8929	0.9726	0.9395	1.0286	0.9584	0.8119	0.7783	0.8557	0.8193	0.8163	0.6697	0.7077	0.7084	0.7436	0.70735
1651	5.64	5.88	24.3	LE01Gene01612.t1	LE01Gene01612.t1	4		0.6435	0.8307	0.8554	1.0934	0.85575	0.7869	0.6119	1.0468	0.816	0.8154	0.8159	0.533	1.0827	0.7091	0.785175
1652	5.64	5.78	11.9	LE01Gene05600.t1	LE01Gene05600.t1	5		0.9314	1.0157	0.7519	0.8208	0.87995	1.1947	1.0284	0.9611	0.8238	1.002	1.0739	1.0504	0.8642	0.8445	0.95825
1653	5.64	5.75	53	LE01Gene10299.t1	LE01Gene10299.t1	8		1.5065	1.5629	1.5504	1.6161	1.55897	1.594	1.271	1.6455	1.3116	1.45553	1.4687	1.7946	1.5159	1.8466	1.65645
1654	5.62	9.26	45	LE01Gene12909.t2	LE01Gene12909.t2	6		0.8585	0.931	0.9521	1.0358	0.94435	1.1479	1.0734	1.2715	1.1916	1.1711	1.1501	1.3299	1.2789	1.4721	1.30775
1655	5.62	5.99	38.5	LE01Gene07361.t1	LE01Gene07361.t1	4		0.8599	0.7877	0.9498	0.875	0.8681	0.9194	0.7199	1.0156	0.7954	0.862575	0.8222	0.8488	0.9113	0.9394	0.880425
1656	5.58	5.75	15.1	LE01Gene03587.t1	LE01Gene03587.t1	3		0.8572	0.7747	0.7821	0.7112	0.7813	0.9356	0.9897	0.8556	0.9069	0.92195	0.7301	0.7686	0.6718	0.7049	0.71885
1657	5.57	6.19	36	LE01Gene10342.t1	LE01Gene10342.t1	7		0.9158	0.703	1.0079	0.7788	0.851375	0.7901	1.0188	0.8705	1.1235	0.950725	0.7941	0.9146	0.879	1.0086	0.899075
1658	5.57	5.77	14.3	LE01Gene11431.t1	LE01Gene11431.t1	3		0.5587	0.6186	0.4773	0.5322	0.5467	0.7111	0.697	0.6044	0.5925	0.65125	0.7601	0.6075	0.649	0.5176	0.63355
1659	5.57	5.71	11.8	LE01Gene13314.t1	LE01Gene13314.t1	4		0.9228	0.8789	1.0111	0.9766	0.94735	0.9246	1.023	1.0197	1.1132	1.02012	0.8439	0.9306	0.9369	1.0205	0.932975
1660	5.56	5.95	18.8	LE01Gene01371.t2	LE01Gene01371.t2	3		0.7748	0.7769	0.7313	0.7378	0.7552	0.8532	0.8485	0.8059	0.8023	0.827475	0.8836	1.0154	0.8383	0.9613	0.92465
1661	5.56	5.74	31.1	LE01Gene12780.t2	LE01Gene12780.t2	4		1.3532	1.2552	1.1007	1.025	1.18352	1.4245	1.5764	1.1591	1.2806	1.36015	1.0552	1.1406	0.861	0.9317	0.997125
1662	5.54	5.75	27.5	LE01Gene13052.t1	LE01Gene13052.t1	3		0.5792	0.5445	0.6152	0.5711	0.5775	0.8687	0.7303	0.915	0.7758	0.82245	0.7678	0.8601	0.8104	0.9082	0.836625
1663	5.54	5.7	21.5	LE01Gene00921.t1	LE01Gene00921.t1	3		1.1742	1.1736	1.8164	1.8263	1.49762	0.8291	1.3319	1.2789	2.0434	1.37082	1.1456	0.7708	1.7804	1.1549	1.21292
1664	5.54	5.65	12.7	LE01Gene07697.t4	LE01Gene07697.t4	3		1.0067	1.1079	1.06	1.1738	1.0871	0.9296	0.9867	0.9793	1.0399	0.983875	0.9349	0.9494	0.9893	1.0034	0.96925
1665	5.53	7.34	45.9	LE01Gene06307.t1	LE01Gene06307.t1	4		0.8339	0.8672	0.648	0.6892	0.759575	0.8763	0.867	0.6775	0.6786	0.77485	0.8815	1.0285	0.6862	0.7988	0.84875
1666	5.52	5.64	48.9	LE01Gene11482.t1	LE01Gene11482.t1	3		1.0261	0.8827	1.11	0.9604	0.9948	1.0488	0.8965	1.1358	0.9716	1.01317	0.8776	1.0226	0.9542	1.1089	0.990825
1667	5.51	5.71	23.8	LE01Gene06091.t1	LE01Gene06091.t1	6		0.9139	1.0218	1.0882	1.2226	1.06163	0.6938	0.8684	0.8291	1.0373	0.85715	0.7209	0.6244	0.8644	0.7492	0.739725
1668	5.51	5.61	25	LE01Gene05545.t3	LE01Gene05545.t3	6		1.9715	1.8653	2.23	2.1147	2.04537	1.5181	1.561	1.701	1.7732	1.63833	1.3892	1.1957	1.5714	1.363	1.37982
1669	5.49	5.82	23	LE01Gene06350.t1	LE01Gene06350.t1	4		0.8343	1.1834	0.7319	1.0433	0.948225	0.7986	1.0404	0.6997	0.9116	0.862575	0.6875	0.6305	0.605	0.5582	0.6203
1670	5.49	5.75	11.8	LE01Gene08196.t1	LE01Gene08196.t1	4		1.0069	0.9435	0.7474	0.678	0.84395	0.9621	0.8642	0.6305	0.6115	0.767075	0.9171	0.8198	0.5878	0.6857	0.7526
1671	5.48	5.6	22.6	LE01Gene03600.t1	LE01Gene03600.t1	3		1.5283	1.1416	1.5336	1.1586	1.34052	1.28	1.4157	1.3038	1.3977	1.3493	1.5669	1.5183	1.5737	1.5456	1.55113
1672	5.48	5.58	27.9	LE01Gene11293.t1	LE01Gene11293.t1	3		0.974	0.9847	0.8765	0.892	0.9318	0.7232	0.9343	0.6552	0.8409	0.7884	0.7415	0.8099	0.671	0.7304	0.7382
1673	5.47	7.8	27.5	LE01Gene13257.t1	LE01Gene13257.t1	5		0.8384	0.8753	0.8227	0.8645	0.850225	0.8837	0.8995	0.8687	0.8851	0.88425	0.9232	0.9776	0.9122	0.9637	0.944175
1674	5.47	5.66	18.5	LE01Gene08482.t1	LE01Gene08482.t1	5		0.819	0.8689	0.9231	0.9913	0.900575	0.7291	0.7418	0.829	0.8421	0.7855	0.9073	0.7328	1.0314	0.8307	0.87555
1675	5.46	7.76	35.3	LE01Gene07134.t4	LE01Gene07134.t4	5		1.262	1.1318	1.2684	1.141	1.2008	0.9158	0.9923	0.9224	0.9979	0.9571	1.0244	0.9678	1.0354	0.9769	1.00113
1676	5.46	5.6	17.9	LE01Gene08136.t1	LE01Gene08136.t1	3		2.3078	2.1716	1.987	1.8835	2.08747	2.5368	1.9722	2.1942	1.702	2.1013	2.0995	2.0612	1.8225	1.7856	1.9422
1677	5.45	5.59	63.3	LE01Gene10744.t1	LE01Gene10744.t1	3		1.1086	1.2045	1.173	1.2792	1.19132	1.0073	1.0352	1.0471	1.095	1.04615	1.0278	1.202	1.0936	1.272	1.14885
1678	5.44	6.1	17.4	LE01Gene06425.t1	LE01Gene06425.t1	4		1.4933	1.2841	1.6907	1.4556	1.48093	1.1211	0.9485	1.2794	1.0805	1.10737	1.1413	1.2449	1.2986	1.4232	1.277
1679	5.44	5.7	28.4	LE01Gene07121.t2	LE01Gene07121.t2	4		0.9285	0.8513	0.9376	0.8638	0.8953	0.8116	0.9218	0.82	0.9338	0.8718	0.7011	0.636	0.712	0.6793	0.6821
1680	5.42	5.7	22.7	LE01Gene09385.t1	LE01Gene09385.t1	4		1.226	0.9873	0.8406	0.6739	0.93195	1.0019	1.7304	0.6795	1.179	1.1477	0.9415	1.1733	0.6485	0.7973	0.89015
1681	5.42	5.53	24	LE01Gene09646.t2	LE01Gene09646.t2	4		0.9921	0.9091	0.9234	0.8515	0.919025	0.8438	1.0973	0.7878	1.0207	0.9374	0.8793	0.8883	0.8224	0.8282	0.85455
1682	5.38	5.52	11.2	LE01Gene11993.t1	LE01Gene11993.t1	5		1.2689	1.1995	0.8682	0.8404	1.04425	1.016	1.0363	0.7027	0.709	0.866	0.9335	0.8886	0.6535	0.609	0.77115
1683	5.38	5.5	33.3	LE01Gene09620.t1	LE01Gene09620.t1	6		1.4992	1.4495	1.5198	1.4743	1.4857	1.1835	1.3288	1.197	1.3396	1.26222	1.3956	1.2211	1.4222	1.2328	1.31793
1684	5.37	6.08	52.6	LE01Gene01689.t1	LE01Gene01689.t1	4		1.3016	1.1983	1.1047	1.0207	1.15633	1.0425	1.0412	0.8826	0.882	0.962075	1.0491	1.0965	0.8917	0.9369	0.99355
1685	5.36	5.93	18.1	LE01Gene06853.t1	LE01Gene06853.t1	6		1.5513	1.4566	1.8724	1.7764	1.66417	1.3401	1.3351	1.6111	1.6058	1.47303	1.3086	1.2229	1.5881	1.478	1.3994
1686	5.31	5.52	16.6	LE01Gene06417.t1	LE01Gene06417.t1	4		1.1443	1.1341	0.9751	0.9596	1.05328	0.9428	1.025	0.79	0.8631	0.905225	1.171	1.0811	0.9915	0.9177	1.04032
1687	5.29	6.09	11.9	LE01Gene00077.t1	LE01Gene00077.t1	4		0.916	0.8114	0.8895	0.7929	0.85245	0.7926	1.254	0.7756	1.2142	1.0091	0.8567	0.7964	0.8357	0.7777	0.816625
1688	5.28	5.49	28.9	LE01Gene02095.t3	LE01Gene02095.t3	4		0.9745	0.8998	0.9685	0.9001	0.935725	0.7902	0.8615	0.7852	0.8561	0.82325	0.7741	0.8335	0.7738	0.8308	0.80305
1689	5.27	5.66	23.5	LE01Gene03887.t2	LE01Gene03887.t2	5		0.9728	1.1241	1.1367	1.3204	1.1385	1.0221	1.0577	1.1937	1.2327	1.12655	1.0754	1.1019	1.2597	1.2892	1.18155
1690	5.27	5.61	24.4	LE01Gene00013.t1	LE01Gene00013.t1	5		1.0281	0.923	0.8594	0.7739	0.8961	1.0509	1.0517	0.8761	0.8814	0.965025	1.2092	1.1251	1.015	0.9429	1.07305
1691	5.26	7.25	42.3	LE01Gene11684.t1	LE01Gene11684.t1	10		1.198	1.2265	1.1615	1.1904	1.1941	1.093	1.0954	1.0403	1.0563	1.07125	1.3792	1.3433	1.3586	1.3243	1.35135
1692	5.26	5.36	58.5	LE01Gene09369.t1	LE01Gene09369.t1	4		1.0331	1.0635	1.0208	1.0557	1.04327	0.9901	0.7969	0.9794	0.7883	0.888675	0.883	1.0585	0.8757	1.0471	0.966075
1693	5.24	5.39	21	LE01Gene05196.t2	LE01Gene05196.t2	3		1.632	1.2294	1.6269	1.233	1.43032	0.8279	1.3672	0.8257	1.3643	1.09627	0.9779	0.7349	0.9798	0.7345	0.856775
1694	5.23	5.38	20.5	LE01Gene01615.t1	LE01Gene01615.t1	3		1.0159	1.1252	0.9626	1.0732	1.04422	1.1889	0.966	1.1271	0.9165	1.04963	1.1205	1.1055	1.068	1.05	1.086
1695	5.21	7.75	10.8	LE01Gene10512.t1	LE01Gene10512.t1	5		1.3944	1.2108	1.4501	1.2652	1.33013	1.4057	1.2106	1.4621	1.2578	1.33405	1.267	1.1706	1.3228	1.2193	1.24492
1696	5.21	5.31	46.9	LE01Gene12272.t2	LE01Gene12272.t2	3		1.1102	1.0031	0.9439	0.858	0.9788	1.0088	1.1463	0.8581	0.9756	0.9972	1.4131	1.5222	1.2075	1.2975	1.36007
1697	5.19	5.33	17.3	LE01Gene04612.t1	LE01Gene04612.t1	4		2.5535	2.4073	2.2231	2.0574	2.31033	1.7856	1.6855	1.5403	1.4375	1.61223	1.7247	1.7717	1.4605	1.5295	1.6216
1698	5.19	5.28	27.1	LE01Gene02463.t1	LE01Gene02463.t1	4		0.9179	1.1157	0.9607	1.1775	1.04295	1.1212	1.5339	1.1741	1.609	1.35955	1.4545	1.4577	1.5364	1.6071	1.51392
1699	5.17	6.15	17.2	LE01Gene12867.t1	LE01Gene12867.t1	4		0.671	0.7358	0.8171	0.8748	0.774675	0.6833	0.8875	0.817	1.0507	0.859625	0.7899	0.6218	0.9418	0.7337	0.7718
1700	5.17	5.34	42.5	LE01Gene13971.t1	LE01Gene13971.t1	4		0.757	0.8511	0.8912	1.0071	0.8766	0.9554	0.825	1.1259	0.9723	0.96965	0.7871	0.7931	0.9312	0.9341	0.861375
1701	5.16	7.52	23	LE01Gene01482.t1	LE01Gene01482.t1	4		0.9413	0.8478	1.0583	0.9593	0.951675	0.8716	0.8026	0.98	0.902	0.88905	0.7686	0.8921	0.8687	1.0058	0.8838
1702	5.16	5.44	19.2	LE01Gene04262.t1	LE01Gene04262.t1	4		1.1298	0.9605	0.6353	0.4005	0.781525	1.0891	1.0238	0.4893	0.4851	0.771825	1.332	1.3655	0.5394	0.5932	0.957525
1703	5.15	5.41	16.3	LE01Gene04225.t1	LE01Gene04225.t1	5		0.9324	0.9484	1.035	1.0571	0.993225	1.0095	0.7623	1.1173	0.8517	0.9352	0.8741	0.9206	0.9738	1.0263	0.9487
1704	5.15	5.25	20.2	LE01Gene02289.t1	LE01Gene02289.t1	3		0.8314	0.8502	0.8783	0.9005	0.8651	0.702	0.8352	0.7412	0.8845	0.790725	0.6409	0.6098	0.6753	0.6501	0.644025
1705	5.14	5.27	22.3	LE01Gene00072.t1	LE01Gene00072.t1	3		0.9958	1.1916	0.9399	1.1255	1.0632	1.0865	1.1337	1.0124	1.0568	1.07235	1.1054	0.9279	1.0424	0.8739	0.9874
1706	5.13	5.25	12.9	LE01Gene08939.t1	LE01Gene08939.t1	3		0.7268	1.1927	0.6828	1.1283	0.93265	1.1399	1.2831	1.0709	1.2026	1.17413	1.4728	0.9002	1.3899	0.8437	1.15165
1707	5.12	5.67	57.1	LE01Gene04292.t1	LE01Gene04292.t1	4		0.9645	1.0384	1.0079	1.0903	1.02527	1.0086	0.8832	1.0545	0.9218	0.967025	0.813	0.8789	0.852	0.9393	0.8708
1708	5.12	5.41	21.1	LE01Gene13056.t2	LE01Gene13056.t2	3		0.6676	0.6557	0.6766	0.6677	0.6669	0.7085	0.7097	0.7165	0.7189	0.7134	0.5717	0.6418	0.582	0.6511	0.61165
1709	5.12	5.29	57.5	LE01Gene05274.t1	LE01Gene05274.t1	4		0.8507	0.8218	1.009	0.9812	0.915675	1.0999	0.7812	1.3056	0.9292	1.02897	0.9458	1.1386	1.1277	1.3542	1.14158
1710	5.11	5.23	27.8	LE01Gene01007.t1	LE01Gene01007.t1	3		0.69	0.6179	0.6369	0.5734	0.62955	0.7695	0.7755	0.7097	0.716	0.742675	0.7819	0.7991	0.7249	0.7382	0.761025
1711	5.08	7.48	63.6	LE01Gene06963.t1	LE01Gene06963.t1	6		0.5994	0.6027	0.6879	0.6972	0.6468	0.7867	0.6958	0.9038	0.7999	0.79655	0.8943	0.8766	1.034	1.0025	0.95185
1712	5.08	5.24	37.2	LE01Gene11232.t1	LE01Gene11232.t1	3		1.2055	1.1875	1.6942	1.6607	1.43697	1.1485	0.8889	1.6	1.254	1.22285	1.045	1.1059	1.4709	1.5515	1.29333
1713	5.07	5.24	31.7	LE01Gene00906.t1	LE01Gene00906.t1	3		0.8014	0.7842	0.8246	0.8066	0.8042	0.8803	0.8406	0.91	0.866	0.874225	0.8412	0.8525	0.8718	0.8822	0.861925
1714	5.07	5.2	24.9	LE01Gene00621.t1	LE01Gene00621.t1	4		1.4976	1.864	0.7336	0.9369	1.25802	1.0299	1.2937	0.5207	0.6341	0.8696	1.5041	1.082	0.7594	0.5426	0.972025
1715	5.07	5.17	9.6	LE01Gene12273.t1	LE01Gene12273.t1	3		0.8779	0.8305	0.8363	0.7949	0.8349	0.8977	0.971	0.8556	0.9235	0.91195	0.8774	0.9066	0.8383	0.8645	0.8717
1716	5.06	5.26	13.2	LE01Gene04937.t1	LE01Gene04937.t1	7		0.877	0.9597	0.931	1.0208	0.947125	0.6662	0.9696	0.708	1.0303	0.843525	0.7342	0.7342	0.7836	0.7814	0.75835
1717	5.04	5.17	31.6	LE01Gene02224.t1	LE01Gene02224.t1	4		1.073	1.1437	1.038	1.1158	1.09262	1.1165	1.2585	1.0828	1.2217	1.16987	1.1489	1.3343	1.1212	1.3007	1.22628
1718	5.04	5.15	15.5	LE01Gene00398.t1	LE01Gene00398.t1	4		0.9544	0.9608	0.9767	0.9854	0.969325	0.9959	0.9422	1.0153	0.9642	0.9794	0.7978	0.9608	0.8179	0.982	0.889625
1719	5.04	5.15	24.5	LE01Gene01718.t2	LE01Gene01718.t2	4		1.1573	1.0958	0.9933	0.9446	1.04775	1.1207	1.06	0.9595	0.9085	1.01218	1.0682	1.3903	0.9236	1.2036	1.14643
1720	5.02	5.2	17.1	LE01Gene10928.t1	LE01Gene10928.t1	3		1.0926	0.8102	1.2785	0.9525	1.03345	0.9582	0.9052	1.1176	1.0492	1.00755	0.8986	0.7586	1.0523	0.882	0.897875
1721	5.02	5.12	31.4	LE01Gene02004.t1	LE01Gene02004.t1	4		0.9416	0.9268	0.9043	0.8938	0.916625	1.1575	1.0678	1.1095	1.0239	1.08967	0.9288	0.9349	0.8945	0.8993	0.914375
1722	5	5.12	18.6	LE01Gene11288.t2	LE01Gene11288.t2	3		1.1265	1.0679	1.1727	1.1193	1.1216	0.7986	0.6664	0.8324	0.6959	0.748325	0.8738	0.8255	0.9149	0.8628	0.86925
1723	5	5.1	54.2	LE01Gene13797.t2	LE01Gene13797.t2	6		0.7993	1.4269	0.7926	1.3662	1.09625	0.8801	0.5977	0.854	0.5761	0.726975	0.5599	1.6652	0.5521	1.8478	1.15625
1724	4.99	5.1	17.8	LE01Gene00432.t3	LE01Gene00432.t3	3		1.3343	1.0189	1.3074	1.0025	1.16578	1.4423	1.094	1.4112	1.0747	1.25555	1.0912	0.7575	1.0743	0.7458	0.9172
1725	4.98	6.33	12.5	LE01Gene05770.t1	LE01Gene05770.t1	5		1.8105	1.9148	1.5762	1.7056	1.75177	1.237	1.6924	1.0902	1.4818	1.37535	1.501	1.6223	1.3177	1.4276	1.46715
1726	4.98	5.16	35.9	LE01Gene11773.t1	LE01Gene11773.t1	3		0.9559	0.9599	1.0718	1.0872	1.0187	1.0168	0.893	1.1403	1.0038	1.01348	0.8313	0.8286	0.9391	0.9354	0.8836
1727	4.97	5.95	20.8	LE01Gene10044.t1	LE01Gene10044.t1	5		0.8107	0.9861	0.7432	0.9092	0.8623	0.7543	1.0667	0.6908	0.9791	0.872725	0.7854	1.0553	0.7236	0.9717	0.884
1728	4.97	5.22	22.9	LE01Gene02219.t1	LE01Gene02219.t1	3		1.3441	1.3567	1.9484	2.0061	1.66383	1.2071	1.3028	1.7406	1.8433	1.52345	0.9202	0.9025	1.3443	1.2993	1.11657
1729	4.97	5.19	13.4	LE01Gene01228.t1	LE01Gene01228.t1	3		0.9485	0.8819	0.8052	0.7512	0.8467	0.9435	1.2084	0.8025	1.0277	0.995525	1.0547	0.869	0.9001	0.7386	0.8906
1730	4.97	5.12	43	LE01Gene11861.t1	LE01Gene11861.t1	15		5.3751	5.0335	15.0416	14.0185	9.86717	2.951	2.9816	6.9756	7.0336	4.98545	2.5098	1.6342	5.3281	3.6153	3.27185
1731	4.96	5.1	32.7	LE01Gene03147.t1	LE01Gene03147.t1	4		0.8797	0.8784	0.8415	0.8449	0.861125	0.9852	0.9544	0.9418	0.9133	0.948675	1.0161	0.9665	0.974	0.9192	0.96895
1732	4.92	5.1	30.4	LE01Gene04078.t1	LE01Gene04078.t1	4		1.5676	1.1058	1.0511	0.7497	1.11855	1.4456	1.5889	0.9703	1.0627	1.26688	1.7112	1.631	1.1486	1.1004	1.3978
1733	4.92	5.09	13.2	LE01Gene03066.t1	LE01Gene03066.t1	4		0.6546	0.7047	0.709	0.7642	0.708125	0.7367	0.8941	0.796	0.9637	0.847625	0.9413	0.8781	1.0185	0.9497	0.9469
1734	4.92	5.07	32.6	LE01Gene01621.t1	LE01Gene01621.t1	3		0.7117	0.9138	0.6907	0.896	0.80305	0.7527	0.7465	0.7353	0.7294	0.740975	0.7425	0.7192	0.7266	0.7017	0.7225
1735	4.92	5.02	43.2	LE01Gene04746.t1	LE01Gene04746.t1	3		1.6707	1.0988	1.3016	0.8424	1.22837	1.125	0.9484	0.8597	0.7267	0.91495	1.3251	1.1075	1.0176	0.8442	1.0736
1736	4.88	5.09	14.6	LE01Gene00608.t1	LE01Gene00608.t1	3		0.634	0.7894	0.8771	1.1056	0.851525	0.8966	0.7814	1.2491	1.0604	0.996875	0.7731	0.6796	1.0424	0.947	0.860525
1737	4.85	5.71	26.6	LE01Gene04813.t2	LE01Gene04813.t2	6		2.3013	2.1367	2.0071	1.8724	2.07938	2.177	2.0418	1.901	1.7836	1.97585	2.3258	2.479	2.035	2.1662	2.2515
1738	4.85	5.01	38	LE01Gene05499.t1	LE01Gene05499.t1	3		0.8616	0.8295	0.8184	0.7923	0.82545	0.9026	0.8682	0.8584	0.8241	0.863325	0.8463	0.9775	0.8081	0.929	0.890225
1739	4.85	5	31.1	LE01Gene07687.t1	LE01Gene07687.t1	3		0.8409	0.9587	0.727	0.8339	0.840125	0.6039	0.9815	0.5223	0.8494	0.739275	0.6897	0.6688	0.5993	0.5797	0.634375
1740	4.84	7.56	26.1	LE01Gene00354.t1	LE01Gene00354.t1	5		0.8508	0.9055	0.8416	0.8995	0.87435	0.8836	0.8628	0.8751	0.8549	0.8691	1.0072	0.9698	0.9985	0.9595	0.98375
1741	4.84	7.06	25.9	LE01Gene07158.t2	LE01Gene07158.t2	4		0.7459	0.9446	0.929	1.1833	0.9507	0.6509	0.7899	0.8159	0.9887	0.81135	0.7912	0.728	0.9938	0.9129	0.856475
1742	4.84	4.95	19.6	LE01Gene01592.t2	LE01Gene01592.t2	4		0.7548	0.7899	0.6831	0.7232	0.73775	0.6708	0.5662	0.6056	0.5078	0.5876	0.6321	0.8019	0.5758	0.7325	0.685575
1743	4.83	4.92	14	LE01Gene09723.t3	LE01Gene09723.t3	3		1.5935	1.7858	1.4219	1.6252	1.6066	1.93	1.8072	1.7613	1.6255	1.781	1.5705	1.5473	1.4247	1.3935	1.484
1744	4.82	4.96	19.1	LE01Gene05861.t1	LE01Gene05861.t1	3		0.999	1.302	1.0441	1.3788	1.18098	1.1536	0.9278	1.2083	0.9688	1.06462	1.0479	0.9176	1.0923	0.9118	0.9924
1745	4.81	5.21	17	LE01Gene09137.t2	LE01Gene09137.t2	5		0.9068	0.9023	1.0677	1.0649	0.985425	1.0345	0.8781	1.213	1.0274	1.03825	1.1401	1.1068	1.3463	1.3071	1.22508
1746	4.81	4.9	38.4	LE01Gene03540.t1	LE01Gene03540.t1	4		1.2473	1.0988	1.2907	1.1432	1.195	1.2143	0.9457	1.2563	0.9745	1.0977	1.2232	0.9532	1.2713	0.947	1.09868
1747	4.79	4.98	52.6	LE01Gene12240.t1	LE01Gene12240.t1	3		1.0052	1.057	1.283	1.3535	1.17467	0.9566	0.9299	1.22	1.1812	1.07192	0.8041	0.9458	1.0255	1.1951	0.992625
1748	4.78	4.89	30.6	LE01Gene13263.t2	LE01Gene13263.t2	4		1.2187	1.176	1.0428	1.0262	1.11593	1.1109	1.0931	0.9605	0.9407	1.0263	1.0582	0.9159	0.9077	0.7828	0.91615
1749	4.77	4.94	13.1	LE01Gene14343.t1	LE01Gene14343.t1	5		0.7754	0.8889	1.0529	1.2122	0.98235	1.1362	1.038	1.5428	1.411	1.282	1.0615	1.3394	1.4452	1.8139	1.415
1750	4.76	4.87	10.8	LE01Gene06451.t1	LE01Gene06451.t1	3		0.9213	0.8005	0.8593	0.7545	0.8339	0.904	1.1945	0.8421	1.1123	1.01323	0.9822	0.913	0.919	0.8505	0.916175
1751	4.74	4.88	19	LE01Gene01047.t1	LE01Gene01047.t1	4		1.1861	1.0415	0.931	0.8179	0.994125	1.2115	1.2144	0.9471	0.9488	1.08045	1.1278	0.8794	0.8854	0.6878	0.8951
1752	4.74	4.85	30.5	LE01Gene06892.t2	LE01Gene06892.t2	3		0.9659	1.0118	0.7588	0.7987	0.8838	1.2607	1.3084	0.9884	1.027	1.14612	1.5308	1.4982	1.2036	1.1741	1.35167
1753	4.74	4.82	35.6	LE01Gene07357.t1	LE01Gene07357.t1	3		0.9015	0.9207	0.9979	1.0263	0.9616	0.9478	0.8106	1.0469	0.8958	0.925275	0.8923	0.7112	0.9907	0.7833	0.844375
1754	4.73	4.83	18.9	LE01Gene08839.t1	LE01Gene08839.t1	4		0.9862	1.4273	0.7837	1.1449	1.08553	1.2317	1.5768	0.9821	1.2628	1.26335	1.5584	1.0736	1.2487	0.8582	1.18473
1755	4.72	4.92	22.1	LE01Gene06507.t1	LE01Gene06507.t1	6		1.4149	1.4813	0.952	0.9988	1.21175	1.3344	1.3386	0.8994	0.9015	1.11848	1.6454	1.3965	1.1821	0.9545	1.29463
1756	4.72	4.8	12.7	LE01Gene09597.t1	LE01Gene09597.t1	3		0.5724	0.6134	1.6569	1.7864	1.15727	1.1566	0.8012	3.3494	2.3214	1.90715	1.205	1.1462	3.5058	3.3265	2.29588
1757	4.71	4.84	18.5	LE01Gene01648.t2	LE01Gene01648.t2	7		1.5037	1.6483	1.6287	1.8021	1.6457	1.2764	1.4165	1.374	1.5127	1.3949	1.152	1.3262	1.2524	1.4416	1.29305
1758	4.69	4.89	8.7	LE01Gene09101.t2	LE01Gene09101.t2	4		1.7143	1.7145	1.7231	1.7298	1.72042	1.4378	1.2829	1.4418	1.2859	1.3621	1.2118	1.136	1.2257	1.1418	1.17883
1759	4.68	5.34	21.9	LE01Gene05414.t1	LE01Gene05414.t1	5		1.893	1.8085	1.5272	1.4498	1.66962	1.9364	1.9453	1.5166	1.5328	1.73277	1.9034	2.2402	1.5097	1.793	1.86157
1760	4.68	4.87	10.2	LE01Gene12409.t2	LE01Gene12409.t2	3		1.1689	1.0753	1.0551	0.973	1.06808	1.0828	1.0125	0.9689	0.9097	0.993475	1.2522	1.0282	1.1232	0.921	1.08115
1761	4.68	4.79	9.1	LE01Gene13672.t1	LE01Gene13672.t1	4		1.7707	1.7002	1.2538	1.201	1.48143	1.6286	1.8183	1.151	1.2813	1.4698	1.4394	1.7371	1.0209	1.2562	1.3634
1762	4.66	4.92	36.8	LE01Gene05604.t1	LE01Gene05604.t1	4		0.8798	0.9432	0.8872	0.9568	0.91675	0.7624	0.7205	0.7695	0.728	0.7451	0.8577	0.8523	0.8686	0.8613	0.859975
1763	4.65	4.78	17	LE01Gene05983.t1	LE01Gene05983.t1	3		0.7626	0.5471	0.9566	0.6914	0.739425	0.8017	0.6204	1.0059	0.7807	0.802175	0.8092	0.8851	1.0161	1.1125	0.955725
1764	4.63	4.87	16.6	LE01Gene03292.t1	LE01Gene03292.t1	4		1.007	0.6874	0.9023	0.618	0.803675	0.7878	0.8154	0.7062	0.7366	0.7615	0.6826	0.6695	0.6134	0.5966	0.640525
1765	4.63	4.7	12.2	LE01Gene06657.t2	LE01Gene06657.t2	3		0.5429	0.5048	0.4538	0.4263	0.48195	0.6781	0.7862	0.5724	0.662	0.674675	0.6576	0.2116	0.5579	0.1691	0.39905
1766	4.61	4.71	12.2	LE01Gene11286.t4	LE01Gene11286.t4	3		2.1619	1.5551	2.7824	2.0379	2.13433	1.8015	1.7453	2.2958	2.2333	2.01898	1.2289	1.5297	1.5918	1.8981	1.56212
1767	4.61	4.68	14.6	LE01Gene01797.t1	LE01Gene01797.t1	4		0.9058	1.1197	0.9113	1.1216	1.0146	1.0027	1.0448	1.0045	1.0474	1.02485	1.1072	0.978	1.1121	0.992	1.04733
1768	4.59	4.87	12.9	LE01Gene04913.t1	LE01Gene04913.t1	5		0.819	0.8393	0.7463	0.7698	0.7936	0.8384	0.7835	0.7655	0.713	0.7751	0.7336	0.9818	0.6753	0.8963	0.82175
1769	4.59	4.66	12.2	LE01Gene04633.t1	LE01Gene04633.t1	4		0.7612	0.7562	0.8073	0.8075	0.78305	0.5581	0.5148	0.591	0.5463	0.55255	0.4258	0.4412	0.4524	0.4672	0.44665
1770	4.58	6.84	35.9	LE01Gene08851.t1	LE01Gene08851.t1	5		0.9794	1.009	0.9453	0.9819	0.9789	1.0813	1.0072	1.0459	0.9731	1.02687	1.3147	1.2833	1.2779	1.2445	1.2801
1771	4.58	4.64	20	LE01Gene07853.t1	LE01Gene07853.t1	4		1.9643	1.8598	2.1888	1.9145	1.98185	1.2719	0.879	1.1908	0.8667	1.0521	1.1994	0.684	1.1648	0.6956	0.93595
1772	4.57	6.79	43.2	LE01Gene13796.t1	LE01Gene13796.t1	4		0.817	0.7903	0.8697	0.8451	0.830525	0.8383	0.6619	0.8936	0.7045	0.774575	0.6313	0.7314	0.6751	0.7804	0.70455
1773	4.57	4.66	12.9	LE01Gene06412.t3	LE01Gene06412.t3	3		1.7389	1.8403	0.854	0.9129	1.33652	1.4031	1.1381	0.6995	0.5596	0.950075	1.5649	1.3263	0.7782	0.6591	1.08213
1774	4.57	4.65	29.2	LE01Gene00156.t1	LE01Gene00156.t1	4		0.7991	1.0937	0.8189	1.1453	0.96425	0.8604	1.5398	0.8919	1.598	1.22253	0.9022	0.8245	0.9431	0.8538	0.8809
1775	4.56	4.66	8.7	LE01Gene00144.t3	LE01Gene00144.t3	3		0.8218	0.8155	0.7478	0.7839	0.79225	0.5832	0.7497	0.561	0.7155	0.65235	0.6596	0.5891	0.6246	0.5542	0.606875
1776	4.55	6.53	36.6	LE01Gene00930.t1	LE01Gene00930.t1	7		0.9532	1.0011	1.0834	1.1528	1.04763	1.2214	1.0412	1.4003	1.1919	1.2137	0.9876	1.1292	1.1349	1.2984	1.13753
1777	4.54	4.73	16.2	LE01Gene06519.t2	LE01Gene06519.t2	3		0.7101	0.7536	0.8587	0.9181	0.810125	0.7326	0.6519	0.8871	0.7897	0.765325	0.8723	0.585	1.0604	0.7136	0.807825
1778	4.53	4.67	24.6	LE01Gene00684.t1	LE01Gene00684.t1	5		1.0218	1.1735	0.7875	0.9102	0.97325	1.1658	1.3112	0.8951	1.0132	1.09632	1.0389	1.0568	0.8086	0.8032	0.926875
1779	4.5	19.7	48.7	LE01Gene08135.t1	LE01Gene08135.t1	18		1.2993	1.263	1.6943	1.6631	1.47992	1.2826	1.2351	1.6848	1.6244	1.45673	1.2146	1.053	1.6	1.3896	1.3143
1780	4.5	5.16	25.5	LE01Gene02303.t2	LE01Gene02303.t2	5		2.0114	2.322	2.1859	2.5973	2.27915	1.8731	1.6562	2.0429	1.8129	1.84628	1.8301	1.607	2.0014	1.7686	1.80177
1781	4.49	4.57	13.7	LE01Gene10258.t1	LE01Gene10258.t1	4		1.458	1.0049	0.6335	0.4393	0.883925	1.356	1.1463	0.5895	0.4986	0.8976	1.2754	1.1609	0.557	0.5057	0.87475
1782	4.48	4.74	35.2	LE01Gene01269.t1	LE01Gene01269.t1	3		1.5557	1.1729	1.1716	0.8873	1.19687	1.1592	1.4698	0.8794	1.1024	1.1527	1.408	1.5709	1.0595	1.1809	1.30483
1783	4.48	4.56	40.7	LE01Gene12314.t1	LE01Gene12314.t1	3		1.6016	1.4598	0.8926	0.8173	1.19283	1.2149	1.2583	0.7457	0.6891	0.977	1.2677	1.2382	0.7082	1.036	1.06252
1784	4.48	4.54	19.5	LE01Gene02997.t1	LE01Gene02997.t1	3		1.1759	0.7608	0.7203	0.4748	0.78295	0.8848	0.8326	0.5397	0.5283	0.69635	0.9538	1.2028	0.5845	0.7397	0.8702
1785	4.46	4.66	15.4	LE01Gene01934.t1	LE01Gene01934.t1	3		1.0336	1.0375	0.8247	0.8337	0.932375	1.3308	1.2152	1.0655	0.9726	1.14603	1.34	0.9994	1.0744	0.7986	1.0531
1786	4.45	4.59	18.6	LE01Gene04641.t1	LE01Gene04641.t1	3		2.8768	2.5925	2.4005	2.1472	2.50425	2.9225	2.8031	2.379	2.2659	2.59262	2.5841	2.1703	2.1271	1.7613	2.1607
1787	4.45	4.53	10.9	LE01Gene00692.t1	LE01Gene00692.t1	4		0.6847	0.9125	0.7235	0.969	0.822425	0.7368	0.9663	0.7786	1.021	0.875675	0.7532	0.6603	0.799	0.6988	0.727825
1788	4.44	4.6	17.1	LE01Gene07928.t1	LE01Gene07928.t1	3		1.3037	1.0283	1.3469	1.0509	1.18245	0.8527	1.0519	0.8779	1.0703	0.9632	1.3608	0.8535	1.3351	0.8955	1.11123
1789	4.44	4.58	26.5	LE01Gene14003.t1	LE01Gene14003.t1	2		1.1574	1.2083	1.4594	1.5694	1.34862	0.8663	0.8695	1.0725	1.0962	0.976125	1.0486	1.0758	1.3304	1.3542	1.20225
1790	4.44	4.49	28.2	LE01Gene01556.t1	LE01Gene01556.t1	3		0.8396	1.0164	0.4757	0.5848	0.729125	0.8504	1.292	0.5034	0.7702	0.854	0.9098	0.9799	0.5216	0.5741	0.74635
1791	4.43	4.51	9.9	LE01Gene04497.t2	LE01Gene04497.t2	5		0.9213	0.6988	0.926	0.608	0.788525	0.5333	0.7717	0.6246	0.8972	0.7067	0.6989	0.4777	0.6681	0.544	0.597175
1792	4.43	4.51	29.6	LE01Gene00264.t1	LE01Gene00264.t1	4		1.0364	0.928	1.2858	1.1626	1.1032	0.962	0.8729	1.182	1.0886	1.02637	0.928	0.6999	1.164	0.8603	0.91305
1793	4.43	4.49	12.5	LE01Gene12252.t1	LE01Gene12252.t1	3		1.1341	0.8428	1.4466	1.083	1.12662	1.1191	1.4376	1.4411	1.8543	1.46303	1.6785	2.0211	2.1983	2.6196	2.12938
1794	4.42	4.47	22.6	LE01Gene08396.t1	LE01Gene08396.t1	3		0.9016	0.6153	1.1562	0.6659	0.83475	0.94	0.5538	1.0478	0.6608	0.8006	0.9664	0.6701	1.0958	0.7162	0.862125
1795	4.41	5.65	38	LE01Gene13694.t1	LE01Gene13694.t1	5		0.9081	0.8652	1.005	0.9645	0.9357	1.0134	0.9832	1.129	1.0526	1.04455	0.7204	0.9315	0.798	1.0218	0.867925
1796	4.41	4.52	11.3	LE01Gene07350.t1	LE01Gene07350.t1	4		1.5199	1.0578	1.2935	0.9063	1.19437	1.3312	1.521	1.1426	1.2956	1.3226	1.244	1.3313	1.0651	1.142	1.1956
1797	4.4	4.9	50.3	LE01Gene05470.t1	LE01Gene05470.t1	3		1.1673	1.0608	1.3858	1.2667	1.22015	1.1434	1.0065	1.3577	1.1969	1.17612	0.8906	0.9922	1.062	1.1803	1.03127
1798	4.39	4.53	12.9	LE01Gene09070.t1	LE01Gene09070.t1	3		1.1443	1.4617	1.1697	1.4806	1.31407	1.1954	1.6541	1.215	1.664	1.43212	1.1141	0.8186	1.1266	0.8513	0.97765
1799	4.39	4.45	16.5	LE01Gene05368.t2	LE01Gene05368.t2	3		1.0487	1.0638	0.7929	0.8102	0.9289	1.0711	1.0003	0.7989	0.8169	0.9218	0.8615	1.0652	0.6407	0.7973	0.841175
1800	4.38	4.55	15.6	LE01Gene05396.t1	LE01Gene05396.t1	3		1.7805	1.6697	1.4939	1.3887	1.5832	1.2712	1.4727	1.0713	1.2342	1.26235	1.7318	1.5544	1.4325	1.3435	1.51555
1801	4.38	4.46	13.1	LE01Gene10314.t3	LE01Gene10314.t3	2		1.1031	0.7643	0.7356	0.5216	0.78115	1.0204	0.7485	0.6771	0.5027	0.737175	1.092	0.8687	0.7309	0.5755	0.816775
1802	4.37	4.53	12.1	LE01Gene12429.t1	LE01Gene12429.t1	4		1.4991	1.3625	1.5335	1.397	1.44803	1.2937	1.5769	1.3211	1.6042	1.44897	1.7643	1.7321	1.789	1.7603	1.76143
1803	4.37	4.51	14.5	LE01Gene00450.t1	LE01Gene00450.t1	3		1.2077	0.9453	0.9458	0.7456	0.9611	1.308	1.0001	1.0223	0.7851	1.02887	1.0137	0.9681	0.7968	0.7601	0.884675
1804	4.36	19.99	36.1	LE01Gene08250.t1	LE01Gene08250.t1	12		0.9101	1.0911	0.8269	1.0149	0.96075	0.9645	1.0287	0.8946	0.9405	0.957075	1.1104	1.2005	1.0209	1.1031	1.10873
1805	4.36	4.55	12.5	LE01Gene01545.t2	LE01Gene01545.t2	4		1.0925	1.2253	1.2339	1.3975	1.2373	1.1745	1.1451	1.3313	1.3032	1.23853	1.0965	1.097	1.2498	1.2437	1.17175
1806	4.35	4.51	31.2	LE01Gene12347.t1	LE01Gene12347.t1	3		1.4616	1.4236	1.5914	1.5594	1.509	0.9039	0.8493	0.9846	0.9257	0.915875	1.2781	1.0525	1.3988	1.1489	1.21958
1807	4.34	4.43	28.4	LE01Gene02990.t1	LE01Gene02990.t1	5		0.7676	0.7176	0.5917	0.5549	0.65795	0.904	0.7226	0.6979	0.552	0.719125	0.7943	0.8625	0.6184	0.6656	0.7352
1808	4.34	4.4	47.2	LE01Gene12352.t1	LE01Gene12352.t1	8		1.0454	0.9928	1.1123	1.0698	1.05507	1.0531	0.8635	1.1203	0.9135	0.9876	0.8946	0.8287	0.9555	0.886	0.8912
1809	4.33	4.41	18.4	LE01Gene05197.t1	LE01Gene05197.t1	6		1.2664	1.0253	0.8064	0.6561	0.93855	1.5103	1.5501	0.9624	1.0041	1.25673	1.1632	1.1171	0.7463	0.7157	0.935575
1810	4.32	9.8	11.8	LE01Gene11313.t1	LE01Gene11313.t1	5		1.0004	1.1888	0.9566	1.1457	1.07288	1.2231	1.1931	1.1717	1.1435	1.18285	1.0229	1.083	0.9845	1.0406	1.03275
1811	4.32	4.37	31.7	LE01Gene10544.t1	LE01Gene10544.t1	3		1.0362	0.9333	0.9347	0.8484	0.93815	0.7801	0.8227	0.7034	0.7427	0.762225	0.9781	0.7703	0.8868	0.6976	0.8332
1812	4.31	4.41	21.4	LE01Gene04860.t1	LE01Gene04860.t1	4		0.9693	1.0431	0.8692	0.9431	0.956175	0.9347	1.008	0.8398	0.9052	0.921925	1.2573	1.2128	1.1328	1.0911	1.1735
1813	4.3	4.47	29.9	LE01Gene03652.t2	LE01Gene03652.t2	3		0.967	0.878	1.084	0.9898	0.9797	0.9798	1.0024	1.0972	1.1246	1.051	1.0456	1.0198	1.1775	1.1449	1.09695
1814	4.3	4.4	7	LE01Gene04073.t1	LE01Gene04073.t1	3		0.7494	0.7203	0.8951	0.8637	0.807125	0.6747	0.7627	0.8114	0.9135	0.790575	0.7134	0.5167	0.8597	0.6043	0.673525
1815	4.3	4.38	45.7	LE01Gene01378.t3	LE01Gene01378.t3	2		0.8602	1.077	0.6738	0.8526	0.8659	0.8208	1.2179	0.6472	0.9642	0.912525	0.8208	0.8341	0.6491	0.6596	0.7409
1816	4.3	4.36	15.5	LE01Gene12830.t2	LE01Gene12830.t2	4		1.0391	1.127	1.1137	1.2172	1.12425	1.051	0.929	1.1285	0.9951	1.0259	0.9486	1.1059	1.0235	1.1904	1.0671
1817	4.29	4.53	16.7	LE01Gene12300.t1	LE01Gene12300.t1	7		1.0462	1.1007	1.165	1.2387	1.13765	0.952	1.0727	1.0673	1.2018	1.07345	1.0836	1.214	1.2232	1.3622	1.22075
1818	4.29	4.34	5.2	LE01Gene01671.t2	LE01Gene01671.t2	2		0.7319	0.6473	0.6061	0.54	0.631325	0.8251	1.3118	0.6837	1.089	0.9774	1.2429	0.9103	1.0339	0.7553	0.9856
1819	4.28	4.33	46.3	LE01Gene05392.t1	LE01Gene05392.t1	2		0.9386	0.9751	0.6991	0.7425	0.838825	1.1461	1.0177	0.8547	0.7623	0.9452	0.9982	1.0441	0.7512	0.7811	0.89365
1820	4.27	4.34	7.8	LE01Gene05674.t1	LE01Gene05674.t1	3		1.0287	0.7948	1.1964	0.9316	0.987875	0.7926	0.7321	0.9239	0.8543	0.825725	0.7837	0.8896	0.9177	1.0386	0.9074
1821	4.27	4.32	51.2	LE01Gene00352.t1	LE01Gene00352.t1	3		0.663	0.6335	0.6437	0.6231	0.640825	0.7588	0.7178	0.7405	0.7041	0.7303	0.6583	0.74	0.6459	0.7241	0.692075
1822	4.27	4.3	16.1	LE01Gene02186.t1	LE01Gene02186.t1	2		0.7819	0.8183	0.7284	0.7669	0.773875	1.0726	0.758	0.9996	0.7068	0.88425	0.5426	0.5855	0.508	0.5468	0.545725
1823	4.26	4.45	33.1	LE01Gene04771.t1	LE01Gene04771.t1	4		1.326	1.186	1.1301	1.0166	1.16467	1.3421	1.22	1.144	1.0405	1.18665	1.3932	1.8158	1.1928	1.5508	1.48815
1824	4.25	4.31	23	LE01Gene07270.t1	LE01Gene07270.t1	5		0.9091	0.8839	0.8868	0.8662	0.8865	0.9527	0.7884	0.9293	0.7705	0.860225	1.0035	1.0688	0.9824	1.0469	1.0254
1825	4.25	4.3	20.8	LE01Gene08691.t1	LE01Gene08691.t1	3		0.7952	1.157	0.8625	1.2602	1.01873	1.0898	1.0099	1.1822	1.094	1.09398	1.0241	1.1811	1.1122	1.2784	1.14895
1826	4.24	4.28	17	LE01Gene06113.t1	LE01Gene06113.t1	3		1.1556	1.2872	1.1873	1.3281	1.23955	1.1309	0.8782	1.1625	0.9026	1.01855	1.1934	1.0472	1.2346	1.0789	1.13853
1827	4.23	4.44	8.5	LE01Gene11390.t5	LE01Gene11390.t5	5		0.7555	0.8121	0.8098	0.8751	0.813125	0.8782	0.9125	0.9418	0.9783	0.9277	0.839	0.7324	0.9039	0.7867	0.8155
1828	4.23	4.27	14.8	LE01Gene08573.t1	LE01Gene08573.t1	4		1.1857	1.3242	1.3896	1.5557	1.3638	0.976	0.8657	1.1424	1.0131	0.9993	0.9516	1.0025	1.1166	1.1779	1.06215
1829	4.22	4.28	14.9	LE01Gene03990.t1	LE01Gene03990.t1	8		0.9232	0.9156	0.5926	0.5907	0.755525	0.9538	1.1751	0.6129	0.7533	0.873775	0.8695	1.004	0.5598	0.6457	0.76975
1830	4.21	4.28	8.9	LE01Gene01597.t1	LE01Gene01597.t1	2		0.9093	0.8475	0.9472	0.8856	0.8974	0.8397	0.7952	0.8704	0.8292	0.833625	1.1085	0.923	1.156	0.9613	1.0372
1831	4.2	4.36	67.1	LE01Gene07411.t1	LE01Gene07411.t1	7		0.9151	0.943	1.6147	1.638	1.2777	0.7911	0.8444	1.3557	1.4939	1.12128	0.7749	0.9223	1.3749	1.6214	1.17338
1832	4.2	4.32	19.4	LE01Gene03088.t1	LE01Gene03088.t1	2		1.2519	1.0645	1.1429	0.9759	1.1088	1.2918	1.582	1.1785	1.4604	1.37818	1.2261	1.2618	1.1218	1.1523	1.1905
1833	4.2	4.24	9.8	LE01Gene01813.t1	LE01Gene01813.t1	2		0.9142	0.7994	1.0078	0.8858	0.9018	1.0557	1.027	1.1639	1.1327	1.09482	0.9522	0.9111	1.055	1.006	0.981075
1834	4.2	4.24	10.2	LE01Gene09333.t1	LE01Gene09333.t1	4		2.0067	1.9503	1.8478	1.8077	1.90313	1.8196	1.5911	1.6758	1.466	1.63813	1.4039	1.2493	1.2991	1.1533	1.2764
1835	4.2	4.23	46.8	LE01Gene03060.t1	LE01Gene03060.t1	3		0.9823	1.0457	0.9502	1.0176	0.99895	0.8291	0.8251	0.8023	0.7989	0.81385	1.0022	0.8924	0.9744	0.8654	0.9336
1836	4.19	4.25	6.6	LE01Gene04399.t2	LE01Gene04399.t2	4		0.9338	1.0281	0.837	0.9319	0.9327	1.2212	1.0906	1.0971	0.9797	1.09715	1.1609	1.42	1.0509	1.2918	1.2309
1837	4.19	4.24	29.3	LE01Gene08900.t2	LE01Gene08900.t2	2		0.8624	1.1176	0.7441	0.9709	0.92375	0.8281	0.8715	0.7146	0.7521	0.791575	0.7318	0.6434	0.6341	0.5562	0.641375
1838	4.19	4.23	52	LE01Gene02266.t1	LE01Gene02266.t1	5		1.1445	0.8925	1.0073	0.7918	0.959025	1.0684	0.9359	0.9403	0.8256	0.94255	0.8286	0.8953	0.7333	0.7912	0.8121
1839	4.19	4.22	9.8	LE01Gene07688.t2	LE01Gene07688.t2	2		1.3816	1.1592	1.5178	1.2823	1.33523	1.3624	1.0592	1.4985	1.1646	1.27117	0.9887	1.0099	1.0847	1.1138	1.04928
1840	4.18	4.42	15.4	LE01Gene11156.t2	LE01Gene11156.t2	2		0.8521	0.8411	0.8416	0.8377	0.843125	0.9088	0.6307	0.9	0.625	0.766125	0.861	0.8189	0.8568	0.8111	0.83695
1841	4.18	4.22	16.7	LE01Gene03640.t2	LE01Gene03640.t2	3		1.0033	1.0643	0.8666	0.9249	0.964775	0.9195	0.8203	0.7963	0.7097	0.81145	1.0275	0.7913	0.8927	0.6848	0.849075
1842	4.17	6.35	8.6	LE01Gene13325.t1	LE01Gene13325.t1	4		0.713	0.6982	1.0839	1.0683	0.89085	0.8637	0.783	1.3072	1.1892	1.03578	0.7216	0.7713	1.0992	1.1802	0.943075
1843	4.17	4.28	23.7	LE01Gene12200.t1	LE01Gene12200.t1	3		0.802	0.8106	0.772	0.7864	0.79275	0.7377	0.8259	0.7109	0.7972	0.767925	0.7707	0.6762	0.7446	0.6531	0.71115
1844	4.17	4.21	17.2	LE01Gene10049.t1	LE01Gene10049.t1	2		1.223	1.1683	2.0788	1.9978	1.61698	1.0047	0.981	1.7059	1.6616	1.3383	1.09	0.8393	1.8578	1.4294	1.30412
1845	4.16	4.49	51.5	LE01Gene00961.t1	LE01Gene00961.t1	5		2.3388	1.945	2.8903	2.4181	2.39805	1.5997	1.5422	1.9777	1.9077	1.75683	1.5802	1.2825	1.9627	1.589	1.6036
1846	4.15	6.59	27.1	LE01Gene14395.t2	LE01Gene14395.t2	5		2.3558	1.1421	1.1944	0.5614	1.31342	1.6402	1.3807	0.7867	0.6656	1.1183	1.2648	1.2288	0.6056	0.6097	0.927225
1847	4.15	4.18	10	LE01Gene10924.t1	LE01Gene10924.t1	2		0.8148	0.9581	0.8308	0.9804	0.896025	0.9919	0.8892	1.0086	0.9066	0.949075	0.9329	1.1259	0.9529	1.1468	1.03963
1848	4.14	6.52	62.2	LE01Gene06446.t1	LE01Gene06446.t1	8		0.9833	0.9806	1.038	1.0433	1.0113	1.132	1.0481	1.1958	1.1094	1.12132	1.0468	1.1952	1.111	1.2673	1.15508
1849	4.14	4.18	21.1	LE01Gene00870.t1	LE01Gene00870.t1	2		1.0126	1.0416	1.1407	1.1786	1.09337	0.9279	1.0863	1.0562	1.2233	1.07342	1.0217	1.0886	1.1554	1.2332	1.12472
1850	4.13	5.28	20.3	LE01Gene00698.t1	LE01Gene00698.t1	3		1.1507	1.8465	0.8303	1.3441	1.2929	0.9234	1.382	0.6787	0.9895	0.9934	1.0443	1.4353	0.7767	1.0638	1.08003
1851	4.13	4.16	30.2	LE01Gene12910.t1	LE01Gene12910.t1	4		0.9704	0.9809	0.9231	0.9382	0.95315	0.9182	1.0715	0.8739	1.0183	0.970475	0.9357	0.9405	0.8944	0.8964	0.91675
1852	4.13	4.15	8.8	LE01Gene08526.t1	LE01Gene08526.t1	2		0.928	1.0267	0.7804	0.8687	0.90095	1.2511	0.9991	1.0527	0.8411	1.036	0.6178	1.1887	0.5222	1.0023	0.83275
1853	4.13	4.15	19.7	LE01Gene04457.t2	LE01Gene04457.t2	2		0.8932	1.0061	1.0348	1.172	1.02652	0.856	0.8734	0.9922	1.0116	0.9333	0.8027	0.9438	0.9347	1.0935	0.943675
1854	4.13	4.15	10.9	LE01Gene05520.t1	LE01Gene05520.t1	2		0.8448	0.7616	0.6052	0.5503	0.690475	0.5979	0.8363	0.4285	0.5998	0.615625	0.6264	0.6422	0.4511	0.4614	0.545275
1855	4.12	4.35	38.4	LE01Gene05460.t2	LE01Gene05460.t2	3		1.0504	1.1433	1.2312	1.3433	1.19205	1.0925	1.0529	1.269	1.2434	1.16445	1.1294	1.0264	1.3183	1.2115	1.1714
1856	4.12	4.29	51.9	LE01Gene06472.t1	LE01Gene06472.t1	3		1.6991	1.1843	1.4902	1.0317	1.35132	0.9641	0.8285	0.8301	0.7144	0.834275	0.7652	0.8837	0.6641	0.7603	0.768325
1857	4.12	4.21	11.4	LE01Gene02398.t1	LE01Gene02398.t1	3		2.7949	3.1003	0.5761	0.643	1.77858	3.9235	5.1859	0.8091	1.0701	2.74715	1.8576	4.5837	0.3849	0.9473	1.94338
1858	4.12	4.15	21	LE01Gene08614.t1	LE01Gene08614.t1	5		2.6548	2.5394	2.4712	2.3396	2.50125	3.4924	3.0499	3.1625	2.8062	3.12775	3.6057	3.0563	3.2581	2.7157	3.15895
1859	4.11	6.52	23.4	LE01Gene00270.t2	LE01Gene00270.t2	3		0.8646	0.8208	0.7462	0.7132	0.7862	1.1338	1.1722	0.9768	1.0127	1.07387	1.1787	0.9175	1.0234	0.7938	0.97835
1860	4.11	5.25	25.4	LE01Gene11225.t1	LE01Gene11225.t1	4		0.9005	0.8575	0.5883	0.5672	0.728375	0.6289	0.7653	0.4226	0.5007	0.579375	0.6747	0.6448	0.4489	0.4286	0.54925
1861	4.11	4.6	22.6	LE01Gene06114.t1	LE01Gene06114.t1	3		0.849	1.2781	0.8334	1.2375	1.0495	1.0102	1.3054	1.0351	1.2769	1.1569	0.6155	0.6233	0.6098	0.558	0.60165
1862	4.1	4.66	13.1	LE01Gene07171.t1	LE01Gene07171.t1	4		0.9845	0.8841	0.8479	0.7642	0.870175	1.0371	1.4681	0.889	1.2596	1.16345	0.9432	0.9855	0.8149	0.8535	0.899275
1863	4.1	4.18	34.3	LE01Gene00137.t1	LE01Gene00137.t1	3		1.4169	1.4465	1.4027	1.4374	1.42588	1.0575	1.1078	1.0459	1.0991	1.07757	1.1277	1.0804	1.1234	1.0801	1.1029
1864	4.1	4.13	19.7	LE01Gene10245.t1	LE01Gene10245.t1	2		0.7482	0.7691	0.5412	0.5713	0.65745	0.9321	0.8245	0.6839	0.6084	0.762225	1.0918	0.9436	0.801	0.6896	0.8815
1865	4.1	4.13	11.2	LE01Gene05457.t1	LE01Gene05457.t1	2		0.6524	0.5556	0.8889	0.7572	0.713525	0.8335	0.7375	1.1358	1.0015	0.927075	0.8223	0.5507	1.1202	0.7303	0.805875
1866	4.09	4.35	10.6	LE01Gene10500.t1	LE01Gene10500.t1	2		0.7991	0.8202	0.4111	0.4245	0.613725	2.1131	1.3822	1.0875	0.7118	1.32365	1.0213	0.8715	0.528	0.4495	0.717575
1867	4.09	4.26	14.2	LE01Gene05364.t2	LE01Gene05364.t2	4		0.6266	0.7816	0.578	0.7089	0.673775	0.7438	0.7307	0.6885	0.6747	0.709425	0.7384	0.6353	0.683	0.5824	0.659775
1868	4.09	4.12	6.3	LE01Gene07565.t1	LE01Gene07565.t1	2		1.0354	1.1987	0.9926	1.0687	1.07385	0.7538	0.901	0.7912	0.9426	0.84715	0.8947	1.1076	0.9392	1.1793	1.0302
1869	4.08	6.14	31.8	LE01Gene07668.t1	LE01Gene07668.t1	3		0.8942	0.7311	0.6517	0.5314	0.7021	0.7877	0.8878	0.5666	0.6429	0.72125	0.617	0.6103	0.4507	0.4478	0.53145
1870	4.08	4.14	11.2	LE01Gene02674.t2	LE01Gene02674.t2	3		0.6982	0.7862	0.6822	0.7641	0.732675	1.0923	0.9348	1.04	0.9013	0.9921	0.9433	0.9213	0.9152	0.8775	0.914325
1871	4.08	4.11	9.3	LE01Gene08242.t2	LE01Gene08242.t2	2		0.8938	1.0223	0.7977	0.9163	0.907525	0.9297	1.0981	0.8219	0.982	0.957925	0.9856	0.6945	0.8853	0.6209	0.796575
1872	4.08	4.11	14.1	LE01Gene09778.t1	LE01Gene09778.t1	2		1.262	1.3712	0.9225	1.0043	1.14	0.8938	1.3161	0.658	0.9865	0.9636	1.0932	0.9427	0.8083	0.6907	0.883725
1873	4.08	4.1	17.3	LE01Gene06649.t1	LE01Gene06649.t1	2		1.1754	1.1383	0.994	0.9792	1.07172	0.9269	1.155	0.7814	0.9786	0.960475	1.084	1.1487	0.925	0.9771	1.0337
1874	4.08	4.1	43.7	LE01Gene10644.t1	LE01Gene10644.t1	2		0.9968	1.0254	1.1969	1.2384	1.11437	1.0139	0.9612	1.2178	1.1546	1.08688	0.9445	0.8765	1.1377	1.0536	1.00307
1875	4.07	5.62	30.2	LE01Gene06713.t1	LE01Gene06713.t1	3		0.8368	0.877	0.7448	0.783	0.8104	1.0033	1.0672	0.897	0.9461	0.9784	0.9683	0.9654	0.863	0.8589	0.9139
1876	4.07	4.16	10.5	LE01Gene13795.t1	LE01Gene13795.t1	4		1.1369	0.9954	0.813	0.7155	0.9152	0.8924	1.1711	0.6399	0.8377	0.885275	1.0029	0.8294	0.7221	0.5939	0.787075
1877	4.07	4.15	9.6	LE01Gene03603.t1	LE01Gene03603.t1	2		0.827	0.8608	0.8833	0.9099	0.87025	0.9632	0.9526	1.012	1.0095	0.984325	0.994	0.8857	1.046	0.9298	0.963875
1878	4.07	4.13	23.4	LE01Gene11348.t2	LE01Gene11348.t2	2		0.5651	0.6676	0.6574	0.7674	0.664375	0.8217	0.5619	0.9517	0.6407	0.744	0.8299	0.7459	0.959	0.863	0.84945
1879	4.07	4.11	16.2	LE01Gene01291.t1	LE01Gene01291.t1	2		2.009	1.6255	1.3776	1.1306	1.53568	1.1772	0.921	0.7916	0.6191	0.877225	0.8728	0.9977	0.5889	0.6702	0.7824
1880	4.07	4.08	10.2	LE01Gene02298.t1	LE01Gene02298.t1	2		0.7971	0.8549	0.9935	1.0726	0.929525	1.0996	0.9203	1.3712	1.1487	1.13495	0.9353	1.0926	1.1728	1.3681	1.1422
1881	4.06	4.21	16.1	LE01Gene09015.t2	LE01Gene09015.t2	4		1.0325	1.1864	1.0046	1.1429	1.0916	1.3542	1.0896	1.3008	1.0729	1.20437	1.2159	1.3445	1.2012	1.3017	1.26582
1882	4.06	4.08	10.7	LE01Gene03553.t2	LE01Gene03553.t2	3		0.849	0.7519	0.9673	0.861	0.8573	0.6841	0.6994	0.7641	0.7942	0.73545	0.6401	0.7093	0.732	0.8096	0.72275
1883	4.06	4.07	30.1	LE01Gene05216.t1	LE01Gene05216.t1	4		3.8162	6.7091	1.1605	2.0526	3.4346	5.0405	10.8073	1.5335	3.2898	5.16777	3.6254	4.9084	1.1081	1.4965	2.7846
1884	4.06	4.07	58.8	LE01Gene03244.t1	LE01Gene03244.t1	3		0.9511	1.0233	0.9176	0.9888	0.9702	0.9486	1.0883	0.9145	1.048	0.99985	0.8865	0.8889	0.8602	0.8881	0.880925
1885	4.06	4.07	32.7	LE01Gene09598.t1	LE01Gene09598.t1	3		0.9057	0.8782	0.8739	0.848	0.87645	0.79	0.8491	0.7703	0.8179	0.806825	0.6925	0.8495	0.6749	0.8228	0.759925
1886	4.05	6.5	22.7	LE01Gene10998.t1	LE01Gene10998.t1	5		1.2713	1.0191	0.7193	0.5894	0.899775	1.4538	1.5606	0.8314	0.8928	1.18465	1.4704	1.4346	0.8459	0.8195	1.1426
1887	4.05	6.14	9.7	LE01Gene07680.t1	LE01Gene07680.t1	4		1.3475	1.2066	0.9675	0.8716	1.0983	0.9477	0.8066	0.6807	0.5797	0.753675	0.788	0.6156	0.5686	0.4432	0.60385
1888	4.05	6.1	9.9	LE01Gene10684.t2	LE01Gene10684.t2	3		1.039	1.1345	1.0591	1.1663	1.09972	1.1193	1.2689	1.1365	1.2884	1.20328	1.2018	1.1799	1.2226	1.2121	1.2041
1889	4.05	4.15	12.9	LE01Gene12614.t2	LE01Gene12614.t2	2		0.8724	0.6428	1.3422	0.9643	0.955425	0.4657	0.8379	0.7188	1.3128	0.8338	0.6954	0.9165	1.0916	1.4422	1.03642
1890	4.05	4.08	16.6	LE01Gene02542.t1	LE01Gene02542.t1	4		0.9404	1.0365	1.0688	1.1954	1.06028	1.1598	0.8819	1.323	0.9738	1.08462	0.7716	1.2129	0.8842	1.3853	1.0635
1891	4.05	4.07	19.3	LE01Gene11194.t1	LE01Gene11194.t1	2		1.2008	1.4072	0.9203	1.0805	1.1522	1.1734	1.348	0.8972	1.0302	1.1122	1.202	1.1413	0.9229	0.874	1.03505
1892	4.05	4.06	29.5	LE01Gene04965.t1	LE01Gene04965.t1	5		1.1154	1.3684	0.4586	0.566	0.8771	1.8038	1.4808	0.742	0.6094	1.159	1.6137	1.4316	0.6669	0.5901	1.07557
1893	4.04	4.21	17.9	LE01Gene10351.t3	LE01Gene10351.t3	3		1.2168	0.9817	1.1755	0.9583	1.08308	0.92	0.9264	0.8887	0.9	0.908775	0.8205	0.8383	0.7971	0.815	0.817725
1894	4.04	4.07	11.5	LE01Gene03412.t1	LE01Gene03412.t1	2		1.4443	1.9748	1.4617	2.0107	1.72288	1.2182	0.9757	1.2334	0.9884	1.10393	0.917	0.8091	0.9328	0.821	0.869975
1895	4.03	5.06	11.6	LE01Gene11891.t3	LE01Gene11891.t3	4		0.9332	1.1018	0.7996	0.9513	0.946475	0.946	1.0127	0.8099	0.8687	0.909325	1.0539	0.9905	0.909	0.8512	0.95115
1896	4.03	4.3	13.3	LE01Gene10457.t1	LE01Gene10457.t1	3		0.669	0.8592	0.6962	0.8987	0.780775	0.8419	0.7651	0.8773	0.7968	0.820275	0.9888	0.8701	1.0334	0.906	0.949575
1897	4.03	4.26	11.9	LE01Gene03534.t1	LE01Gene03534.t1	3		1.5032	1.74	1.9209	2.226	1.84752	1.4551	1.2467	1.8618	1.6106	1.54355	1.3748	0.8281	1.7604	1.1073	1.26765
1898	4.03	4.09	38.6	LE01Gene03506.t1	LE01Gene03506.t1	2		0.7375	0.8459	0.795	0.9168	0.8238	0.886	0.7105	0.9552	0.7646	0.829075	0.7055	0.7352	0.7642	0.7937	0.74965
1899	4.03	4.06	16.1	LE01Gene01694.t1	LE01Gene01694.t1	3		0.7296	1.3191	0.3293	0.5989	0.744225	1.5078	0.5797	0.6808	0.2619	0.75755	0.7092	1.2142	0.3217	0.5494	0.698625
1900	4.03	4.05	15.1	LE01Gene01128.t2	LE01Gene01128.t2	3		1.012	1.0693	0.7819	0.8305	0.923425	1.1705	1.3633	0.9033	1.0539	1.12275	1.252	1.1189	0.9699	0.8662	1.05175
1901	4.03	4.05	8.1	LE01Gene12502.t2	LE01Gene12502.t2	5		1.1547	1.2967	1.1535	1.3033	1.22705	1.1053	1.3029	1.1047	1.303	1.20398	0.9185	0.7644	0.9223	0.7656	0.8427
1902	4.03	4.04	12.2	LE01Gene12983.t1	LE01Gene12983.t1	2		1.4259	2.0584	0.8651	1.2095	1.38972	1.2818	0.8269	0.735	0.4911	0.8337	1.8328	1.81	1.1114	1.0757	1.45748
1903	4.03	4.04	13.9	LE01Gene01684.t1	LE01Gene01684.t1	2		0.2896	0.5336	0.3032	0.5619	0.422075	0.6438	0.6033	0.6742	0.6321	0.63835	0.4164	0.3911	0.4381	0.4105	0.414025
1904	4.03	4.03	20.2	LE01Gene04206.t2	LE01Gene04206.t2	2		1.4259	0.9675	1.2341	0.8411	1.11715	1.094	1.0214	0.9451	0.8764	0.984225	0.9063	0.9522	0.7965	0.8386	0.8734
1905	4.02	10.1	6.5	LE01Gene05667.t1	LE01Gene05667.t1	6		0.6377	1.1128	0.7054	1.293	0.937225	0.9765	1.2935	1.124	1.4963	1.22257	1.2121	0.9225	1.4061	1.1206	1.16532
1906	4.02	5.66	14.7	LE01Gene12459.t1	LE01Gene12459.t1	3		0.7461	0.6934	0.9249	0.8648	0.8073	0.7236	0.5681	0.8974	0.7049	0.7235	0.737	0.7813	0.9183	0.971	0.8519
1907	4.02	5.13	28.7	LE01Gene11673.t1	LE01Gene11673.t1	3		0.8844	0.7836	0.8943	0.8085	0.8427	0.794	1.0436	0.8129	1.064	0.928625	0.9329	1.1867	0.9551	1.217	1.07293
1908	4.02	4.07	9.5	LE01Gene10844.t1	LE01Gene10844.t1	2		0.6562	0.7066	0.7343	0.7934	0.722625	0.9002	0.769	1.0105	0.8645	0.88605	0.802	0.9368	0.9035	1.0533	0.9239
1909	4.02	4.05	8.5	LE01Gene03021.t2	LE01Gene03021.t2	2		0.5787	0.7742	0.5392	0.7238	0.653975	0.7027	0.9826	0.654	0.9149	0.81355	0.6858	0.944	0.6433	0.8818	0.788725
1910	4.02	4.05	37.7	LE01Gene03044.t1	LE01Gene03044.t1	2		1.0464	0.9366	1.0744	0.9666	1.006	0.7707	1.09	0.7948	1.1197	0.9438	0.8421	0.8687	0.8688	0.8939	0.868375
1911	4.02	4.04	13.5	LE01Gene03408.t1	LE01Gene03408.t1	3		0.7386	0.8972	0.7838	0.9882	0.85195	0.621	0.5742	0.6527	0.6371	0.62125	0.81	0.7686	0.8793	0.8285	0.8216
1912	4.02	4.04	8.6	LE01Gene01327.t1	LE01Gene01327.t1	2		1.5561	1.1337	1.235	0.9035	1.20708	1.2975	1.4293	1.0332	1.1387	1.22467	1.4218	1.095	1.1377	0.8726	1.13177
1913	4.02	4.03	32.5	LE01Gene10341.t2	LE01Gene10341.t2	4		0.794	0.9276	0.8865	1.0417	0.91245	0.8932	0.9491	0.9975	1.0582	0.9745	0.9102	0.9056	1.0191	1.012	0.961725
1914	4.02	4.03	33.8	LE01Gene07885.t1	LE01Gene07885.t1	2		0.8748	0.5305	0.7312	0.45	0.646625	0.8228	0.8996	0.6883	0.754	0.791175	0.6813	0.58	0.5725	0.4854	0.5798
1915	4.02	4.03	28.3	LE01Gene01272.t1	LE01Gene01272.t1	2		1.0207	0.8014	0.9028	0.714	0.859725	1.1111	1.1018	0.9828	0.977	1.04317	1.1101	0.9127	0.9872	0.8076	0.9544
1916	4.01	12.03	14.2	LE01Gene13992.t1	LE01Gene13992.t1	8		2.5524	2.5891	1.5645	1.6	2.0765	3.0391	2.8439	1.8744	1.7501	2.37688	3.7059	1.7774	2.2819	1.0919	2.21428
1917	4.01	6.21	11.5	LE01Gene05946.t1	LE01Gene05946.t1	3		2.4822	2.3473	2.1288	1.9082	2.21663	1.3192	1.6775	1.2252	1.5416	1.44087	1.7459	2.3598	1.5014	1.9849	1.898
1919	4.01	6.15	13	LE01Gene11757.t3	LE01Gene11757.t3	4		1.0288	1.1382	1.2593	1.4032	1.20737	1.383	1.1009	1.6481	1.4084	1.3851	1.2037	0.9641	1.4864	1.1754	1.2074
1920	4.01	6.14	17.3	LE01Gene01045.t1	LE01Gene01045.t1	3		1.4451	0.9661	1.7644	1.1875	1.34078	0.8583	1.0625	1.0506	1.3019	1.06832	1.15	1.0124	1.4139	1.2437	1.205
1921	4.01	6.03	10.7	LE01Gene01662.t1	LE01Gene01662.t1	3		0.865	0.9412	0.6364	0.6988	0.78535	0.649	1.1506	0.48	0.8472	0.7817	0.7368	0.7116	0.5455	0.5249	0.6297
1922	4.01	5.33	9.6	LE01Gene08397.t2	LE01Gene08397.t2	3		0.889	1.072	0.801	0.9775	0.934875	0.7667	0.8886	0.6861	0.8048	0.78655	0.7621	0.9046	0.6883	0.8193	0.793575
1923	4.01	4.12	18.8	LE01Gene12109.t2	LE01Gene12109.t2	3		0.6835	0.7011	0.6279	0.6501	0.66565	0.6865	0.7636	0.6323	0.7036	0.6965	0.5612	0.5355	0.5213	0.4933	0.527825
1924	4.01	4.09	19.3	LE01Gene12208.t1	LE01Gene12208.t1	3		1.1489	0.8352	1.0791	0.7856	0.9622	0.7478	1.6173	0.7174	1.5193	1.15045	1.2461	0.8135	1.1715	0.7735	1.00115
1925	4.01	4.05	17.1	LE01Gene04235.t1	LE01Gene04235.t1	2		0.9183	1.045	0.905	1.036	0.976075	0.9227	1.1341	0.9104	1.1192	1.0216	0.9379	1.0181	0.9291	1.0057	0.9727
1926	4.01	4.04	18.7	LE01Gene10340.t1	LE01Gene10340.t1	3		1.8723	1.6959	2.2199	2.0231	1.9528	1.2162	1.4592	1.4544	1.7416	1.46785	1.6806	1.9813	2.0124	2.3658	2.01003
1927	4.01	4.03	12.4	LE01Gene09692.t1	LE01Gene09692.t1	3		2.4028	1.9293	1.6796	1.3673	1.84475	1.6854	1.8365	1.1863	1.2722	1.4951	1.5413	1.6147	1.066	1.1249	1.33672
1928	4.01	4.03	24.9	LE01Gene01452.t1	LE01Gene01452.t1	2		0.7051	0.7879	0.8317	0.9254	0.812525	0.8644	0.6581	1.0094	0.7667	0.82465	0.6991	0.5813	0.8284	0.6793	0.697025
1929	4.01	4.02	8.7	LE01Gene02140.t2	LE01Gene02140.t2	5		0.6648	0.9243	0.8037	1.1674	0.89005	0.8225	0.8318	1.057	1.0853	0.94915	0.8665	0.8106	1.1204	1.0348	0.958075
1930	4.01	4.02	12.2	LE01Gene09394.t2	LE01Gene09394.t2	2		1.915	1.3701	2.4294	1.7649	1.86985	1.1787	1.5363	1.5099	1.9606	1.54637	1.5589	1.3623	2.0012	1.7377	1.66502
1931	4.01	4.02	16.2	LE01Gene07437.t1	LE01Gene07437.t1	2		0.788	0.9134	0.6341	0.7406	0.769025	0.7632	0.7055	0.62	0.5634	0.663025	0.7016	0.7772	0.5697	0.6329	0.67035
1932	4.01	4.02	28.2	LE01Gene02024.t2	LE01Gene02024.t2	2		1.3621	1.2517	1.8213	1.6815	1.52915	1.1125	0.961	1.487	1.2824	1.21073	0.9315	1.1136	1.2541	1.4948	1.1985
1933	4.01	4.02	21.2	LE01Gene13974.t1	LE01Gene13974.t1	2		0.9398	0.8697	1.2724	1.1801	1.0655	0.9136	1.0332	1.2391	1.4023	1.14705	0.8541	0.8656	1.1653	1.1734	1.0146
1934	4.01	4.02	6.5	LE01Gene10427.t1	LE01Gene10427.t1	2		0.6529	0.8326	0.7324	0.9378	0.788925	0.6243	0.7681	0.6805	0.8618	0.733675	0.8345	0.608	0.939	0.6851	0.76665
1935	4.01	4.02	26.2	LE01Gene06413.t2	LE01Gene06413.t2	2		1.9661	1.1906	1.5924	0.968	1.42928	1.9086	1.9255	1.5463	1.5598	1.73505	3.048	2.4983	2.4909	2.0339	2.51778
1936	4.01	4.01	9.4	LE01Gene11524.t2	LE01Gene11524.t2	3		0.8539	0.9712	0.7366	0.8415	0.8508	1.04	1.1595	0.8956	1.0029	1.0245	1.009	0.9713	0.8742	0.8402	0.923675
1937	4.01	4.01	30.3	LE01Gene13728.t1	LE01Gene13728.t1	2		1.7624	1.7053	1.7722	1.7216	1.74037	1.721	1.469	1.7277	1.484	1.60042	1.8677	1.7291	1.8826	1.7255	1.80123
1938	4.01	4.01	16.2	LE01Gene10186.t2	LE01Gene10186.t2	2		0.8574	0.8352	0.6834	0.6678	0.76095	0.6745	1.6137	0.5405	1.2847	1.02835	0.7716	0.6715	0.6173	0.5265	0.646725
1939	4.01	4.01	38.6	LE01Gene09551.t1	LE01Gene09551.t1	2		0.8969	1.1989	0.7447	1.0019	0.9606	0.7222	0.5357	0.6011	0.4449	0.575975	0.7349	0.7477	0.6137	0.6219	0.67955
1940	4.01	4.01	20.3	LE01Gene01486.t2	LE01Gene01486.t2	2		1.6545	1.4668	1.7951	1.5936	1.6275	1.2494	1.8156	1.3536	1.9949	1.60338	1.6066	1.439	1.7667	1.5562	1.59213
1941	4.01	4.01	17.7	LE01Gene06152.t1	LE01Gene06152.t1	6		3.4408	3.6148	3.1035	3.2647	3.35595	2.0089	1.8419	1.8196	1.6793	1.83743	1.7747	2.3714	1.6168	2.1625	1.98135
1942	4	8.43	21.1	LE01Gene08980.t1	LE01Gene08980.t1	6		0.9772	0.9097	0.7868	0.7339	0.8519	0.8489	0.896	0.6812	0.7194	0.786375	0.5213	0.4816	0.4199	0.3824	0.4513
1943	4	8.05	27.6	LE01Gene04884.t2	LE01Gene04884.t2	4		2.5487	2.8193	3.0999	3.45	2.97947	1.4176	2.2909	1.725	2.7892	2.05567	1.499	0.0201	1.8325	0.0245	0.844025
1944	4	6.1	29.4	LE01Gene03626.t1	LE01Gene03626.t1	4		0.9466	1.4476	0.61	0.9103	0.978625	1.376	1.4502	0.863	0.908	1.1493	1.3128	1.2838	0.8254	0.8018	1.05595
1945	4	6.05	13.9	LE01Gene05276.t3	LE01Gene05276.t3	4		1.1894	0.9663	0.7724	0.6245	0.88815	1.3819	1.1502	0.9051	0.7407	1.04448	1.0361	1.2801	0.6705	0.8413	0.957
1946	4	6.03	19.1	LE01Gene09376.t1	LE01Gene09376.t1	4		1.5449	1.4655	2.1755	2.0661	1.813	1.2576	1.0581	1.7623	1.4743	1.38808	1.2677	1.0768	1.7864	1.5132	1.41103
1947	4	6	3.7	LE01Gene02125.t1	LE01Gene02125.t1	3		0.7086	0.978	1.4329	1.9897	1.2773	0.861	0.7641	1.7418	1.5467	1.2284	0.893	0.8249	1.815	1.6725	1.30135
1948	4	4.96	34.8	LE01Gene07204.t1	LE01Gene07204.t1	5		0.6754	0.6482	0.4897	0.4733	0.57165	0.4117	0.8058	0.2982	0.5875	0.5258	0.6231	0.4807	0.4545	0.3511	0.47735
1949	4	4.84	9.2	LE01Gene00944.t3	LE01Gene00944.t3	3		0.2929	0.3614	0.34	0.422	0.354075	0.3602	0.4722	0.4183	0.5487	0.44985	0.4176	0.2003	0.4872	0.2331	0.33455
1950	4	4.55	10.6	LE01Gene05882.t2	LE01Gene05882.t2	4		0.8401	0.9197	0.7608	0.8389	0.839875	0.8463	0.9448	0.767	0.8571	0.8538	0.8812	0.8134	0.8024	0.7385	0.808875
1951	4	4.53	9.7	LE01Gene13706.t1	LE01Gene13706.t1	4		0.3722	0.4898	1.2356	1.636	0.9334	1.4364	0.3101	4.7707	1.0306	1.88695	1.1218	0.01	3.7431	0.0103	1.2213
1952	4	4.42	13.7	LE01Gene01531.t1	LE01Gene01531.t1	3		1.4811	1.8171	1.0578	1.3156	1.4179	1.3402	1.6342	0.9526	1.1693	1.27408	1.7339	1.6511	1.2417	1.182	1.45217
1953	4	4.3	29.3	LE01Gene05500.t1	LE01Gene05500.t1	3		0.815	0.7314	0.9186	0.8286	0.8234	0.6882	0.9907	0.7737	1.1163	0.892225	0.7003	0.6007	0.7927	0.667	0.690175
1954	4	4.25	13	LE01Gene00771.t1	LE01Gene00771.t1	3		1.8051	0.8263	1.6874	0.7771	1.27398	0.9863	0.5073	0.9224	0.4747	0.722675	1.6715	1.6304	1.5705	1.5281	1.60013
1955	4	4.23	16.4	LE01Gene07214.t3	LE01Gene07214.t3	3		1.5386	1.4425	1.5929	1.4969	1.51772	1.5764	1.3111	1.6351	1.3623	1.47123	1.1298	0.9059	1.1796	0.9367	1.038
1956	4	4.21	7	LE01Gene13174.t2	LE01Gene13174.t2	3		2.4122	1.8203	1.3015	0.9881	1.63053	1.1097	2.2146	0.599	1.1961	1.27985	1.1158	0.7839	0.6051	0.424	0.7322
1957	4	4.21	14.7	LE01Gene03026.t1	LE01Gene03026.t1	2		1.0362	1.0865	1.0528	1.1032	1.06967	0.936	0.9015	0.9508	0.9157	0.926	0.869	0.9744	0.8873	0.9932	0.930975
1958	4	4.18	17.2	LE01Gene13368.t2	LE01Gene13368.t2	7		3.7817	4.1509	3.3452	3.6941	3.74297	3.8607	4.1626	3.4165	3.6858	3.7814	3.3974	4.2176	3.0206	3.7404	3.594
1959	4	4.15	14.6	LE01Gene03337.t1	LE01Gene03337.t1	3		1.4871	1.55	1.9288	2.0319	1.74945	1.1597	1.2808	1.506	1.6593	1.40145	1.7807	1.6686	2.308	2.1638	1.98028
1960	4	4.14	8.2	LE01Gene07125.t1	LE01Gene07125.t1	2		0.9685	0.6396	0.6252	0.4154	0.662175	0.8004	0.9843	0.5169	0.6361	0.734425	0.8994	1.0274	0.5836	0.665	0.79385
1961	4	4.11	13.6	LE01Gene04134.t1	LE01Gene04134.t1	2		0.6133	0.7016	0.7741	0.891	0.745	0.663	0.8715	0.8373	1.1012	0.86825	0.9892	0.5551	1.255	0.7025	0.87545
1962	4	4.1	17.9	LE01Gene08207.t1	LE01Gene08207.t1	2		0.6825	0.8119	0.5694	0.6814	0.6863	0.9795	1.0548	0.8174	0.8808	0.933125	0.6974	0.6406	0.5847	0.5358	0.614625
1963	4	4.09	9.8	LE01Gene08749.t1	LE01Gene08749.t1	3		0.6632	0.537	0.8053	0.656	0.665375	0.4821	0.5227	0.5857	0.6353	0.55645	0.374	0.5097	0.4564	0.6205	0.49015
1964	4	4.09	5.3	LE01Gene08041.t1	LE01Gene08041.t1	2		1.0565	1.0577	0.7311	0.7408	0.896525	0.995	0.908	0.6969	0.6285	0.8071	1.1731	0.998	0.8157	0.6943	0.920275
1965	4	4.07	14	LE01Gene12648.t1	LE01Gene12648.t1	3		0.7132	0.6188	0.7472	0.6686	0.68695	0.6322	0.7649	0.6899	0.832	0.72975	0.7093	0.7397	0.7653	0.8048	0.754775
1966	4	4.03	30.5	LE01Gene12005.t1	LE01Gene12005.t1	4		1.4243	1.4551	1.3561	1.3938	1.40732	1.0996	0.8817	1.0474	0.8403	0.96725	0.9668	1.5084	0.9252	1.4399	1.21008
1967	4	4.03	37	LE01Gene09335.t1	LE01Gene09335.t1	5		0.8126	0.7359	0.7456	0.6793	0.74335	0.7934	0.7591	0.7284	0.6971	0.7445	0.88	0.9331	0.8116	0.8586	0.870825
1968	4	4.02	15.9	LE01Gene10309.t1	LE01Gene10309.t1	2		1.1888	2.9582	0.4146	0.9936	1.3888	1.0306	2.5502	0.3361	0.8665	1.19585	2.233	0.9689	0.7493	0.3186	1.06745
1969	4	4.02	8.6	LE01Gene07250.t1	LE01Gene07250.t1	2		1.0961	0.8044	1.4991	1.2235	1.15578	0.9134	0.7959	1.3712	1.2415	1.0805	1.027	1.2482	1.5668	1.8279	1.41748
1970	4	4.02	8.2	LE01Gene04582.t1	LE01Gene04582.t1	2		1.1214	0.8492	0.9698	0.7406	0.92025	0.8663	0.7476	0.7473	0.6429	0.751025	0.8178	0.9177	0.7101	0.7872	0.8082
1971	4	4.02	13.1	LE01Gene05511.t1	LE01Gene05511.t1	3		1.2736	1.4438	1.6879	1.9182	1.58088	1.2955	1.0439	1.7141	1.3843	1.35945	1.1908	0.9795	1.5867	1.3054	1.2656
1973	4	4.01	14.5	LE01Gene02365.t1	LE01Gene02365.t1	2		0.7308	0.6644	0.794	0.7246	0.72845	0.5247	0.7636	0.5709	0.8307	0.672475	0.9284	0.7735	1.0137	0.8409	0.889125
1974	4	4.01	15.4	LE01Gene10714.t1	LE01Gene10714.t1	3		0.7998	0.8929	0.9168	1.0327	0.91055	0.9469	0.9927	1.0889	1.1432	1.04293	0.8802	0.6376	1.0174	0.7197	0.813725
1975	4	4.01	7.3	LE01Gene12945.t2	LE01Gene12945.t2	2		0.9844	1.1928	0.9039	1.095	1.04402	1.3067	1.1304	1.198	1.0366	1.16792	1.2882	1.2528	1.1885	1.1516	1.22027
1976	4	4.01	18.9	LE01Gene11898.t1	LE01Gene11898.t1	2		0.7363	0.9837	0.8401	1.1133	0.91835	0.6728	0.9442	0.7786	1.0891	0.871175	0.8493	0.6176	0.9843	0.7091	0.790075
1977	4	4.01	10.3	LE01Gene03253.t1	LE01Gene03253.t1	2		2.2802	2.2465	1.6626	1.6452	1.95863	1.7405	1.7385	1.2696	1.2685	1.50427	1.8058	1.6513	1.3274	1.2068	1.49782
1978	4	4.01	15.2	LE01Gene01960.t1	LE01Gene01960.t1	2		0.7627	0.7912	1.1789	1.2298	0.99065	0.6114	0.959	0.9474	1.4704	0.99705	0.7513	0.7197	1.1669	1.063	0.925225
1979	4	4.01	14.8	LE01Gene06330.t1	LE01Gene06330.t1	2		0.9488	0.9319	0.8986	0.8855	0.9162	0.9877	0.9137	0.9341	0.8629	0.9246	0.9366	1.1926	0.8896	1.1274	1.03655
1980	4	4.01	8.2	LE01Gene03946.t1	LE01Gene03946.t1	2		0.6779	0.9744	0.7094	0.9791	0.8352	0.7582	1.1	0.7838	1.0993	0.935325	1.0124	0.7461	1.0111	0.76	0.8824
1981	4	4.01	9.7	LE01Gene02220.t1	LE01Gene02220.t1	2		1.1934	1.2696	1.43	1.5315	1.35613	1.4245	1.2943	1.7145	1.5297	1.49075	1.1607	1.4062	1.3865	1.6968	1.41255
1982	4	4.01	15.4	LE01Gene00184.t4	LE01Gene00184.t4	3		0.557	0.5538	0.6603	0.6609	0.608	0.6226	0.8151	0.7463	0.9703	0.788575	0.585	0.5918	0.7	0.71	0.6467
1983	4	4.01	12.3	LE01Gene07085.t1	LE01Gene07085.t1	3		2.7169	1.9345	2.4211	1.7436	2.20403	1.3536	1.6843	1.1862	1.4877	1.42795	1.3393	1.5148	1.178	1.3268	1.33973
1984	4	4.01	15.4	LE01Gene04216.t1	LE01Gene04216.t1	2		0.9856	1.02	1.302	1.3526	1.16505	0.7973	0.9271	1.0563	1.2293	1.0025	0.8603	0.927	1.1358	1.2284	1.03787
1985	4	4.01	19.4	LE01Gene01680.t1	LE01Gene01680.t1	2		1.0992	0.7605	1.0709	0.7457	0.919075	0.8279	0.7821	0.8065	0.762	0.794625	0.9371	0.7514	0.9177	0.7335	0.834925
1986	4	4.01	10.7	LE01Gene12479.t1	LE01Gene12479.t1	2		1.1296	1.0245	0.8337	0.7608	0.93715	1.1794	1.0321	0.8709	0.7625	0.961225	0.793	0.9249	0.5883	0.6844	0.74765
1987	4	4.01	7.5	LE01Gene10240.t1	LE01Gene10240.t1	3		2.0775	1.5175	1.6736	1.2294	1.6245	1.4685	1.8942	1.1825	1.5291	1.51858	1.781	1.4884	1.4405	1.2273	1.4843
1988	4	4.01	16	LE01Gene00752.t1	LE01Gene00752.t1	4		1.396	1.8661	0.9437	1.2669	1.36817	1.3762	1.2134	0.9288	0.8219	1.08508	1.2657	1.2871	0.8577	0.8667	1.0693
1989	4	4.01	6.9	LE01Gene02231.t1	LE01Gene02231.t1	3		0.7634	0.8882	0.7633	0.8944	0.827325	0.6814	1.3292	0.6823	1.3315	1.0061	0.8284	0.8729	0.8332	0.8755	0.8525
1990	4	4.01	49.4	LE01Gene10138.t1	LE01Gene10138.t1	3		0.7166	0.636	0.8024	0.7164	0.71785	0.6833	0.9116	0.7653	1.0217	0.845475	0.6736	0.7621	0.7581	0.8555	0.762325
1991	4	4	19.6	LE01Gene12379.t1	LE01Gene12379.t1	3		0.5976	0.4818	0.7756	0.6292	0.62105	0.599	0.9673	0.7779	1.2568	0.90025	0.7775	0.7329	1.0143	0.9538	0.869625
1992	4	4	15.2	LE01Gene12489.t1	LE01Gene12489.t1	3		0.7722	0.7361	0.6455	0.6191	0.693225	0.754	1.0347	0.6306	0.8658	0.821275	0.7623	1.0375	0.6405	0.8695	0.82745
1993	4	4	16.9	LE01Gene08926.t1	LE01Gene08926.t1	2		0.712	0.9879	0.4621	0.645	0.70175	1.2522	1.1228	0.813	0.7294	0.97935	0.7968	1.2478	0.5198	0.8119	0.844075
1994	4	4	18.5	LE01Gene08339.t5	LE01Gene08339.t5	3		0.7795	0.8069	0.7461	0.7811	0.7784	0.8238	0.7231	0.7901	0.6913	0.757075	0.7853	0.7679	0.7571	0.7391	0.76235
1995	4	4	9.8	LE01Gene02485.t5	LE01Gene02485.t5	3		2.3668	2.3404	1.5206	1.5128	1.93515	1.7049	1.555	1.0958	1.0001	1.33895	1.3161	2.0768	0.8499	1.3377	1.39512
1996	4	4	10.6	LE01Gene00536.t1	LE01Gene00536.t1	2		0.9868	1.1802	0.8923	1.0619	1.0303	1.0978	1.0486	0.9883	0.9454	1.02002	0.9894	1.0006	0.8909	0.9001	0.94525
1997	4	4	15.1	LE01Gene13682.t1	LE01Gene13682.t1	2		1.2226	1.0812	1.1342	1.0074	1.11135	0.9856	1.103	0.9132	1.0217	1.00588	1.3482	1.2893	1.2565	1.1955	1.27238
1998	4	4	3.7	LE01Gene13543.t1	LE01Gene13543.t1	4		1.325	1.211	1.39	1.276	1.3005	1.4823	1.1405	1.5565	1.1986	1.34447	1.2102	1.0246	1.2745	1.0783	1.1469
1999	4	4	13.6	LE01Gene13523.t1	LE01Gene13523.t1	3		2.1566	2.1614	1.6929	1.7031	1.9285	1.6842	1.6404	1.3172	1.2834	1.4813	1.9484	1.6492	1.5312	1.2922	1.60525
2000	4	4	12.6	LE01Gene12979.t1	LE01Gene12979.t1	2		0.8564	0.7587	0.6809	0.6069	0.725725	0.8854	0.9167	0.7045	0.73	0.80915	0.7997	0.9493	0.6405	0.7576	0.786775
2001	4	4	27.4	LE01Gene12650.t1	LE01Gene12650.t1	5		1.653	1.6649	1.889	1.9553	1.79055	1.0246	1.3616	1.1739	1.5706	1.28267	1.5014	1.7449	1.7694	2.0304	1.76153
2002	4	4	9.9	LE01Gene06416.t1	LE01Gene06416.t1	3		6.7338	6.9235	7.1536	7.3755	7.0466	4.8812	4.1689	5.1703	4.4319	4.66308	4.7708	4.6361	5.091	4.9913	4.8723
[truncated: 476 more rows]
