# Supplementary material for: Oxidative Stress and Autophagy Are Important Processes in Post Ripeness and Brown Film Formation in Mycelium of Lentinula edodes
Source: Front Microbiol. 2022 Feb 24;13:811673. doi: 10.3389/fmicb.2022.811673 (PMC8908433; doi:10.3389/fmicb.2022.811673)
Supplement: Supplementary file 5 [file Table_4.XLS]

## Sheet: Sheet1
Table S4A GO terms (level 6) enriched for biological processes for 239 DEPs by GO analysis
maxLevel	levels	GO_Name	GO_ID	Pvalue	Genes	Count	Pop_Hit	List_Total	Background_Genes		GO_Name	求和项:Count
6	5,6	kynurenine metabolic process	GO:0070189	0.000822	BNA3|1;BNA4|1;BNA7|1	3	6	188	5277		adaptation of signaling pathway	3
6	4,5,6	phytochelatin metabolic process	GO:0046937	0.00126	YBR139W|1;PRC1|1	2	2	188	5277		age-dependent response to reactive oxygen species	2
6	5,6	phytochelatin biosynthetic process	GO:0046938	0.00126	YBR139W|1;PRC1|1	2	2	188	5277		apoptotic process	5
6	4,6	cellular alcohol metabolic process	GO:0044107	0.00175	GRE2|1;ERG8|1;ERG24|1;MCR1|1;ERG13|1;SWI1|1	6	37	188	5277		carboxylic acid catabolic process	10
6	6	spliceosome conformational change to release U4 (or U4atac) and U1 (or U11)	GO:0000388	0.0037	SNU114|1;BRR2|1	2	3	188	5277		carboxylic acid metabolic process	26
6	6	carboxylic acid catabolic process	GO:0046395	0.00423	FOX2|1;ADH2|1;BNA3|1;BNA4|1;FDH1|1;CAR1|1;GLY1|1;BNA7|1;DLD1|1;EHD3|1	10	106	188	5277		cellular alcohol metabolic process	6
6	5,6	phytosteroid metabolic process	GO:0016128	0.00653	GRE2|1;ERG8|1;ERG24|1;MCR1|1;ERG13|1	5	34	188	5277		cellular response to auxin stimulus	1
6	6	age-dependent response to reactive oxygen species	GO:0001315	0.00722	CTA1|1;SOD2|1	2	4	188	5277		chitin metabolic process	3
6	6	secondary alcohol metabolic process	GO:1902652	0.00741	GRE2|1;ERG8|1;ERG24|1;MCR1|1;ERG13|1	5	35	188	5277		coenzyme biosynthetic process	8
6	6	polysaccharide catabolic process	GO:0000272	0.011	PGU1|1;CTS1|1;SPR1|1;EXG1|1	4	25	188	5277		contractile ring contraction	2
6	6	carboxylic acid metabolic process	GO:0019752	0.0122	ALD5|1;NFS1|1;GFA1|1;FOX2|1;ADH2|1;BNA3|1;BNA4|1;FDH1|1;FPR1|1;CAR1|1;GLY1|1;FAS1|1;BNA7|1;ILV3|1;ARO2|1;PDB1|1;HIS4|1;MIS1|1;HFD1|1;DLD3|1;DLD1|1;MSW1|1;ALA1|1;EHD3|1;PEX11|1;MSR1|1	26	462	188	5277		cytoskeleton-dependent intracellular transport	3
6	6	steroid biosynthetic process	GO:0006694	0.0159	GRE2|1;ERG8|1;ERG24|1;MCR1|1;ERG13|1	5	42	188	5277		DNA damage induced protein phosphorylation	1
6	5,6	nucleoside phosphate biosynthetic process	GO:1901293	0.0206	GFA1|1;BNA4|1;BNA7|1;FMN1|1;MIS1|1;APT1|1;IRA2|1;RNR1|1;ATP2|1;CAB1|1	10	134	188	5277		FMN metabolic process	1
6	5,6	contractile ring contraction	GO:0036213	0.0236	MYO1|1;BUB2|1	2	7	188	5277		galacturonan metabolic process	1
6	6	vacuole inheritance	GO:0000011	0.0245	MYO2|1;PEP12|1;VAC8|1	3	18	188	5277		histidine biosynthetic process	2
6	6	coenzyme biosynthetic process	GO:0009108	0.0268	BNA4|1;BNA7|1;FMN1|1;PDB1|1;MIS1|1;HFD1|1;COQ6|1;CAB1|1	8	101	188	5277		histidine metabolic process	2
6	6	apoptotic process	GO:0006915	0.0292	OYE3|1;KEX1|1;SSK2|1;AIF1|1;STE7|1	5	49	188	5277		hormone-mediated signaling pathway	1
6	5,6	lipid oxidation	GO:0034440	0.0325	FOX2|1;EHD3|1;PEX11|1	3	20	188	5277		indole-containing compound catabolic process	2
6	5,6	pre-replicative complex assembly involved in nuclear cell cycle DNA replication	GO:0006267	0.0325	MCM7|1;ORC3|1;CDC6|1	3	20	188	5277		kynurenic acid biosynthetic process	1
6	6	leaf development	GO:0048366	0.0356	ELP3|1	1	1	188	5277		kynurenine metabolic process	3
6	6	minus-end-directed organelle transport along microtubule	GO:0072385	0.0356	DYN1|1	1	1	188	5277		lactate biosynthetic process	1
6	6	vesicle transport along microtubule	GO:0047496	0.0356	DYN1|1	1	1	188	5277		lactate catabolic process	1
6	6	kynurenic acid biosynthetic process	GO:0034276	0.0356	BNA3|1	1	1	188	5277		lactate oxidation	1
6	5,6	regulation of auxin mediated signaling pathway	GO:0010928	0.0356	ELP3|1	1	1	188	5277		leaf development	1
6	6	FMN metabolic process	GO:0046444	0.0356	FMN1|1	1	1	188	5277		lipid oxidation	3
6	5,6	regulation of shoot system morphogenesis	GO:1900618	0.0356	ELP3|1	1	1	188	5277		maintenance of stationary phase in response to starvation	1
6	6	cellular response to auxin stimulus	GO:0071365	0.0356	ELP3|1	1	1	188	5277		MAPK cascade involved in conjugation with cellular fusion	1
6	5,6	maintenance of stationary phase in response to starvation	GO:0060275	0.0356	GIS1|1	1	1	188	5277		minus-end-directed organelle transport along microtubule	1
6	5,6	nucleus-vacuole junction assembly	GO:0071562	0.0356	VAC8|1	1	1	188	5277		mitochondrial fission	2
6	6	galacturonan metabolic process	GO:0010393	0.0356	PGU1|1	1	1	188	5277		mitochondrion morphogenesis	1
6	4,5,6	MAPK cascade involved in conjugation with cellular fusion	GO:0071507	0.0356	STE7|1	1	1	188	5277		negative regulation of meiotic nuclear division	3
6	6	peptide pheromone maturation	GO:0007323	0.0385	KEX2|1;RAM2|1	2	9	188	5277		nucleoside phosphate biosynthetic process	10
6	5,6	sterol metabolic process	GO:0016125	0.0392	GRE2|1;ERG8|1;ERG24|1;MCR1|1;ERG13|1	5	53	188	5277		nucleus-vacuole junction assembly	1
6	5,6	cytoskeleton-dependent intracellular transport	GO:0030705	0.0467	MYO2|1;DYN1|1;NUM1|1	3	23	188	5277		peptide pheromone maturation	2
6	6	histidine metabolic process	GO:0006547	0.0471	HIS4|1;MIS1|1	2	10	188	5277		peroxisome fission	2
6	6	peroxisome fission	GO:0016559	0.0471	VPS1|1;PEX11|1	2	10	188	5277		phytochelatin biosynthetic process	2
6	6	mitochondrial fission	GO:0000266	0.0471	VPS1|1;NUM1|1	2	10	188	5277		phytochelatin metabolic process	2
6	6	histidine biosynthetic process	GO:0000105	0.0471	HIS4|1;MIS1|1	2	10	188	5277		phytosteroid metabolic process	5
6	5,6	adaptation of signaling pathway	GO:0023058	0.052	FAR8|1;BAR1|1;FAR11|1	3	24	188	5277		polysaccharide catabolic process	4
6	6	indole-containing compound catabolic process	GO:0042436	0.0562	BNA4|1;BNA7|1	2	11	188	5277		pre-replicative complex assembly involved in nuclear cell cycle DNA replication	3
6	5,6	regulation of programmed cell death	GO:0043067	0.0634	SSK2|1;AIF1|1;STE7|1	3	26	188	5277		regulation of auxin mediated signaling pathway	1
6	5,6	negative regulation of meiotic nuclear division	GO:0045835	0.0634	SNF3|1;YCS4|1;RPD3|1	3	26	188	5277		regulation of programmed cell death	3
6	6	chitin metabolic process	GO:0006030	0.0634	GFA1|1;CTS1|1;YEA4|1	3	26	188	5277		regulation of proteasome assembly	1
6	6	valine metabolic process	GO:0006573	0.0659	ILV3|1;EHD3|1	2	12	188	5277		regulation of shoot system morphogenesis	1
6	6	lactate catabolic process	GO:1903457	0.07	DLD1|1	1	2	188	5277		secondary alcohol metabolic process	5
6	6	lactate biosynthetic process	GO:0019249	0.07	DLD3|1	1	2	188	5277		spliceosome conformational change to release U4 (or U4atac) and U1 (or U11)	2
6	6	DNA damage induced protein phosphorylation	GO:0006975	0.07	MEC1|1	1	2	188	5277		steroid biosynthetic process	5
6	4,5,6	hormone-mediated signaling pathway	GO:0009755	0.07	ELP3|1	1	2	188	5277		sterol metabolic process	5
6	5,6	mitochondrion morphogenesis	GO:0070584	0.07	PHB1|1	1	2	188	5277		vacuole inheritance	3
6	5,6	lactate oxidation	GO:0019516	0.07	DLD3|1	1	2	188	5277		valine metabolic process	2
6	5,6	regulation of proteasome assembly	GO:0090364	0.07	UMP1|1	1	2	188	5277		vesicle transport along microtubule	1
											总计	159

## Sheet: Sheet2
Table S4B GO terms (level 6) enriched for cell components for 239 DEPs by GO analysis
maxLevel	levels	GO_Name	GO_ID	Pvalue	Genes	Count	Pop_Hit	List_Total	Background_Genes
6	5,6	high-affinity iron permease complex	GO:0033573	0.00592	FET5|1;FET3|1	2	4	181	5626
6	4,5,6	pyruvate dehydrogenase complex	GO:0045254	0.0194	PTC5|1;PDB1|1	2	7	181	5626
6	5,6	mitochondrion	GO:0005739	0.0389	CTA1|1;TEF1|1;ALD5|1;PRX1|1;NFS1|1;SOD2|1;BNA3|1;MRPL25|1;BNA4|1;AGC1|1;ICP55|1;YLL007C|1;PHB1|1;PPA2|1;FMN1|1;ILV3|1;PTC5|1;PDB1|1;YJR085C|1;MIS1|1;HFD1|1;MEC1|1;MIC26|1;DLD3|1;DLD1|1;MCR1|1;MSW1|1;IRA2|1;COQ6|1;PAM17|1;ALA1|1;NIF3|1;AIF1|1;MIC19|1;ATP2|1;EHD3|1;HEM14|1;MSR1|1	38	894	181	5626
6	6	NURF complex	GO:0016589	0.0633	ISW2|1	1	2	181	5626
6	5,6	protein farnesyltransferase complex	GO:0005965	0.0633	RAM2|1	1	2	181	5626
6	6	anchored component of external side of plasma membrane	GO:0031362	0.0636	PEP4|1;BAR1|1	2	13	181	5626
6	5,6	fungal-type cell wall	GO:0009277	0.0709	CDC11|1;PEP4|1;SPS22|1;CTS1|1;BAR1|1;SPR1|1;EXG1|1	7	113	181	5626
6	5,6	spore wall	GO:0031160	0.0822	CDC11|1;SPR1|1	2	15	181	5626
6	5,6	endoplasmic reticulum lumen	GO:0005788	0.092	LHS1|1;CPR5|1	2	16	181	5626
6	5,6	mRNA cap methyltransferase complex	GO:0031533	0.0935	CEG1|1	1	3	181	5626
6	5,6	lipid particle	GO:0005811	0.0947	FAS1|1;HFD1|1;PET10|1;LDH1|1	4	54	181	5626
6	5,6	vacuole	GO:0005773	0.104	TEF1|1;PSD2|1;CPS1|1;PEP4|1;FET5|1;TOR1|1;YBR139W|1;ENV7|1;MYO2|1;PRC1|1;VPS1|1;YBT1|1;VMA3|1;VAC8|1	14	301	181	5626
6	5,6	cytoskeleton	GO:0005856	0.119	TEF1|1;CDC11|1;MYO1|1;BUB2|1;EDE1|1;MYO4|1;KCC4|1;MYO2|1;HSP42|1;VPS1|1;BOI2|1;DYN1|1	12	255	181	5626
6	6	cytoplasmic dynein complex	GO:0005868	0.123	DYN1|1	1	4	181	5626
6	5,6	alpha,alpha-trehalose-phosphate synthase complex (UDP-forming)	GO:0005946	0.123	TSL1|1	1	4	181	5626
6	5,6	small nuclear ribonucleoprotein complex	GO:0030532	0.126	HSH155|1;SNU114|1;PRP28|1;BRR2|1	4	60	181	5626
6	5,6	microbody	GO:0042579	0.143	CTA1|1;FOX2|1;PEX30|1;VPS1|1;PEX11|1	5	86	181	5626
6	4,5,6	proton-transporting ATP synthase complex, catalytic core F(1)	GO:0045261	0.151	ATP2|1	1	5	181	5626
6	6	CHRAC	GO:0008623	0.151	ISW2|1	1	5	181	5626
6	5,6	signal recognition particle	GO:0048500	0.178	SRP72|1	1	6	181	5626
6	5,6	cytoplasmic microtubule	GO:0005881	0.18	CDC11|1;DYN1|1	2	24	181	5626
6	5,6	lytic vacuole membrane	GO:0098852	0.181	TEF1|1;FET5|1;TOR1|1;MYO2|1;VPS1|1;YBT1|1;VAC8|1	7	144	181	5626
6	5,6	peroxisomal part	GO:0044439	0.2	CTA1|1;PEX30|1;PEX11|1	3	48	181	5626
6	5,6	intrinsic component of mitochondrial outer membrane	GO:0031306	0.203	HFD1|1;MCR1|1	2	26	181	5626
6	5,6	presequence translocase-associated import motor	GO:0001405	0.205	PAM17|1	1	7	181	5626
6	4,5,6	intrinsic component of Golgi membrane	GO:0031228	0.215	VAN1|1;YEA4|1	2	27	181	5626
6	4,5,6	intrinsic component of endoplasmic reticulum membrane	GO:0031227	0.228	ERG24|1;YEA4|1;GAA1|1;SEC12|1	4	76	181	5626
6	6	polysomal ribosome	GO:0042788	0.23	GIS2|1	1	8	181	5626
6	5,6	endosomal part	GO:0044440	0.261	PSD2|1;TOR1|1;HFD1|1;MRL1|1;VPS27|1	5	107	181	5626
6	5,6	mitochondrial envelope	GO:0005740	0.278	BNA4|1;AGC1|1;ICP55|1;PHB1|1;FMN1|1;PTC5|1;HFD1|1;MIC26|1;DLD1|1;MCR1|1;COQ6|1;PAM17|1;AIF1|1;MIC19|1;ATP2|1;HEM14|1	16	421	181	5626
6	5,6	multi-eIF complex	GO:0043614	0.279	PRT1|1	1	10	181	5626
6	5,6	replication fork	GO:0005657	0.304	MCM7|1;HTB1|1;POL1|1	3	60	181	5626
6	4,5,6	Golgi apparatus	GO:0005794	0.318	PSD2|1;KEX2|1;KEX1|1;VAN1|1;MNS1|1;TOR1|1;YEA4|1;MRL1|1;FAR11|1;PEP12|1;SEC12|1	11	287	181	5626
6	4,5,6	endoplasmic reticulum	GO:0005783	0.321	FAR8|1;LHS1|1;PEX30|1;SRP72|1;VAN1|1;FMN1|1;MNS1|1;ERG24|1;YEA4|1;IRA2|1;GAA1|1;FAR11|1;OST1|1;PEX11|1;CPR5|1;TCB3|1;SEC12|1;NUM1|1	18	493	181	5626
6	5,6	cell cortex part	GO:0044448	0.324	CDC11|1;MYO1|1;EDE1|1;KCC4|1;VPS1|1;TCB3|1	6	145	181	5626
6	6	SWI/SNF complex	GO:0016514	0.325	SWI1|1	1	12	181	5626
6	5,6	intrinsic component of mitochondrial inner membrane	GO:0031304	0.335	MIC26|1;MIC19|1	2	37	181	5626
6	5,6	spliceosomal complex	GO:0005681	0.343	HSH155|1;ECM2|1;PRP28|1;BRR2|1	4	92	181	5626
6	5,6	translation preinitiation complex	GO:0070993	0.347	PRT1|1	1	13	181	5626
6	5,6	vacuolar lumen	GO:0005775	0.368	CPS1|1	1	14	181	5626
6	5,6	microbody lumen	GO:0031907	0.368	CTA1|1	1	14	181	5626
6	5,6	nucleolus	GO:0005730	0.392	RRP6|1;RPS2|1;POL5|1;PRP5|1;PRP28|1;ARO2|1;BMS1|1;YCS4|1;NOP4|1;RPA49|1;SHU1|1	11	305	181	5626
6	5,6	ribonucleoprotein granule	GO:0035770	0.414	HSP26|1;PRT1|1;ECM32|1;PBY1|1;GIS2|1	5	131	181	5626
6	5,6	cytoplasmic ribonucleoprotein granule	GO:0036464	0.414	HSP26|1;PRT1|1;ECM32|1;PBY1|1;GIS2|1	5	131	181	5626
6	5,6	proton-transporting V-type ATPase complex	GO:0033176	0.427	VMA3|1	1	17	181	5626
6	5,6	mitochondrial matrix	GO:0005759	0.463	CTA1|1;ALD5|1;SOD2|1;MRPL25|1;PTC5|1;PDB1|1;MSW1|1;MSR1|1	8	230	181	5626
6	5,6	microtubule organizing center part	GO:0044450	0.481	BUB2|1	1	20	181	5626
6	5,6	chromosome	GO:0005694	0.54	SUA5|1;RKR1|1;MCM7|1;ORC3|1;CHL1|1;SGV1|1;HTB1|1;CDC6|1;YCS4|1;ELP3|1;POL1|1;ISW2|1;RAD52|1;SHU1|1;RPD3|1	15	466	181	5626
6	5,6	nuclear chromosome	GO:0000228	0.577	MCM7|1;ORC3|1;CHL1|1;SGV1|1;HTB1|1;YCS4|1;ELP3|1;POL1|1;RAD52|1;RPD3|1	10	318	181	5626
6	5,6	Golgi membrane	GO:0000139	0.591	PSD2|1;VAN1|1;MNS1|1;TOR1|1;YEA4|1	5	160	181	5626
6	5,6	cytoplasmic vesicle	GO:0031410	0.651	PSD2|1;TOR1|1;HFD1|1;MYO2|1;MRL1|1;VPS1|1;PEP12|1;VPS27|1	8	271	181	5626
6	5,6	nuclear DNA-directed RNA polymerase complex	GO:0055029	0.656	POL1|1;RPA49|1;TFA1|1	3	104	181	5626
6	5,6	chromatin	GO:0000785	0.67	CHL1|1;SGV1|1;HTB1|1;ELP3|1;RPD3|1	5	175	181	5626
6	5,6	chromosomal region	GO:0098687	0.68	SUA5|1;RKR1|1;MCM7|1;ORC3|1;YCS4|1;ISW2|1	6	211	181	5626
6	5,6	nucleoplasm	GO:0005654	0.747	RPS2|1;MCM7|1;ORC3|1;CDC6|1;BMS1|1;ELP3|1;ELP4|1;PCF11|1;RPD3|1;TFA1|1	10	365	181	5626
6	5,6	nuclear periphery	GO:0034399	0.756	RPD3|1	1	43	181	5626
6	6	90S preribosome	GO:0030686	0.764	BMS1|1	1	44	181	5626
6	5,6	nuclear lumen	GO:0031981	0.775	RRP6|1;RPS2|1;MCM7|1;ORC3|1;POL5|1;CHL1|1;PRP5|1;PRP28|1;SGV1|1;ARO2|1;HTB1|1;CDC6|1;BMS1|1;YCS4|1;NOP4|1;ELP3|1;POL1|1;ELP4|1;RAD52|1;PCF11|1;RPA49|1;SHU1|1;RPD3|1;TFA1|1	24	843	181	5626
6	6	transferase complex, transferring phosphorus-containing groups	GO:0061695	0.804	SGV1|1;POL1|1;RPA49|1;TFA1|1	4	170	181	5626
6	5,6	endoplasmic reticulum subcompartment	GO:0098827	0.818	SRP72|1;VAN1|1;MNS1|1;ERG24|1;YEA4|1;IRA2|1;GAA1|1;OST1|1;TCB3|1;SEC12|1	10	391	181	5626
6	6	small-subunit processome	GO:0032040	0.819	RPS2|1	1	52	181	5626
6	5,6	ribosome	GO:0005840	0.848	TEF1|1;MRPL25|1;RPS2|1;RPL9B|1;GIS2|1;EHD3|1;LSG1|1	7	296	181	5626
6	5,6	large ribosomal subunit	GO:0015934	0.862	MRPL25|1;RPL9B|1;LSG1|1	3	148	181	5626
6	6	acetyltransferase complex	GO:1902493	0.865	ELP4|1	1	61	181	5626
6	5,6	cytosol	GO:0005829	0.903	NFS1|1;RPS2|1;SGT2|1;FDH1|1;CAR1|1;GLY1|1;FAS1|1;RPL9B|1;ARO2|1;GIS1|1;SSK2|1;ELP3|1;HSP42|1;ERG13|1;RNR1|1;OXP1|1;PCF11|1;ATP2|1;LSG1|1	19	754	181	5626
6	5,6	nucleolar part	GO:0044452	0.912	RPA49|1	1	74	181	5626
6	5,6	nuclear transcription factor complex	GO:0044798	0.939	TFA1|1	1	85	181	5626
6	5,6	nucleus	GO:0005634	0.942	NFS1|1;SUA5|1;ERT1|1;HSH155|1;GRE2|1;RRP6|1;SNU114|1;UMP1|1;RPS2|1;HSP26|1;RKR1|1;KNS1|1;ICP55|1;ECM2|1;YMR226C|1;SRP72|1;MCM7|1;ORC3|1;POL5|1;CHL1|1;CAF130|1;PRP5|1;PRP28|1;SGV1|1;ARO2|1;HTB1|1;TOR1|1;CDC6|1;YNR063W|1;GIS1|1;BMS1|1;CEG1|1;YCS4|1;APT1|1;MEC1|1;KCC4|1;NOP4|1;ELP3|1;BRR2|1;POL1|1;SEF1|1;NUP192|1;ELP4|1;MBF1|1;AIF1|1;SWI1|1;ISW2|1;RAD52|1;PCF11|1;MIT1|1;RSC1|1;SSA4|1;RPA49|1;CAB1|1;…	59	2130	181	5626
6	4,5,6	nuclear envelope	GO:0005635	0.953	NUP192|1;UIP5|1	2	146	181	5626
6	5,6	small ribosomal subunit	GO:0015935	0.965	RPS2|1	1	102	181	5626

## Sheet: Sheet3
Table S4C GO terms (level 6) enriched for molecular function for 239 DEPs by GO analysis
maxLevel	levels	GO_Name	GO_ID	Pvalue	Genes	Count	Pop_Hit	List_Total	Background_Genes
6	6	arylformamidase activity	GO:0004061	0.00135	BNA3|1;BNA7|1	2	2	178	4825
6	6	FAD binding	GO:0071949	0.00155	BNA4|1;DLD3|1;COQ6|1	3	7	178	4825
6	6	purine ribonucleoside binding	GO:0032550	0.00342	TEF1|1;SUA5|1;CDC11|1;SNU114|1;LHS1|1;ERG8|1;KNS1|1;MYO1|1;ECM32|1;MCM7|1;CHL1|1;FMN1|1;PRP5|1;PRP28|1;SGV1|1;TOR1|1;CDC6|1;HIS4|1;MIS1|1;MYO4|1;BMS1|1;SSK2|1;CEG1|1;MEC1|1;KCC4|1;MSW1|1;ENV7|1;BRR2|1;MYO2|1;ALA1|1;RNR1|1;OXP1|1;VPS1|1;ISW2|1;ATP2|1;LSG1|1;DYN1|1;YBT1|1;STE7|1;SSA4|1;CAB1|1;MSR1|1	42	759	178	4825
6	6	exopeptidase activity	GO:0008238	0.00373	CPS1|1;ICP55|1;KEX1|1;YBR139W|1;PRC1|1	5	29	178	4825
6	6	D-lactate dehydrogenase (cytochrome) activity	GO:0004458	0.00396	DLD3|1;DLD1|1	2	3	178	4825
6	6	ferroxidase activity	GO:0004322	0.00396	FET5|1;FET3|1	2	3	178	4825
6	5,6	purine ribonucleotide binding	GO:0032555	0.00415	TEF1|1;SUA5|1;CDC11|1;SNU114|1;LHS1|1;ERG8|1;KNS1|1;MYO1|1;ECM32|1;MCM7|1;CHL1|1;FMN1|1;PRP5|1;PRP28|1;SGV1|1;TOR1|1;CDC6|1;HIS4|1;MIS1|1;MYO4|1;BMS1|1;SSK2|1;CEG1|1;MEC1|1;KCC4|1;MSW1|1;ENV7|1;BRR2|1;MYO2|1;ALA1|1;RNR1|1;OXP1|1;VPS1|1;ISW2|1;ATP2|1;LSG1|1;DYN1|1;YBT1|1;STE7|1;SSA4|1;CAB1|1;MSR1|1	42	767	178	4825
6	5,6	serine-type peptidase activity	GO:0008236	0.00546	KEX2|1;KEX1|1;YBR139W|1;PRC1|1	4	20	178	4825
6	6	pyrophosphatase activity	GO:0016462	0.00597	TEF1|1;SNU114|1;LHS1|1;MYO1|1;ECM32|1;MCM7|1;CHL1|1;PPA2|1;PRP5|1;PRP28|1;CDC6|1;HIS4|1;MYO4|1;BMS1|1;BRR2|1;MYO2|1;ELP4|1;VPS1|1;SWI1|1;ISW2|1;ATP2|1;LSG1|1;DYN1|1;RSC1|1;YBT1|1;SSA4|1;VMA3|1	27	444	178	4825
6	6	UDP-N-acetylmuramate dehydrogenase activity	GO:0008762	0.00773	DLD3|1;DLD1|1	2	4	178	4825
6	6	aldehyde dehydrogenase [NAD(P)+] activity	GO:0004030	0.00773	ALD5|1;HFD1|1	2	4	178	4825
6	6	ATP binding	GO:0005524	0.0116	SUA5|1;LHS1|1;ERG8|1;KNS1|1;MYO1|1;ECM32|1;MCM7|1;CHL1|1;FMN1|1;PRP5|1;PRP28|1;SGV1|1;TOR1|1;CDC6|1;HIS4|1;MIS1|1;MYO4|1;BMS1|1;SSK2|1;MEC1|1;KCC4|1;MSW1|1;ENV7|1;BRR2|1;MYO2|1;ALA1|1;RNR1|1;OXP1|1;ISW2|1;ATP2|1;DYN1|1;YBT1|1;STE7|1;SSA4|1;CAB1|1;MSR1|1	36	672	178	4825
6	6	NAD(P)H dehydrogenase (quinone) activity	GO:0003955	0.0126	PST2|1;AIF1|1	2	5	178	4825
6	6	adenyl nucleotide binding	GO:0030554	0.013	SUA5|1;LHS1|1;ERG8|1;KNS1|1;MYO1|1;ECM32|1;MCM7|1;CHL1|1;FMN1|1;PRP5|1;PRP28|1;SGV1|1;TOR1|1;CDC6|1;HIS4|1;MIS1|1;MYO4|1;BMS1|1;SSK2|1;MEC1|1;KCC4|1;MSW1|1;ENV7|1;BRR2|1;MYO2|1;ALA1|1;RNR1|1;OXP1|1;ISW2|1;ATP2|1;DYN1|1;YBT1|1;STE7|1;SSA4|1;CAB1|1;MSR1|1	36	677	178	4825
6	6	RNA polymerase core enzyme binding	GO:0043175	0.031	ELP4|1;PCF11|1;TFA1|1	3	19	178	4825
6	6	aldo-keto reductase (NADP) activity	GO:0004033	0.0327	GCY1|1;ADH7|1	2	8	178	4825
6	6	cyclohydrolase activity	GO:0019238	0.0327	HIS4|1;MIS1|1	2	8	178	4825
6	6	GTP binding	GO:0005525	0.0337	TEF1|1;CDC11|1;SNU114|1;CDC6|1;BMS1|1;CEG1|1;VPS1|1;LSG1|1	8	102	178	4825
6	6	guanyl nucleotide binding	GO:0019001	0.0337	TEF1|1;CDC11|1;SNU114|1;CDC6|1;BMS1|1;CEG1|1;VPS1|1;LSG1|1	8	102	178	4825
6	6	phosphomevalonate kinase activity	GO:0004631	0.0369	ERG8|1	1	1	178	4825
6	6	serine 3-dehydrogenase activity	GO:0031132	0.0369	YMR226C|1	1	1	178	4825
6	6	delta14-sterol reductase activity	GO:0050613	0.0369	ERG24|1	1	1	178	4825
6	6	riboflavin reductase (NADPH) activity	GO:0042602	0.0369	ARO2|1	1	1	178	4825
6	6	3-hydroxyacyl-CoA dehydrogenase activity	GO:0003857	0.0369	FOX2|1	1	1	178	4825
6	6	L-threonylcarbamoyladenylate synthase	GO:0061710	0.0369	SUA5|1	1	1	178	4825
6	6	sulfur-containing amino acid secondary active transmembrane transporter activity	GO:1901680	0.0369	MUP1|1	1	1	178	4825
6	6	5-oxoprolinase (ATP-hydrolyzing) activity	GO:0017168	0.0369	OXP1|1	1	1	178	4825
6	6	nitrilase activity	GO:0000257	0.0369	NIT1|1	1	1	178	4825
6	6	alcohol dehydrogenase [NAD(P)+] activity	GO:0018455	0.0369	GRE2|1	1	1	178	4825
6	6	kynurenine 3-monooxygenase activity	GO:0004502	0.0369	BNA4|1	1	1	178	4825
6	6	glycerol 2-dehydrogenase (NADP+) activity	GO:0047953	0.0369	GCY1|1	1	1	178	4825
6	6	DNA/DNA annealing activity	GO:1990814	0.0369	RAD52|1	1	1	178	4825
6	6	methylglyoxal reductase (NADPH-dependent) activity	GO:0043892	0.0369	GRE2|1	1	1	178	4825
6	6	oxygen-dependent protoporphyrinogen oxidase activity	GO:0004729	0.0369	HEM14|1	1	1	178	4825
6	6	uniporter activity	GO:0015292	0.0369	AGC1|1	1	1	178	4825
6	6	bile acid-exporting ATPase activity	GO:0015432	0.0369	YBT1|1	1	1	178	4825
6	6	3-chloroallyl aldehyde dehydrogenase activity	GO:0004028	0.0369	HFD1|1	1	1	178	4825
6	6	chorismate synthase activity	GO:0004107	0.0369	ARO2|1	1	1	178	4825
6	6	tubulin-tyrosine ligase activity	GO:0004835	0.0369	PBY1|1	1	1	178	4825
6	6	histidinol dehydrogenase activity	GO:0004399	0.0369	HIS4|1	1	1	178	4825
6	6	dihydroxy-acid dehydratase activity	GO:0004160	0.0369	ILV3|1	1	1	178	4825
6	6	hydroxymethylglutaryl-CoA synthase activity	GO:0004421	0.0369	ERG13|1	1	1	178	4825
6	6	arginase activity	GO:0004053	0.0369	CAR1|1	1	1	178	4825
6	6	1,4-alpha-glucan branching enzyme activity	GO:0003844	0.0369	GLC3|1	1	1	178	4825
6	6	sulfonate dioxygenase activity	GO:0000907	0.0369	JLP1|1	1	1	178	4825
6	6	NAD(P)H oxidase activity	GO:0016174	0.0369	BNA4|1	1	1	178	4825
6	6	taurine dioxygenase activity	GO:0000908	0.0369	JLP1|1	1	1	178	4825
6	6	pantothenate kinase activity	GO:0004594	0.0369	CAB1|1	1	1	178	4825
6	6	polygalacturonase activity	GO:0004650	0.0369	PGU1|1	1	1	178	4825
6	6	riboflavin kinase activity	GO:0008531	0.0369	FMN1|1	1	1	178	4825
6	6	threonine aldolase activity	GO:0004793	0.0369	GLY1|1	1	1	178	4825
6	6	glycerol dehydrogenase [NAD(P)+] activity	GO:1990042	0.0369	GCY1|1	1	1	178	4825
6	6	aldehyde dehydrogenase (NAD) activity	GO:0004029	0.0411	ALD5|1;HFD1|1	2	9	178	4825
6	6	palmitoyltransferase activity	GO:0016409	0.0701	FAS1|1;PFA5|1	2	12	178	4825
6	6	chitinase activity	GO:0004568	0.0724	CTS1|1	1	2	178	4825
6	6	3-hydroxyacyl-[acyl-carrier-protein] dehydratase activity	GO:0019171	0.0724	FAS1|1	1	2	178	4825
6	6	cysteine desulfurase activity	GO:0031071	0.0724	NFS1|1	1	2	178	4825
6	5,6	calcium-dependent phospholipid binding	GO:0005544	0.0724	TCB3|1	1	2	178	4825
6	6	pyruvate dehydrogenase (acetyl-transferring) activity	GO:0004739	0.0724	PDB1|1	1	2	178	4825
6	6	phosphatidylserine decarboxylase activity	GO:0004609	0.0724	PSD2|1	1	2	178	4825
6	4,6	Sar guanyl-nucleotide exchange factor activity	GO:0005090	0.0724	SEC12|1	1	2	178	4825
6	6	epoxide hydrolase activity	GO:0004301	0.0724	YNR064C|1	1	2	178	4825
6	6	kynurenine aminotransferase activity	GO:0036137	0.0724	BNA3|1	1	2	178	4825
6	6	enoyl-CoA hydratase activity	GO:0004300	0.0724	FOX2|1	1	2	178	4825
6	6	3-beta-hydroxy-delta5-steroid dehydrogenase activity	GO:0003854	0.0724	GRE2|1	1	2	178	4825
6	6	adenine phosphoribosyltransferase activity	GO:0003999	0.0724	APT1|1	1	2	178	4825
6	6	single-stranded DNA binding	GO:0003697	0.0731	SUA5|1;MCM7|1;ISW2|1;GIS2|1;TFA1|1	5	61	178	4825
6	6	S-acyltransferase activity	GO:0016417	0.0809	FAS1|1;PFA5|1	2	13	178	4825
6	6	methylenetetrahydrofolate dehydrogenase (NADP+) activity	GO:0004488	0.107	MIS1|1	1	3	178	4825
6	6	formate dehydrogenase (NAD+) activity	GO:0008863	0.107	FDH1|1	1	3	178	4825
6	6	L-glutamine aminotransferase activity	GO:0070548	0.107	GFA1|1	1	3	178	4825
6	6	CoA hydrolase activity	GO:0016289	0.107	EHD3|1	1	3	178	4825
6	5,6	histone demethylase activity (H3-K36 specific)	GO:0051864	0.107	GIS1|1	1	3	178	4825
6	6	malonyltransferase activity	GO:0016420	0.107	FAS1|1	1	3	178	4825
6	6	guanylyltransferase activity	GO:0070568	0.107	CEG1|1	1	3	178	4825
6	6	2-aminoadipate transaminase activity	GO:0047536	0.107	BNA3|1	1	3	178	4825
6	6	snRNA binding	GO:0017069	0.116	SNU114|1;ECM2|1	2	16	178	4825
6	6	carbonyl reductase (NADPH) activity	GO:0004090	0.14	YMR226C|1	1	4	178	4825
6	6	ribonucleoside-diphosphate reductase activity	GO:0061731	0.14	RNR1|1	1	4	178	4825
6	6	poly(A) RNA binding	GO:0044822	0.142	GCY1|1;HSH155|1;HSP26|1;GIS2|1;PCF11|1	5	75	178	4825
6	6	protein kinase activity	GO:0004672	0.144	KNS1|1;SGV1|1;TOR1|1;SSK2|1;MEC1|1;KCC4|1;ENV7|1;STE7|1	8	140	178	4825
6	6	tRNA binding	GO:0000049	0.146	SUA5|1;ALA1|1;ELP4|1	3	36	178	4825
6	6	transcriptional repressor activity, RNA polymerase II core promoter proximal region sequence-specific binding	GO:0001078	0.154	ERT1|1;GIS1|1	2	19	178	4825
6	5,6	actin filament binding	GO:0051015	0.167	MYO4|1;MYO2|1	2	20	178	4825
6	4,6	nucleotide-sugar transmembrane transporter activity	GO:0005338	0.171	YEA4|1	1	5	178	4825
6	6	aminoacyl-tRNA ligase activity	GO:0004812	0.173	MSW1|1;ALA1|1;MSR1|1	3	39	178	4825
6	6	amino acid binding	GO:0016597	0.194	KCC4|1;ALA1|1	2	22	178	4825
6	6	transition metal ion binding	GO:0046914	0.195	ERT1|1;ADH2|1;FET5|1;RKR1|1;ICP55|1;CAR1|1;ILV3|1;YNR063W|1;HIS4|1;ALA1|1;ADH7|1;PFA5|1;SEF1|1;FET3|1;GIS2|1;DIT2|1	16	343	178	4825
6	4,5,6	phosphatidylserine binding	GO:0001786	0.202	KCC4|1	1	6	178	4825
6	6	alcohol dehydrogenase (NAD) activity	GO:0004022	0.202	ADH2|1	1	6	178	4825
6	6	mannosidase activity	GO:0015923	0.202	MNS1|1	1	6	178	4825
6	6	cytochrome-b5 reductase activity, acting on NAD(P)H	GO:0004128	0.202	MCR1|1	1	6	178	4825
6	6	protein prenyltransferase activity	GO:0008318	0.202	RAM2|1	1	6	178	4825
6	6	C-acyltransferase activity	GO:0016408	0.202	FAS1|1	1	6	178	4825
6	6	adenyl-nucleotide exchange factor activity	GO:0000774	0.231	LHS1|1	1	7	178	4825
6	6	7S RNA binding	GO:0008312	0.231	SRP72|1	1	7	178	4825
6	6	mRNA binding	GO:0003729	0.258	GCY1|1;HSH155|1;HSP26|1;GIS2|1;PCF11|1	5	93	178	4825
6	6	aryl-alcohol dehydrogenase (NAD+) activity	GO:0018456	0.26	AAD14|1	1	8	178	4825
6	6	triglyceride lipase activity	GO:0004806	0.26	LDH1|1	1	8	178	4825
6	6	oligosaccharyl transferase activity	GO:0004576	0.26	OST1|1	1	8	178	4825
6	6	calcium ion binding	GO:0005509	0.277	MNS1|1;EDE1|1	2	28	178	4825
6	6	double-stranded RNA binding	GO:0003725	0.287	SUA5|1	1	9	178	4825
6	6	glucosidase activity	GO:0015926	0.304	SPR1|1;EXG1|1	2	30	178	4825
6	6	pre-mRNA binding	GO:0036002	0.314	ECM2|1	1	10	178	4825
6	6	fatty acid synthase activity	GO:0004312	0.314	FAS1|1	1	10	178	4825
6	6	RNA polymerase II basal transcription factor binding	GO:0001091	0.314	TFA1|1	1	10	178	4825
6	6	NAD-dependent protein deacetylase activity	GO:0034979	0.314	RPD3|1	1	10	178	4825
6	5,6	phosphatidic acid binding	GO:0070300	0.314	KCC4|1	1	10	178	4825
6	6	structure-specific DNA binding	GO:0043566	0.316	SUA5|1;MCM7|1;ISW2|1;GIS2|1;TFA1|1	5	101	178	4825
6	6	antiporter activity	GO:0015297	0.345	AGC1|1;MUP1|1	2	33	178	4825
6	5,6	GTPase activator activity	GO:0005096	0.352	BUB2|1;IRA2|1;SEC12|1	3	57	178	4825
6	6	anion transmembrane transporter activity	GO:0008509	0.368	AGC1|1;YEA4|1;MUP1|1;ATO2|1;YBT1|1	5	108	178	4825
6	5,6	active ion transmembrane transporter activity	GO:0022853	0.412	ATP2|1;YBT1|1;VMA3|1	3	63	178	4825
6	6	adenylyltransferase activity	GO:0070566	0.452	FMN1|1	1	16	178	4825
6	6	glucosyltransferase activity	GO:0046527	0.452	TSL1|1	1	16	178	4825
6	6	acetyltransferase activity	GO:0016407	0.471	FAS1|1;ELP3|1;ELP4|1	3	69	178	4825
6	6	histone deacetylase activity	GO:0004407	0.473	RPD3|1	1	17	178	4825
6	6	metallopeptidase activity	GO:0008237	0.475	CPS1|1;ICP55|1	2	43	178	4825
6	6	phosphoric diester hydrolase activity	GO:0008081	0.492	PDE2|1	1	18	178	4825
6	6	rRNA binding	GO:0019843	0.5	RPS2|1;RPL9B|1;NOP4|1	3	72	178	4825
6	5,6	nucleotide transmembrane transporter activity	GO:0015215	0.511	YEA4|1	1	19	178	4825
6	6	exonuclease activity	GO:0004527	0.534	RRP6|1;POL1|1	2	48	178	4825
6	5,6	phosphatidylinositol binding	GO:0035091	0.554	CDC11|1;KCC4|1;VPS27|1	3	78	178	4825
6	6	P-P-bond-hydrolysis-driven transmembrane transporter activity	GO:0015405	0.563	ATP2|1;YBT1|1;VMA3|1	3	79	178	4825
6	6	RNA polymerase II activating transcription factor binding	GO:0001102	0.58	SWI1|1	1	23	178	4825
6	6	translation factor activity, RNA binding	GO:0008135	0.618	TEF1|1;PRT1|1	2	56	178	4825
6	6	sequence-specific DNA binding	GO:0043565	0.619	SUA5|1;ERT1|1;MCM7|1;ORC3|1;CDC6|1;GIS1|1;MBF1|1;ISW2|1;TFA1|1	9	258	178	4825
6	6	snoRNA binding	GO:0030515	0.625	BMS1|1	1	26	178	4825
6	6	protein kinase binding	GO:0019901	0.625	TEF1|1	1	26	178	4825
6	6	aspartic-type peptidase activity	GO:0070001	0.647	PEP4|1;BAR1|1	2	59	178	4825
6	6	N-acyltransferase activity	GO:0016410	0.647	ELP3|1;ELP4|1	2	59	178	4825
6	6	cation transmembrane transporter activity	GO:0008324	0.659	FET5|1;SNF3|1;MUP1|1;ATO2|1;FET3|1;ATP2|1;VMA3|1	7	209	178	4825
6	5,6	sugar transmembrane transporter activity	GO:0051119	0.701	SNF3|1	1	32	178	4825
6	6	DNA polymerase activity	GO:0034061	0.744	POL5|1;POL1|1	2	71	178	4825
6	6	microtubule binding	GO:0008017	0.762	VPS1|1	1	38	178	4825
6	6	phosphatase activity	GO:0016791	0.763	PTC5|1;YNL108C|1;TSL1|1	3	107	178	4825
6	6	mannosyltransferase activity	GO:0000030	0.81	VAN1|1	1	44	178	4825
6	6	endopeptidase activity	GO:0004175	0.818	PEP4|1;KEX2|1;BAR1|1	3	118	178	4825
6	6	symporter activity	GO:0015293	0.831	SNF3|1	1	47	178	4825
6	6	small GTPase binding	GO:0031267	0.854	BUB2|1	1	51	178	4825
6	6	double-stranded DNA binding	GO:0003690	0.874	ERT1|1;MCM7|1;ORC3|1;CDC6|1;GIS1|1;ISW2|1	6	235	178	4825
6	6	magnesium ion binding	GO:0000287	0.893	PPA2|1	1	59	178	4825
6	6	transcriptional activator activity, RNA polymerase II core promoter proximal region sequence-specific binding	GO:0001077	0.918	GIS1|1	1	66	178	4825
6	6	regulatory region DNA binding	GO:0000975	0.948	ERT1|1;GIS1|1;SEF1|1	3	165	178	4825
6	6	ribonuclease activity	GO:0004540	0.983	RRP6|1	1	107	178	4825
