# Supplementary material for: Oxidative Stress and Autophagy Are Important Processes in Post Ripeness and Brown Film Formation in Mycelium of Lentinula edodes
Source: Front Microbiol. 2022 Feb 24;13:811673. doi: 10.3389/fmicb.2022.811673 (PMC8908433; doi:10.3389/fmicb.2022.811673)
Supplement: Supplementary file 6 [file Table_5.XLS]

## Sheet: Kegg
Table S5 KEGG terms enriched for 239 DEPs by KEGG analysis
PathwayTerm	Pvalue	Count	RichFactor
Longevity regulating pathway - multiple species	0.00338	4	0.114286
Metabolic pathways	0.0128	20	0.0288184
Insulin resistance	0.0296	2	0.133333
Starch and sucrose metabolism	0.0353	3	0.075
Spliceosome	0.0543	4	0.0506329
Protein processing in endoplasmic reticulum	0.07	4	0.0465116
Biosynthesis of secondary metabolites	0.0855	9	0.0302013
N-Glycan biosynthesis	0.103	2	0.0666667
Various types of N-glycan biosynthesis	0.103	2	0.0666667
DNA replication	0.109	2	0.0645161
Amino sugar and nucleotide sugar metabolism	0.115	2	0.0625
Ubiquinone and other terpenoid-quinone biosynthesis	0.122	1	0.142857
Butanoate metabolism	0.154	1	0.111111
Regulation of mitophagy - yeast	0.172	2	0.0487805
Cell cycle - yeast	0.197	4	0.031746
Tyrosine metabolism	0.229	1	0.0714286
Histidine metabolism	0.229	1	0.0714286
One carbon pool by folate	0.243	1	0.0666667
Pentose and glucuronate interconversions	0.243	1	0.0666667
Pantothenate and CoA biosynthesis	0.243	1	0.0666667
