# Supplementary material for: Oxidative Stress and Autophagy Are Important Processes in Post Ripeness and Brown Film Formation in Mycelium of Lentinula edodes
Source: Front Microbiol. 2022 Feb 24;13:811673. doi: 10.3389/fmicb.2022.811673 (PMC8908433; doi:10.3389/fmicb.2022.811673)
Supplement: Supplementary file 7 [file Table_6.XLS]

## Sheet: Sheet1
Table S6A GO terms enriched for biological processes for 75 DEPs by GO analysis
maxLevel	levels	GO_Name	GO_ID	Pvalue	Pvalue_adjusted	PAS_Value	PAS_Zscore	max_zscore	min_zscore	Genes	Count	Pop_Hit	List_Total	Background_Genes
6	6	mitochondrial fission	GO:0000266	0.0065	0.404	0	0	0	0	VPS1|1;NUM1|1	2	10	66	5277
6	6	histidine metabolic process	GO:0006547	0.0065	0.404	0	0	0	0	HIS4|1;MIS1|1	2	10	66	5277
6	6	histidine biosynthetic process	GO:0000105	0.0065	0.404	0	0	0	0	HIS4|1;MIS1|1	2	10	66	5277
6	6	galacturonan metabolic process	GO:0010393	0.0125	0.404	0	0	0	0	PGU1|1	1	1	66	5277
6	5,6	cellular polysaccharide metabolic process	GO:0044264	0.0229	0.404	0	0	0	0	GFA1|1;YEA4|1;EXG1|1;GLC3|1	4	87	66	5277
6	6	aminoglycan biosynthetic process	GO:0006023	0.023	0.404	0	0	0	0	GFA1|1;YEA4|1	2	19	66	5277
6	6	lactate biosynthetic process	GO:0019249	0.0249	0.404	0	0	0	0	DLD3|1	1	2	66	5277
6	5,6	lactate oxidation	GO:0019516	0.0249	0.404	0	0	0	0	DLD3|1	1	2	66	5277
6	5,6	pre-replicative complex assembly involved in nuclear cell cycle DNA replication	GO:0006267	0.0253	0.404	0	0	0	0	MCM7|1;CDC6|1	2	20	66	5277
6	6	amino sugar biosynthetic process	GO:0046349	0.0278	0.404	0	0	0	0	GFA1|1;YEA4|1	2	21	66	5277
6	6	spliceosome conformational change to release U4 (or U4atac) and U1 (or U11)	GO:0000388	0.0371	0.404	0	0	0	0	BRR2|1	1	3	66	5277
6	5,6	negative regulation of cell septum assembly	GO:1901892	0.0371	0.404	0	0	0	0	BUB2|1	1	3	66	5277
6	6	detection of monosaccharide stimulus	GO:0034287	0.0371	0.404	0	0	0	0	SNF3|1	1	3	66	5277
6	6	protein-lipid complex assembly	GO:0065005	0.0371	0.404	0	0	0	0	VPS1|1	1	3	66	5277
6	5,6	membrane fission	GO:0090148	0.0371	0.404	0	0	0	0	VPS1|1	1	3	66	5277
6	6	mRNA branch site recognition	GO:0000348	0.0371	0.404	0	0	0	0	PRP5|1	1	3	66	5277
6	5,6	regulation of actomyosin contractile ring contraction	GO:0031991	0.0371	0.404	0	0	0	0	BUB2|1	1	3	66	5277
6	6	polysaccharide catabolic process	GO:0000272	0.0384	0.404	0	0	0	0	PGU1|1;EXG1|1	2	25	66	5277
6	5,6	negative regulation of meiotic nuclear division	GO:0045835	0.0413	0.404	0	0	0	0	SNF3|1;RPD3|1	2	26	66	5277
6	6	chitin metabolic process	GO:0006030	0.0413	0.404	0	0	0	0	GFA1|1;YEA4|1	2	26	66	5277
6	6	fungal-type cell wall polysaccharide biosynthetic process	GO:0051278	0.0442	0.404	0	0	0	0	GFA1|1;YEA4|1	2	27	66	5277
6	5,6	fungal-type cell wall polysaccharide metabolic process	GO:0071966	0.0442	0.404	0	0	0	0	GFA1|1;YEA4|1	2	27	66	5277
6	6	glucosamine-containing compound metabolic process	GO:1901071	0.0473	0.404	0	0	0	0	GFA1|1;YEA4|1	2	28	66	5277
6	5,6	cellular polysaccharide biosynthetic process	GO:0033692	0.0489	0.404	0	0	0	0	GFA1|1;YEA4|1;GLC3|1	3	66	66	5277
6	6	age-dependent response to reactive oxygen species	GO:0001315	0.0491	0.404	0	0	0	0	CTA1|1	1	4	66	5277
6	6	polysaccharide biosynthetic process	GO:0000271	0.0508	0.407	0	0	0	0	GFA1|1;YEA4|1;GLC3|1	3	67	66	5277
6	5,6	maintenance of protein location in cell	GO:0032507	0.0535	0.418	0	0	0	0	VPS1|1;NUM1|1	2	30	66	5277
6	6	spliceosomal complex assembly	GO:0000245	0.0568	0.421	0	0	0	0	PRP5|1;PRP28|1	2	31	66	5277
6	6	regulation of autophagy	GO:0010506	0.0601	0.421	0	0	0	0	TOR1|1;RPD3|1	2	32	66	5277
6	5,6	positive regulation of cell fate commitment	GO:0010455	0.061	0.421	0	0	0	0	SWI1|1	1	5	66	5277
6	6	glycoprotein catabolic process	GO:0006516	0.061	0.421	0	0	0	0	MNS1|1	1	5	66	5277
6	6	macromolecule glycosylation	GO:0043413	0.0711	0.421	0	0	0	0	GFA1|1;MNS1|1;OST1|1	3	77	66	5277
6	5,6	UDP-N-acetylglucosamine metabolic process	GO:0006047	0.0728	0.421	0	0	0	0	GFA1|1	1	6	66	5277
6	5,6	phosphorelay signal transduction system	GO:0000160	0.0728	0.421	0	0	0	0	SSK2|1	1	6	66	5277
6	6	protein deglycosylation	GO:0006517	0.0728	0.421	0	0	0	0	MNS1|1	1	6	66	5277
6	4,5,6	positive regulation of cell septum assembly	GO:1901893	0.0728	0.421	0	0	0	0	BUB2|1	1	6	66	5277
6	5,6	pyrimidine-containing compound transmembrane transport	GO:0072531	0.0728	0.421	0	0	0	0	YEA4|1	1	6	66	5277
6	4,6	cellular alcohol metabolic process	GO:0044107	0.0776	0.421	0	0	0	0	MCR1|1;SWI1|1	2	37	66	5277
6	6	glycoprotein biosynthetic process	GO:0009101	0.0824	0.421	0	0	0	0	GFA1|1;MNS1|1;OST1|1	3	82	66	5277
6	6	protoporphyrinogen IX biosynthetic process	GO:0006782	0.0844	0.421	0	0	0	0	HEM14|1	1	7	66	5277
6	5,6	regulation of barrier septum assembly	GO:0032955	0.0844	0.421	0	0	0	0	BUB2|1	1	7	66	5277
6	6	protoporphyrinogen IX metabolic process	GO:0046501	0.0844	0.421	0	0	0	0	HEM14|1	1	7	66	5277
6	5,6	regulation of carbohydrate metabolic process by transcription from RNA polymerase II promoter	GO:0100024	0.0844	0.421	0	0	0	0	ERT1|1	1	7	66	5277
6	6	nucleolus organization	GO:0007000	0.0844	0.421	0	0	0	0	RPD3|1	1	7	66	5277
6	5,6	contractile ring contraction	GO:0036213	0.0844	0.421	0	0	0	0	BUB2|1	1	7	66	5277
6	5,6	DNA metabolic process	GO:0006259	0.0889	0.432	0	0	0	0	SUA5|1;MCM7|1;POL5|1;CHL1|1;TOR1|1;CDC6|1;POL1|1;SWI1|1;RAD52|1;RSC1|1;RPD3|1	11	564	66	5277
6	6	alcohol biosynthetic process	GO:0046165	0.092	0.432	0	0	0	0	PSD2|1;ADH2|1;MCR1|1	3	86	66	5277
6	5,6	premeiotic DNA replication	GO:0006279	0.0958	0.432	0	0	0	0	POL1|1	1	8	66	5277
6	6	nucleotide-sugar biosynthetic process	GO:0009226	0.0958	0.432	0	0	0	0	GFA1|1	1	8	66	5277
6	5,6	regulation of cellular ketone metabolic process	GO:0010565	0.0964	0.432	0	0	0	0	ERT1|1;CAR1|1	2	42	66	5277
6	6	ornithine metabolic process	GO:0006591	0.107	0.44	0	0	0	0	CAR1|1	1	9	66	5277
6	6	regulation of mitotic cytokinesis	GO:1902412	0.107	0.44	0	0	0	0	BUB2|1	1	9	66	5277
6	5,6	regulation of cytokinetic process	GO:0032954	0.107	0.44	0	0	0	0	BUB2|1	1	9	66	5277
6	6	peptide pheromone maturation	GO:0007323	0.107	0.44	0	0	0	0	KEX2|1	1	9	66	5277
6	5,6	regulation of membrane lipid metabolic process	GO:1905038	0.107	0.44	0	0	0	0	TOR1|1	1	9	66	5277
6	6	protein localization to bud neck	GO:0097271	0.118	0.46	0	0	0	0	CDC11|1	1	10	66	5277
6	6	pentose metabolic process	GO:0019321	0.118	0.46	0	0	0	0	GCY1|1	1	10	66	5277
6	6	N-glycan processing	GO:0006491	0.118	0.46	0	0	0	0	MNS1|1	1	10	66	5277
6	6	peroxisome fission	GO:0016559	0.118	0.46	0	0	0	0	VPS1|1	1	10	66	5277
6	5,6	respiratory electron transport chain	GO:0022904	0.125	0.475	0	0	0	0	AGC1|1;DLD3|1	2	49	66	5277
6	6	negative regulation of autophagy	GO:0010507	0.129	0.475	0	0	0	0	TOR1|1	1	11	66	5277
6	6	coenzyme biosynthetic process	GO:0009108	0.132	0.477	0	0	0	0	MIS1|1;COQ6|1;CAB1|1	3	101	66	5277
6	5,6	organic acid transport	GO:0015849	0.132	0.477	0	0	0	0	AGC1|1;MUP1|1;ATO2|1	3	101	66	5277
6	5,6	carbohydrate transport	GO:0008643	0.133	0.477	0	0	0	0	SNF3|1;YEA4|1	2	51	66	5277
6	6	purine nucleoside bisphosphate metabolic process	GO:0034032	0.14	0.477	0	0	0	0	CAB1|1	1	12	66	5277
6	6	coenzyme A metabolic process	GO:0015936	0.14	0.477	0	0	0	0	CAB1|1	1	12	66	5277
6	6	cellular hyperosmotic response	GO:0071474	0.14	0.477	0	0	0	0	SSK2|1	1	12	66	5277
6	6	nucleoside bisphosphate metabolic process	GO:0033865	0.14	0.477	0	0	0	0	CAB1|1	1	12	66	5277
6	6	mRNA splice site selection	GO:0006376	0.14	0.477	0	0	0	0	PRP28|1	1	12	66	5277
6	6	positive regulation of transferase activity	GO:0051347	0.146	0.481	0	0	0	0	CDC11|1;SSK2|1	2	54	66	5277
6	6	pteridine-containing compound biosynthetic process	GO:0042559	0.151	0.481	0	0	0	0	MIS1|1	1	13	66	5277
6	6	carbon catabolite regulation of transcription	GO:0045990	0.155	0.492	0	0	0	0	ERT1|1;SWI1|1	2	56	66	5277
6	6	amino acid transport	GO:0006865	0.159	0.5	0	0	0	0	AGC1|1;MUP1|1	2	57	66	5277
6	5,6	glycerol metabolic process	GO:0006071	0.172	0.506	0	0	0	0	GCY1|1	1	15	66	5277
6	6	response to monosaccharide	GO:0034284	0.172	0.506	0	0	0	0	SNF3|1	1	15	66	5277
6	5,6	establishment of protein localization to membrane	GO:0090150	0.176	0.506	0	0	0	0	SGT2|1;SRP72|1;SSA4|1	3	116	66	5277
6	5,6	folic acid-containing compound metabolic process	GO:0006760	0.183	0.506	0	0	0	0	MIS1|1	1	16	66	5277
6	6	cellular response to carbohydrate stimulus	GO:0071322	0.183	0.506	0	0	0	0	SNF3|1	1	16	66	5277
6	4,5,6	positive regulation of carbohydrate metabolic process	GO:0045913	0.183	0.506	0	0	0	0	ERT1|1	1	16	66	5277
6	6	quinone biosynthetic process	GO:1901663	0.183	0.506	0	0	0	0	COQ6|1	1	16	66	5277
6	5,6	ion transmembrane transport	GO:0034220	0.184	0.509	0	0	0	0	AGC1|1;YEA4|1;MUP1|1;ATO2|1;VMA3|1	5	242	66	5277
6	6	tetrapyrrole biosynthetic process	GO:0033014	0.193	0.511	0	0	0	0	HEM14|1	1	17	66	5277
6	6	alcohol catabolic process	GO:0046164	0.193	0.511	0	0	0	0	SWI1|1	1	17	66	5277
6	6	ammonium transport	GO:0015696	0.193	0.511	0	0	0	0	ATO2|1	1	17	66	5277
6	5,6	protein localization to membrane	GO:0072657	0.195	0.514	0	0	0	0	SGT2|1;SRP72|1;SSA4|1	3	122	66	5277
6	6	DNA conformation change	GO:0071103	0.199	0.514	0	0	0	0	MCM7|1;CHL1|1;RAD52|1	3	123	66	5277
6	6	positive regulation of autophagy	GO:0010508	0.203	0.514	0	0	0	0	RPD3|1	1	18	66	5277
6	6	carbohydrate homeostasis	GO:0033500	0.203	0.514	0	0	0	0	SNF3|1	1	18	66	5277
6	5,6	disaccharide catabolic process	GO:0046352	0.203	0.514	0	0	0	0	SWI1|1	1	18	66	5277
6	6	glucan metabolic process	GO:0044042	0.204	0.514	0	0	0	0	EXG1|1;GLC3|1	2	67	66	5277
6	6	oligosaccharide catabolic process	GO:0009313	0.213	0.514	0	0	0	0	SWI1|1	1	19	66	5277
6	6	primary alcohol metabolic process	GO:0034308	0.213	0.514	0	0	0	0	ADH2|1	1	19	66	5277
6	5,6	regulation of vesicle fusion	GO:0031338	0.213	0.514	0	0	0	0	BUB2|1	1	19	66	5277
6	6	glutamine family amino acid metabolic process	GO:0009064	0.223	0.518	0	0	0	0	GFA1|1;CAR1|1	2	71	66	5277
6	6	spliceosomal conformational changes to generate catalytic conformation	GO:0000393	0.223	0.518	0	0	0	0	BRR2|1	1	20	66	5277
6	6	purine nucleobase metabolic process	GO:0006144	0.223	0.518	0	0	0	0	MIS1|1	1	20	66	5277
6	6	protein-DNA complex assembly	GO:0065004	0.225	0.519	0	0	0	0	MCM7|1;CDC6|1;RAD52|1	3	131	66	5277
6	4,6	ethanolamine-containing compound metabolic process	GO:0042439	0.233	0.524	0	0	0	0	PSD2|1	1	21	66	5277
6	6	protein-DNA complex disassembly	GO:0032986	0.233	0.524	0	0	0	0	RSC1|1	1	21	66	5277
6	5,6	regulation of cellular amine metabolic process	GO:0033238	0.233	0.524	0	0	0	0	CAR1|1	1	21	66	5277
6	6	anion transport	GO:0006820	0.234	0.526	0	0	0	0	AGC1|1;YEA4|1;MUP1|1;ATO2|1	4	198	66	5277
6	5,6	nucleoside phosphate biosynthetic process	GO:1901293	0.235	0.526	0	0	0	0	GFA1|1;MIS1|1;CAB1|1	3	134	66	5277
6	5,6	mitotic cytokinesis	GO:0000281	0.236	0.527	0	0	0	0	CDC11|1;BUB2|1	2	74	66	5277
6	6	G1/S transition of mitotic cell cycle	GO:0000082	0.236	0.527	0	0	0	0	CDC6|1;RPD3|1	2	74	66	5277
6	5,6	stress-activated protein kinase signaling cascade	GO:0031098	0.242	0.533	0	0	0	0	SSK2|1	1	22	66	5277
6	5,6	nucleobase biosynthetic process	GO:0046112	0.242	0.533	0	0	0	0	MIS1|1	1	22	66	5277
6	4,5,6	transmembrane transport	GO:0055085	0.249	0.54	0	0	0	0	AGC1|1;SNF3|1;SRP72|1;YEA4|1;MUP1|1;ATO2|1;SSA4|1;VMA3|1	8	480	66	5277
6	4,5,6	osmosensory signaling pathway	GO:0007231	0.252	0.54	0	0	0	0	SSK2|1	1	23	66	5277
6	5,6	cytoskeleton-dependent intracellular transport	GO:0030705	0.252	0.54	0	0	0	0	NUM1|1	1	23	66	5277
6	6	monosaccharide catabolic process	GO:0046365	0.252	0.54	0	0	0	0	GCY1|1	1	23	66	5277
6	6	lipid homeostasis	GO:0055088	0.252	0.54	0	0	0	0	LDH1|1	1	23	66	5277
6	5,6	positive regulation of response to extracellular stimulus	GO:0032106	0.252	0.54	0	0	0	0	RPD3|1	1	23	66	5277
6	6	purine-containing compound biosynthetic process	GO:0072522	0.26	0.545	0	0	0	0	MIS1|1;CAB1|1	2	79	66	5277
6	4,6	regulation of cell shape	GO:0008360	0.261	0.545	0	0	0	0	KCC4|1	1	24	66	5277
6	5,6	establishment of nucleus localization	GO:0040023	0.261	0.545	0	0	0	0	NUM1|1	1	24	66	5277
6	5,6	adaptation of signaling pathway	GO:0023058	0.261	0.545	0	0	0	0	BAR1|1	1	24	66	5277
6	6	carboxylic acid biosynthetic process	GO:0046394	0.262	0.545	0	0	0	0	ARO2|1;HIS4|1;MIS1|1;DLD3|1	4	208	66	5277
6	6	glycerophospholipid biosynthetic process	GO:0046474	0.264	0.548	0	0	0	0	PSD2|1;GAA1|1	2	80	66	5277
6	6	regulation of chromosome organization	GO:0033044	0.272	0.555	0	0	0	0	BUB2|1;CDC6|1;RPD3|1	3	145	66	5277
6	5,6	regulation of intracellular signal transduction	GO:1902531	0.278	0.563	0	0	0	0	BUB2|1;SSK2|1	2	83	66	5277
6	6	telomere organization	GO:0032200	0.278	0.563	0	0	0	0	SUA5|1;RAD52|1	2	83	66	5277
6	5,6	regulation of programmed cell death	GO:0043067	0.28	0.563	0	0	0	0	SSK2|1	1	26	66	5277
6	5,6	sulfur compound transport	GO:0072348	0.298	0.583	0	0	0	0	MUP1|1	1	28	66	5277
6	6	positive regulation of phosphate metabolic process	GO:0045937	0.302	0.588	0	0	0	0	CDC11|1;SSK2|1	2	88	66	5277
6	6	protein localization to organelle	GO:0033365	0.302	0.588	0	0	0	0	SGT2|1;BUB2|1;SRP72|1;VPS1|1;SSA4|1;VMA3|1;RPD3|1	7	436	66	5277
6	6	negative regulation of RNA biosynthetic process	GO:1902679	0.309	0.59	0	0	0	0	ERT1|1;PST2|1;MCM7|1;CDC6|1;RPD3|1	5	295	66	5277
6	6	regulation of response to nutrient levels	GO:0032107	0.315	0.593	0	0	0	0	RPD3|1	1	30	66	5277
6	4,5,6	positive regulation of cell division	GO:0051781	0.315	0.593	0	0	0	0	BUB2|1	1	30	66	5277
6	6	mitochondrion inheritance	GO:0000001	0.315	0.593	0	0	0	0	NUM1|1	1	30	66	5277
6	6	mitochondrion distribution	GO:0048311	0.324	0.593	0	0	0	0	NUM1|1	1	31	66	5277
6	4,5,6	disaccharide metabolic process	GO:0005984	0.332	0.596	0	0	0	0	SWI1|1	1	32	66	5277
6	6	polyol metabolic process	GO:0019751	0.332	0.596	0	0	0	0	GCY1|1	1	32	66	5277
6	6	chronological cell aging	GO:0001300	0.332	0.596	0	0	0	0	TOR1|1	1	32	66	5277
6	6	macromolecule deacylation	GO:0098732	0.341	0.599	0	0	0	0	RPD3|1	1	33	66	5277
6	6	nuclear division	GO:0000280	0.341	0.599	0	0	0	0	SNF3|1;BUB2|1;CHL1|1;TOR1|1;RAD52|1;RPD3|1	6	381	66	5277
6	4,6	sporulation resulting in formation of a cellular spore	GO:0030435	0.348	0.606	0	0	0	0	SPS22|1;SEF1|1;RSC1|1	3	167	66	5277
6	5,6	negative regulation of intracellular signal transduction	GO:1902532	0.349	0.606	0	0	0	0	BUB2|1	1	34	66	5277
6	5,6	phytosteroid metabolic process	GO:0016128	0.349	0.606	0	0	0	0	MCR1|1	1	34	66	5277
6	5,6	small GTPase mediated signal transduction	GO:0007264	0.352	0.608	0	0	0	0	BUB2|1;BOI2|1	2	99	66	5277
6	6	carboxylic acid metabolic process	GO:0019752	0.356	0.608	0	0	0	0	GFA1|1;ADH2|1;ARO2|1;HIS4|1;MIS1|1;DLD3|1;CAR1|1	7	462	66	5277
6	6	secondary alcohol metabolic process	GO:1902652	0.357	0.608	0	0	0	0	MCR1|1	1	35	66	5277
6	6	cellular modified amino acid biosynthetic process	GO:0042398	0.357	0.608	0	0	0	0	MIS1|1	1	35	66	5277
6	6	septin cytoskeleton organization	GO:0032185	0.357	0.608	0	0	0	0	KCC4|1	1	35	66	5277
6	6	glycolipid biosynthetic process	GO:0009247	0.357	0.608	0	0	0	0	GAA1|1	1	35	66	5277
6	5,6	regulation of mitotic cell cycle	GO:0007346	0.358	0.609	0	0	0	0	BUB2|1;SSK2|1;KCC4|1	3	170	66	5277
6	6	cation transport	GO:0006812	0.365	0.613	0	0	0	0	SNF3|1;MUP1|1;ATO2|1;VMA3|1	4	244	66	5277
6	5,6	regulation of lipid biosynthetic process	GO:0046890	0.373	0.618	0	0	0	0	TOR1|1	1	37	66	5277
6	5,6	TOR signaling	GO:0031929	0.373	0.618	0	0	0	0	TOR1|1	1	37	66	5277
6	5,6	energy reserve metabolic process	GO:0006112	0.373	0.618	0	0	0	0	GLC3|1	1	37	66	5277
6	6	oxidoreduction coenzyme metabolic process	GO:0006733	0.375	0.62	0	0	0	0	ADH2|1;COQ6|1	2	104	66	5277
6	6	sphingolipid biosynthetic process	GO:0030148	0.381	0.623	0	0	0	0	TOR1|1	1	38	66	5277
6	4,5,6	positive regulation of signal transduction	GO:0009967	0.381	0.623	0	0	0	0	SSK2|1	1	38	66	5277
6	6	carboxylic acid catabolic process	GO:0046395	0.384	0.623	0	0	0	0	ADH2|1;CAR1|1	2	106	66	5277
6	6	transcription, DNA-templated	GO:0006351	0.387	0.623	0	0	0	0	ERT1|1;PST2|1;MCM7|1;POL5|1;TOR1|1;CDC6|1;SEF1|1;SWI1|1;PCF11|1;RSC1|1;RPD3|1	11	782	66	5277
6	5,6	MAPK cascade	GO:0000165	0.389	0.623	0	0	0	0	SSK2|1	1	39	66	5277
6	5,6	regulation of establishment of protein localization	GO:0070201	0.389	0.623	0	0	0	0	NUM1|1	1	39	66	5277
6	6	glycolipid metabolic process	GO:0006664	0.389	0.623	0	0	0	0	GAA1|1	1	39	66	5277
6	6	monosaccharide biosynthetic process	GO:0046364	0.404	0.636	0	0	0	0	ERT1|1	1	41	66	5277
6	6	steroid biosynthetic process	GO:0006694	0.412	0.636	0	0	0	0	MCR1|1	1	42	66	5277
6	5,6	negative regulation of protein catabolic process	GO:0042177	0.412	0.636	0	0	0	0	BUB2|1	1	42	66	5277
6	5,6	hydrogen transport	GO:0006818	0.42	0.643	0	0	0	0	SNF3|1;VMA3|1	2	114	66	5277
6	5,6	negative regulation of sister chromatid segregation	GO:0033046	0.427	0.646	0	0	0	0	BUB2|1	1	44	66	5277
6	6	methionine metabolic process	GO:0006555	0.427	0.646	0	0	0	0	MIS1|1	1	44	66	5277
6	6	negative regulation of cellular macromolecule biosynthetic process	GO:2000113	0.432	0.651	0	0	0	0	ERT1|1;PST2|1;MCM7|1;CDC6|1;RPD3|1	5	344	66	5277
6	5,6	cellular respiration	GO:0045333	0.433	0.651	0	0	0	0	AGC1|1;DLD3|1	2	117	66	5277
6	5,6	negative regulation of nucleobase-containing compound metabolic process	GO:0045934	0.435	0.651	0	0	0	0	ERT1|1;PST2|1;MCM7|1;CDC6|1;RPD3|1	5	345	66	5277
6	4,6	chromatin organization	GO:0006325	0.435	0.651	0	0	0	0	MCM7|1;CDC6|1;SWI1|1;RSC1|1;RPD3|1	5	345	66	5277
6	6	G2/M transition of mitotic cell cycle	GO:0000086	0.441	0.654	0	0	0	0	RPD3|1	1	46	66	5277
6	6	nucleotide metabolic process	GO:0009117	0.442	0.655	0	0	0	0	GFA1|1;ADH2|1;MIS1|1;CAB1|1	4	271	66	5277
6	4,5,6	negative regulation of cellular metabolic process	GO:0031324	0.443	0.655	0	0	0	0	ERT1|1;PST2|1;BUB2|1;MCM7|1;TOR1|1;CDC6|1;RPD3|1	7	503	66	5277
6	6	glycerophospholipid metabolic process	GO:0006650	0.445	0.656	0	0	0	0	PSD2|1;GAA1|1	2	120	66	5277
6	6	cellular macromolecular complex assembly	GO:0034622	0.447	0.656	0	0	0	0	MCM7|1;PRP5|1;PRP28|1;CDC6|1;KCC4|1;VPS1|1;BRR2|1;RAD52|1	8	583	66	5277
6	6	cellular biogenic amine metabolic process	GO:0006576	0.448	0.656	0	0	0	0	PSD2|1	1	47	66	5277
6	6	exit from mitosis	GO:0010458	0.448	0.656	0	0	0	0	BUB2|1	1	47	66	5277
6	5,6	negative regulation of macromolecule biosynthetic process	GO:0010558	0.452	0.656	0	0	0	0	ERT1|1;PST2|1;MCM7|1;CDC6|1;RPD3|1	5	352	66	5277
6	6	lipoprotein biosynthetic process	GO:0042158	0.455	0.656	0	0	0	0	GAA1|1	1	48	66	5277
6	4,5,6	negative regulation of signal transduction	GO:0009968	0.455	0.656	0	0	0	0	BUB2|1	1	48	66	5277
6	5,6	carbohydrate derivative transport	GO:1901264	0.455	0.656	0	0	0	0	YEA4|1	1	48	66	5277
6	6	negative regulation of proteolysis	GO:0045861	0.462	0.661	0	0	0	0	BUB2|1	1	49	66	5277
6	6	apoptotic process	GO:0006915	0.462	0.661	0	0	0	0	SSK2|1	1	49	66	5277
6	6	replicative cell aging	GO:0001302	0.462	0.661	0	0	0	0	RPD3|1	1	49	66	5277
6	5,6	regulation of cellular carbohydrate metabolic process	GO:0010675	0.469	0.668	0	0	0	0	ERT1|1	1	50	66	5277
6	6	vesicle fusion	GO:0006906	0.475	0.668	0	0	0	0	BUB2|1	1	51	66	5277
6	5,6	ascospore wall biogenesis	GO:0070591	0.475	0.668	0	0	0	0	SPS22|1	1	51	66	5277
6	5,6	actin cytoskeleton organization	GO:0030036	0.479	0.673	0	0	0	0	SSK2|1;VPS1|1	2	128	66	5277
6	6	fungal-type cell wall assembly	GO:0071940	0.482	0.673	0	0	0	0	SPS22|1	1	52	66	5277
6	5,6	sterol metabolic process	GO:0016125	0.488	0.674	0	0	0	0	MCR1|1	1	53	66	5277
6	5,6	regulation of cellular protein localization	GO:1903827	0.488	0.674	0	0	0	0	BUB2|1	1	53	66	5277
6	5,6	regulation of actin cytoskeleton organization	GO:0032956	0.488	0.674	0	0	0	0	SSK2|1	1	53	66	5277
6	5,6	cell morphogenesis	GO:0000902	0.488	0.674	0	0	0	0	KCC4|1	1	53	66	5277
6	6	endocytosis	GO:0006897	0.491	0.674	0	0	0	0	VPS1|1;VMA3|1	2	131	66	5277
6	5,6	mitotic cytokinetic process	GO:1902410	0.501	0.676	0	0	0	0	BUB2|1	1	55	66	5277
6	5,6	organelle membrane fusion	GO:0090174	0.501	0.676	0	0	0	0	BUB2|1	1	55	66	5277
6	6	water-soluble vitamin metabolic process	GO:0006767	0.526	0.694	0	0	0	0	MIS1|1	1	59	66	5277
6	6	positive regulation of cytoskeleton organization	GO:0051495	0.526	0.694	0	0	0	0	SSK2|1	1	59	66	5277
6	5,6	cellular response to starvation	GO:0009267	0.542	0.707	0	0	0	0	SWI1|1;RPD3|1	2	144	66	5277
6	6	nucleoside biosynthetic process	GO:0009163	0.555	0.714	0	0	0	0	CAB1|1	1	64	66	5277
6	5,6	positive regulation of cellular protein metabolic process	GO:0032270	0.575	0.729	0	0	0	0	CDC11|1;SSK2|1	2	153	66	5277
6	5,6	glycosyl compound biosynthetic process	GO:1901659	0.577	0.729	0	0	0	0	CAB1|1	1	68	66	5277
6	6	regulation of RNA biosynthetic process	GO:2001141	0.579	0.729	0	0	0	0	ERT1|1;PST2|1;MCM7|1;CDC6|1;SEF1|1;SWI1|1;PCF11|1;RSC1|1;RPD3|1	9	733	66	5277
6	6	phosphorylation	GO:0016310	0.588	0.737	0	0	0	0	CDC11|1;TOR1|1;SSK2|1;KCC4|1;CAB1|1	5	409	66	5277
6	5,6	sister chromatid segregation	GO:0000819	0.593	0.739	0	0	0	0	BUB2|1;CHL1|1	2	158	66	5277
6	6	purine nucleotide metabolic process	GO:0006163	0.604	0.745	0	0	0	0	MIS1|1;CAB1|1	2	161	66	5277
6	5,6	organophosphate ester transport	GO:0015748	0.609	0.747	0	0	0	0	YEA4|1	1	74	66	5277
6	4,5,6	positive regulation of cell cycle	GO:0045787	0.609	0.747	0	0	0	0	BUB2|1	1	74	66	5277
6	5,6	negative regulation of gene expression	GO:0010629	0.615	0.75	0	0	0	0	ERT1|1;PST2|1;MCM7|1;CDC6|1;RPD3|1	5	421	66	5277
6	5,6	regulation of macromolecule biosynthetic process	GO:0010556	0.629	0.759	0	0	0	0	SUA5|1;ERT1|1;PST2|1;MCM7|1;TOR1|1;CDC6|1;SEF1|1;SWI1|1;PCF11|1;RSC1|1;RPD3|1	11	928	66	5277
6	5,6	vacuolar transport	GO:0007034	0.63	0.76	0	0	0	0	VPS1|1;VMA3|1	2	169	66	5277
6	6	protein complex disassembly	GO:0043241	0.633	0.76	0	0	0	0	RSC1|1	1	79	66	5277
6	6	aspartate family amino acid metabolic process	GO:0009066	0.637	0.764	0	0	0	0	MIS1|1	1	80	66	5277
6	6	regulation of proteolysis	GO:0030162	0.637	0.764	0	0	0	0	BUB2|1	1	80	66	5277
6	5,6	cellular chemical homeostasis	GO:0055082	0.659	0.779	0	0	0	0	SNF3|1;VMA3|1	2	178	66	5277
6	6	ribose phosphate biosynthetic process	GO:0046390	0.668	0.788	0	0	0	0	CAB1|1	1	87	66	5277
6	5,6	single-organism membrane fusion	GO:0044801	0.677	0.795	0	0	0	0	BUB2|1	1	89	66	5277
6	6	regulation of cytoskeleton organization	GO:0051493	0.681	0.798	0	0	0	0	SSK2|1	1	90	66	5277
6	6	hexose metabolic process	GO:0019318	0.693	0.804	0	0	0	0	ERT1|1	1	93	66	5277
6	5,6	protein transport	GO:0015031	0.708	0.819	0	0	0	0	SGT2|1;BUB2|1;SRP72|1;VPS1|1;SSA4|1;VMA3|1;NUM1|1	7	642	66	5277
6	6	cellular response to pheromone	GO:0071444	0.719	0.827	0	0	0	0	BAR1|1	1	100	66	5277
6	4,5,6	negative regulation of macromolecule metabolic process	GO:0010605	0.721	0.827	0	0	0	0	ERT1|1;PST2|1;BUB2|1;MCM7|1;CDC6|1;RPD3|1	6	563	66	5277
6	4,5,6	ascospore formation	GO:0030437	0.723	0.829	0	0	0	0	SPS22|1	1	101	66	5277
6	6	regulation of cellular macromolecule biosynthetic process	GO:2000112	0.729	0.833	0	0	0	0	SUA5|1;ERT1|1;PST2|1;MCM7|1;CDC6|1;SEF1|1;SWI1|1;PCF11|1;RSC1|1;RPD3|1	10	914	66	5277
6	5,6	regulation of phosphorus metabolic process	GO:0051174	0.739	0.839	0	0	0	0	CDC11|1;SSK2|1	2	207	66	5277
6	6	regulation of mitotic cell cycle phase transition	GO:1901990	0.74	0.839	0	0	0	0	BUB2|1	1	106	66	5277
6	6	cellular protein modification process	GO:0006464	0.75	0.844	0	0	0	0	GFA1|1;CDC11|1;MNS1|1;TOR1|1;SSK2|1;KCC4|1;GAA1|1;OST1|1;RPD3|1	9	844	66	5277
6	5,6	regulation of cellular protein metabolic process	GO:0032268	0.757	0.848	0	0	0	0	SUA5|1;CDC11|1;BUB2|1;SSK2|1	4	405	66	5277
6	5,6	RNA metabolic process	GO:0016070	0.77	0.858	0	0	0	0	SUA5|1;ERT1|1;PST2|1;MCM7|1;POL5|1;PRP5|1;PRP28|1;TOR1|1;CDC6|1;POL1|1;SEF1|1;SWI1|1;BRR2|1;PCF11|1;RSC1|1;RPD3|1	16	1455	66	5277
6	6	regulation of GTPase activity	GO:0043087	0.772	0.858	0	0	0	0	BUB2|1	1	116	66	5277
6	4,5,6	positive regulation of macromolecule metabolic process	GO:0010604	0.78	0.861	0	0	0	0	ERT1|1;CDC11|1;SSK2|1;SWI1|1;RPD3|1	5	511	66	5277
6	6	amide biosynthetic process	GO:0043604	0.794	0.868	0	0	0	0	SUA5|1;MRPL25|1;TOR1|1;MIS1|1;CAR1|1	5	521	66	5277
6	6	macroautophagy	GO:0016236	0.797	0.87	0	0	0	0	RPD3|1	1	125	66	5277
6	5,6	regulation of gene expression	GO:0010468	0.798	0.871	0	0	0	0	SUA5|1;ERT1|1;PST2|1;MCM7|1;CDC6|1;SEF1|1;SWI1|1;PCF11|1;RSC1|1;RPD3|1	10	971	66	5277
6	6	purine nucleoside metabolic process	GO:0042278	0.809	0.877	0	0	0	0	CAB1|1	1	130	66	5277
6	5,6	mitochondrial transport	GO:0006839	0.814	0.88	0	0	0	0	AGC1|1	1	132	66	5277
6	5,6	mitotic nuclear division	GO:0007067	0.817	0.882	0	0	0	0	BUB2|1;CHL1|1	2	244	66	5277
6	4,5,6	positive regulation of cellular metabolic process	GO:0031325	0.819	0.883	0	0	0	0	ERT1|1;CDC11|1;SSK2|1;SWI1|1;RPD3|1	5	539	66	5277
6	5,6	negative regulation of cellular protein metabolic process	GO:0032269	0.832	0.89	0	0	0	0	BUB2|1	1	140	66	5277
6	6	dephosphorylation	GO:0016311	0.839	0.895	0	0	0	0	YNL108C|1	1	143	66	5277
6	6	amide transport	GO:0042886	0.844	0.9	0	0	0	0	SGT2|1;BUB2|1;SRP72|1;VPS1|1;SSA4|1;VMA3|1	6	654	66	5277
6	6	ribonucleoside metabolic process	GO:0009119	0.847	0.901	0	0	0	0	CAB1|1	1	147	66	5277
6	6	positive regulation of hydrolase activity	GO:0051345	0.858	0.908	0	0	0	0	BUB2|1	1	153	66	5277
6	5,6	cytosolic transport	GO:0016482	0.861	0.908	0	0	0	0	SGT2|1;SRP72|1;VPS1|1;SSA4|1;VMA3|1	5	575	66	5277
6	5,6	positive regulation of nucleobase-containing compound metabolic process	GO:0045935	0.868	0.912	0	0	0	0	ERT1|1;SWI1|1;RPD3|1	3	383	66	5277
6	6	nucleic acid phosphodiester bond hydrolysis	GO:0090305	0.869	0.913	0	0	0	0	POL1|1;PCF11|1	2	277	66	5277
6	5,6	regulation of cellular amide metabolic process	GO:0034248	0.883	0.917	0	0	0	0	SUA5|1	1	168	66	5277
6	5,6	positive regulation of gene expression	GO:0010628	0.886	0.917	0	0	0	0	ERT1|1;SWI1|1;RPD3|1	3	399	66	5277
6	5,6	single-organism intracellular transport	GO:1902582	0.887	0.917	0	0	0	0	SGT2|1;SRP72|1;VPS1|1;SSA4|1;VMA3|1;NUM1|1	6	699	66	5277
6	6	modification-dependent macromolecule catabolic process	GO:0043632	0.888	0.917	0	0	0	0	BUB2|1;MNS1|1	2	292	66	5277
6	6	ion homeostasis	GO:0050801	0.889	0.917	0	0	0	0	VMA3|1	1	172	66	5277
6	5,6	positive regulation of cellular biosynthetic process	GO:0031328	0.904	0.927	0	0	0	0	ERT1|1;SWI1|1;RPD3|1	3	418	66	5277
6	6	nucleobase-containing compound transport	GO:0015931	0.905	0.927	0	0	0	0	YEA4|1	1	184	66	5277
6	6	cellular protein catabolic process	GO:0044257	0.907	0.928	0	0	0	0	BUB2|1;MNS1|1	2	310	66	5277
6	6	translation	GO:0006412	0.94	0.949	0	0	0	0	SUA5|1;MRPL25|1;TOR1|1	3	467	66	5277
6	5,6	protein complex assembly	GO:0006461	0.956	0.963	0	0	0	0	KCC4|1;VPS1|1	2	379	66	5277

## Sheet: Sheet2
Table S6B GO terms enriched for cell components for 75 DEPs by GO analysis
maxLevel	levels	GO_Name	GO_ID	Pvalue	Genes	Count	Pop_Hit	List_Total	Background_Genes
6	5,6	fungal-type cell wall	GO:0009277	0.039	CDC11|1;BAR1|1;SPS22|1;EXG1|1	4	113	64	5626
6	5,6	signal recognition particle	GO:0048500	0.0664	SRP72|1	1	6	64	5626
6	5,6	Golgi membrane	GO:0000139	0.108	PSD2|1;MNS1|1;TOR1|1;YEA4|1	4	160	64	5626
6	6	SWI/SNF complex	GO:0016514	0.128	SWI1|1	1	12	64	5626
6	6	anchored component of external side of plasma membrane	GO:0031362	0.138	BAR1|1	1	13	64	5626
6	5,6	microbody lumen	GO:0031907	0.148	CTA1|1	1	14	64	5626
6	5,6	small nuclear ribonucleoprotein complex	GO:0030532	0.149	PRP28|1;BRR2|1	2	60	64	5626
6	5,6	replication fork	GO:0005657	0.149	MCM7|1;POL1|1	2	60	64	5626
6	5,6	spore wall	GO:0031160	0.158	CDC11|1	1	15	64	5626
6	5,6	cytoskeleton	GO:0005856	0.163	CDC11|1;BUB2|1;KCC4|1;VPS1|1;BOI2|1	5	255	64	5626
6	5,6	proton-transporting V-type ATPase complex	GO:0033176	0.177	VMA3|1	1	17	64	5626
6	5,6	microtubule organizing center part	GO:0044450	0.205	BUB2|1	1	20	64	5626
6	4,5,6	intrinsic component of endoplasmic reticulum membrane	GO:0031227	0.214	YEA4|1;GAA1|1	2	76	64	5626
6	4,5,6	Golgi apparatus	GO:0005794	0.227	PSD2|1;KEX2|1;MNS1|1;TOR1|1;YEA4|1	5	287	64	5626
6	5,6	cell cortex part	GO:0044448	0.228	CDC11|1;KCC4|1;VPS1|1	3	145	64	5626
6	5,6	cytoplasmic microtubule	GO:0005881	0.241	CDC11|1	1	24	64	5626
6	5,6	microbody	GO:0042579	0.256	CTA1|1;VPS1|1	2	86	64	5626
6	5,6	intrinsic component of mitochondrial outer membrane	GO:0031306	0.258	MCR1|1	1	26	64	5626
6	4,5,6	intrinsic component of Golgi membrane	GO:0031228	0.266	YEA4|1	1	27	64	5626
6	5,6	chromosome	GO:0005694	0.277	SUA5|1;MCM7|1;CHL1|1;CDC6|1;POL1|1;RAD52|1;RPD3|1	7	466	64	5626
6	5,6	spliceosomal complex	GO:0005681	0.282	PRP28|1;BRR2|1	2	92	64	5626
6	5,6	nuclear chromosome	GO:0000228	0.294	MCM7|1;CHL1|1;POL1|1;RAD52|1;RPD3|1	5	318	64	5626
6	5,6	endosomal part	GO:0044440	0.345	PSD2|1;TOR1|1	2	107	64	5626
6	5,6	nuclear lumen	GO:0031981	0.361	MCM7|1;POL5|1;CHL1|1;PRP5|1;PRP28|1;ARO2|1;CDC6|1;POL1|1;RAD52|1;PCF11|1;RPD3|1	11	843	64	5626
6	5,6	nuclear periphery	GO:0034399	0.39	RPD3|1	1	43	64	5626
6	5,6	peroxisomal part	GO:0044439	0.424	CTA1|1	1	48	64	5626
6	5,6	vacuole	GO:0005773	0.45	PSD2|1;TOR1|1;VPS1|1;VMA3|1	4	301	64	5626
6	5,6	nucleolus	GO:0005730	0.46	POL5|1;PRP5|1;PRP28|1;ARO2|1	4	305	64	5626
6	5,6	endoplasmic reticulum subcompartment	GO:0098827	0.461	SRP72|1;MNS1|1;YEA4|1;GAA1|1;OST1|1	5	391	64	5626
6	5,6	lipid particle	GO:0005811	0.462	LDH1|1	1	54	64	5626
6	5,6	nucleus	GO:0005634	0.468	SUA5|1;ERT1|1;HSP26|1;YMR226C|1;SRP72|1;MCM7|1;POL5|1;CHL1|1;PRP5|1;PRP28|1;ARO2|1;TOR1|1;CDC6|1;KCC4|1;POL1|1;SEF1|1;SWI1|1;BRR2|1;RAD52|1;PCF11|1;MIT1|1;RSC1|1;SSA4|1;CAB1|1;RPD3|1	25	2130	64	5626
6	5,6	lytic vacuole membrane	GO:0098852	0.491	TOR1|1;VPS1|1	2	144	64	5626
6	4,5,6	endoplasmic reticulum	GO:0005783	0.495	SRP72|1;MNS1|1;YEA4|1;GAA1|1;OST1|1;NUM1|1	6	493	64	5626
6	5,6	chromatin	GO:0000785	0.597	CHL1|1;RPD3|1	2	175	64	5626
6	5,6	cytoplasmic vesicle	GO:0031410	0.602	PSD2|1;TOR1|1;VPS1|1	3	271	64	5626
6	5,6	nucleoplasm	GO:0005654	0.604	MCM7|1;CDC6|1;PCF11|1;RPD3|1	4	365	64	5626
6	5,6	nuclear DNA-directed RNA polymerase complex	GO:0055029	0.699	POL1|1	1	104	64	5626
6	5,6	chromosomal region	GO:0098687	0.699	SUA5|1;MCM7|1	2	211	64	5626
6	5,6	mitochondrion	GO:0005739	0.708	CTA1|1;MRPL25|1;AGC1|1;MIS1|1;DLD3|1;MCR1|1;COQ6|1;NIF3|1;HEM14|1	9	894	64	5626
6	5,6	mitochondrial envelope	GO:0005740	0.716	AGC1|1;MCR1|1;COQ6|1;HEM14|1	4	421	64	5626
6	5,6	mitochondrial matrix	GO:0005759	0.744	CTA1|1;MRPL25|1	2	230	64	5626
6	5,6	cytoplasmic ribonucleoprotein granule	GO:0036464	0.781	HSP26|1	1	131	64	5626
6	5,6	ribonucleoprotein granule	GO:0035770	0.781	HSP26|1	1	131	64	5626
6	5,6	large ribosomal subunit	GO:0015934	0.82	MRPL25|1	1	148	64	5626
6	6	transferase complex, transferring phosphorus-containing groups	GO:0061695	0.861	POL1|1	1	170	64	5626
6	5,6	cytosol	GO:0005829	0.943	SGT2|1;ARO2|1;SSK2|1;CAR1|1;PCF11|1	5	754	64	5626
6	5,6	ribosome	GO:0005840	0.969	MRPL25|1	1	296	64	5626

## Sheet: Sheet3
Table S6C GO terms enriched for molecular function for 75 DEPs by GO analysis
maxLevel	levels	GO_Name	GO_ID	Pvalue	Genes	Count	Pop_Hit	List_Total	Background_Genes
6	6	FAD binding	GO:0071949	0.00359	DLD3|1;COQ6|1	2	7	65	4825
6	6	cyclohydrolase activity	GO:0019238	0.00475	HIS4|1;MIS1|1	2	8	65	4825
6	6	serine 3-dehydrogenase activity	GO:0031132	0.0135	YMR226C|1	1	1	65	4825
6	6	riboflavin reductase (NADPH) activity	GO:0042602	0.0135	ARO2|1	1	1	65	4825
6	6	L-threonylcarbamoyladenylate synthase	GO:0061710	0.0135	SUA5|1	1	1	65	4825
6	6	glycerol 2-dehydrogenase (NADP+) activity	GO:0047953	0.0135	GCY1|1	1	1	65	4825
6	6	DNA/DNA annealing activity	GO:1990814	0.0135	RAD52|1	1	1	65	4825
6	6	oxygen-dependent protoporphyrinogen oxidase activity	GO:0004729	0.0135	HEM14|1	1	1	65	4825
6	6	uniporter activity	GO:0015292	0.0135	AGC1|1	1	1	65	4825
6	6	1,4-alpha-glucan branching enzyme activity	GO:0003844	0.0135	GLC3|1	1	1	65	4825
6	6	histidinol dehydrogenase activity	GO:0004399	0.0135	HIS4|1	1	1	65	4825
6	6	arginase activity	GO:0004053	0.0135	CAR1|1	1	1	65	4825
6	6	sulfonate dioxygenase activity	GO:0000907	0.0135	JLP1|1	1	1	65	4825
6	6	taurine dioxygenase activity	GO:0000908	0.0135	JLP1|1	1	1	65	4825
6	6	pantothenate kinase activity	GO:0004594	0.0135	CAB1|1	1	1	65	4825
6	6	polygalacturonase activity	GO:0004650	0.0135	PGU1|1	1	1	65	4825
6	6	chorismate synthase activity	GO:0004107	0.0135	ARO2|1	1	1	65	4825
6	6	sulfur-containing amino acid secondary active transmembrane transporter activity	GO:1901680	0.0135	MUP1|1	1	1	65	4825
6	6	glycerol dehydrogenase [NAD(P)+] activity	GO:1990042	0.0135	GCY1|1	1	1	65	4825
6	6	pyrophosphatase activity	GO:0016462	0.014	MCM7|1;CHL1|1;PRP5|1;PRP28|1;CDC6|1;HIS4|1;VPS1|1;SWI1|1;BRR2|1;RSC1|1;SSA4|1;VMA3|1	12	444	65	4825
6	6	phosphatidylserine decarboxylase activity	GO:0004609	0.0268	PSD2|1	1	2	65	4825
6	6	methylenetetrahydrofolate dehydrogenase (NADP+) activity	GO:0004488	0.0399	MIS1|1	1	3	65	4825
6	6	D-lactate dehydrogenase (cytochrome) activity	GO:0004458	0.0399	DLD3|1	1	3	65	4825
6	6	L-glutamine aminotransferase activity	GO:0070548	0.0399	GFA1|1	1	3	65	4825
6	6	purine ribonucleoside binding	GO:0032550	0.0408	SUA5|1;CDC11|1;MCM7|1;CHL1|1;PRP5|1;PRP28|1;TOR1|1;CDC6|1;HIS4|1;MIS1|1;SSK2|1;KCC4|1;VPS1|1;BRR2|1;SSA4|1;CAB1|1	16	759	65	4825
6	5,6	purine ribonucleotide binding	GO:0032555	0.0443	SUA5|1;CDC11|1;MCM7|1;CHL1|1;PRP5|1;PRP28|1;TOR1|1;CDC6|1;HIS4|1;MIS1|1;SSK2|1;KCC4|1;VPS1|1;BRR2|1;SSA4|1;CAB1|1	16	767	65	4825
6	6	UDP-N-acetylmuramate dehydrogenase activity	GO:0008762	0.0528	DLD3|1	1	4	65	4825
6	6	carbonyl reductase (NADPH) activity	GO:0004090	0.0528	YMR226C|1	1	4	65	4825
6	6	anion transmembrane transporter activity	GO:0008509	0.0568	AGC1|1;YEA4|1;MUP1|1;ATO2|1	4	108	65	4825
6	6	ATP binding	GO:0005524	0.0603	SUA5|1;MCM7|1;CHL1|1;PRP5|1;PRP28|1;TOR1|1;CDC6|1;HIS4|1;MIS1|1;SSK2|1;KCC4|1;BRR2|1;SSA4|1;CAB1|1	14	672	65	4825
6	6	adenyl nucleotide binding	GO:0030554	0.0634	SUA5|1;MCM7|1;CHL1|1;PRP5|1;PRP28|1;TOR1|1;CDC6|1;HIS4|1;MIS1|1;SSK2|1;KCC4|1;BRR2|1;SSA4|1;CAB1|1	14	677	65	4825
6	6	NAD(P)H dehydrogenase (quinone) activity	GO:0003955	0.0656	PST2|1	1	5	65	4825
6	4,6	nucleotide-sugar transmembrane transporter activity	GO:0005338	0.0656	YEA4|1	1	5	65	4825
6	6	antiporter activity	GO:0015297	0.0722	AGC1|1;MUP1|1	2	33	65	4825
6	4,5,6	phosphatidylserine binding	GO:0001786	0.0782	KCC4|1	1	6	65	4825
6	6	alcohol dehydrogenase (NAD) activity	GO:0004022	0.0782	ADH2|1	1	6	65	4825
6	6	mannosidase activity	GO:0015923	0.0782	MNS1|1	1	6	65	4825
6	6	cytochrome-b5 reductase activity, acting on NAD(P)H	GO:0004128	0.0782	MCR1|1	1	6	65	4825
6	6	poly(A) RNA binding	GO:0044822	0.0795	GCY1|1;HSP26|1;PCF11|1	3	75	65	4825
6	6	7S RNA binding	GO:0008312	0.0906	SRP72|1	1	7	65	4825
6	6	aldo-keto reductase (NADP) activity	GO:0004033	0.103	GCY1|1	1	8	65	4825
6	6	triglyceride lipase activity	GO:0004806	0.103	LDH1|1	1	8	65	4825
6	6	oligosaccharyl transferase activity	GO:0004576	0.103	OST1|1	1	8	65	4825
6	6	aryl-alcohol dehydrogenase (NAD+) activity	GO:0018456	0.103	AAD14|1	1	8	65	4825
6	6	double-stranded RNA binding	GO:0003725	0.115	SUA5|1	1	9	65	4825
6	6	NAD-dependent protein deacetylase activity	GO:0034979	0.127	RPD3|1	1	10	65	4825
6	5,6	phosphatidic acid binding	GO:0070300	0.127	KCC4|1	1	10	65	4825
6	6	mRNA binding	GO:0003729	0.129	GCY1|1;HSP26|1;PCF11|1	3	93	65	4825
6	6	GTP binding	GO:0005525	0.158	CDC11|1;CDC6|1;VPS1|1	3	102	65	4825
6	6	guanyl nucleotide binding	GO:0019001	0.158	CDC11|1;CDC6|1;VPS1|1	3	102	65	4825
6	6	single-stranded DNA binding	GO:0003697	0.198	SUA5|1;MCM7|1	2	61	65	4825
6	6	histone deacetylase activity	GO:0004407	0.206	RPD3|1	1	17	65	4825
6	5,6	nucleotide transmembrane transporter activity	GO:0015215	0.228	YEA4|1	1	19	65	4825
6	6	transcriptional repressor activity, RNA polymerase II core promoter proximal region sequence-specific binding	GO:0001078	0.228	ERT1|1	1	19	65	4825
6	6	RNA polymerase core enzyme binding	GO:0043175	0.228	PCF11|1	1	19	65	4825
6	5,6	serine-type peptidase activity	GO:0008236	0.238	KEX2|1	1	20	65	4825
6	6	DNA polymerase activity	GO:0034061	0.248	POL5|1;POL1|1	2	71	65	4825
6	6	amino acid binding	GO:0016597	0.258	KCC4|1	1	22	65	4825
6	6	RNA polymerase II activating transcription factor binding	GO:0001102	0.269	SWI1|1	1	23	65	4825
6	5,6	phosphatidylinositol binding	GO:0035091	0.283	CDC11|1;KCC4|1	2	78	65	4825
6	6	protein kinase activity	GO:0004672	0.292	TOR1|1;SSK2|1;KCC4|1	3	140	65	4825
6	6	cation transmembrane transporter activity	GO:0008324	0.31	SNF3|1;MUP1|1;ATO2|1;VMA3|1	4	209	65	4825
6	6	calcium ion binding	GO:0005509	0.317	MNS1|1	1	28	65	4825
6	6	glucosidase activity	GO:0015926	0.335	EXG1|1	1	30	65	4825
6	5,6	sugar transmembrane transporter activity	GO:0051119	0.353	SNF3|1	1	32	65	4825
6	6	tRNA binding	GO:0000049	0.387	SUA5|1	1	36	65	4825
6	6	structure-specific DNA binding	GO:0043566	0.397	SUA5|1;MCM7|1	2	101	65	4825
6	6	microtubule binding	GO:0008017	0.404	VPS1|1	1	38	65	4825
6	6	sequence-specific DNA binding	GO:0043565	0.462	SUA5|1;ERT1|1;MCM7|1;CDC6|1	4	258	65	4825
6	6	symporter activity	GO:0015293	0.473	SNF3|1	1	47	65	4825
6	6	endopeptidase activity	GO:0004175	0.475	KEX2|1;BAR1|1	2	118	65	4825
6	6	exonuclease activity	GO:0004527	0.48	POL1|1	1	48	65	4825
6	6	transition metal ion binding	GO:0046914	0.496	ERT1|1;ADH2|1;HIS4|1;SEF1|1;CAR1|1	5	343	65	4825
6	6	small GTPase binding	GO:0031267	0.501	BUB2|1	1	51	65	4825
6	5,6	GTPase activator activity	GO:0005096	0.541	BUB2|1	1	57	65	4825
6	6	aspartic-type peptidase activity	GO:0070001	0.553	BAR1|1	1	59	65	4825
6	5,6	active ion transmembrane transporter activity	GO:0022853	0.577	VMA3|1	1	63	65	4825
6	6	double-stranded DNA binding	GO:0003690	0.621	ERT1|1;MCM7|1;CDC6|1	3	235	65	4825
6	6	regulatory region DNA binding	GO:0000975	0.658	ERT1|1;SEF1|1	2	165	65	4825
6	6	P-P-bond-hydrolysis-driven transmembrane transporter activity	GO:0015405	0.661	VMA3|1	1	79	65	4825
6	6	phosphatase activity	GO:0016791	0.77	YNL108C|1	1	107	65	4825

## Sheet: Sheet4
Table S6D KEGG terms enriched for 75 DEPs by KEGG analysis
PathwayTerm	P-value	Counts	RichFactor
Longevity regulating pathway - multiple species	0.00338	4	0.114286
Metabolic pathways	0.0128	20	0.0288184
Insulin resistance	0.0296	2	0.133333
Starch and sucrose metabolism	0.0353	3	0.075
Spliceosome	0.0543	4	0.0506329
Protein processing in endoplasmic reticulum	0.07	4	0.0465116
Biosynthesis of secondary metabolites	0.0855	9	0.0302013
N-Glycan biosynthesis	0.103	2	0.0666667
Various types of N-glycan biosynthesis	0.103	2	0.0666667
DNA replication	0.109	2	0.0645161
Amino sugar and nucleotide sugar metabolism	0.115	2	0.0625
Ubiquinone and other terpenoid-quinone biosynthesis	0.122	1	0.142857
Butanoate metabolism	0.154	1	0.111111
Regulation of mitophagy - yeast	0.172	2	0.0487805
Cell cycle - yeast	0.197	4	0.031746
Tyrosine metabolism	0.229	1	0.0714286
Histidine metabolism	0.229	1	0.0714286
One carbon pool by folate	0.243	1	0.0666667
Pentose and glucuronate interconversions	0.243	1	0.0666667
Pantothenate and CoA biosynthesis	0.243	1	0.0666667
