# Supplementary material for: Oxidative Stress and Autophagy Are Important Processes in Post Ripeness and Brown Film Formation in Mycelium of Lentinula edodes
Source: Front Microbiol. 2022 Feb 24;13:811673. doi: 10.3389/fmicb.2022.811673 (PMC8908433; doi:10.3389/fmicb.2022.811673)
Supplement: Supplementary file 9 [file Table_8.XLS]

## Sheet: XG2_XG1
Table S8A The differential metabolites between 2-1
Metabolites	Mass	r.t.(min)	vip value	FC	t test(XG1,XG2)
4-aminobutyric acid	216	12.9909	1.16	0.286614	3.09747e-13
6-phosphogluconic acid	73	25.7707	1.7	0	2.08326e-15
Allo-inositol	218	18.0592	1.01	2.91053	2.60622e-07
Aminooxyacetic acid	146	8.57015	1.37	4.45952	0.00051624
aspartic acid	100	13.1962	1.38	3.9006	9.49616e-12
beta-Mannosylglycerate	204	16.8664	1.03	3.25372	0.0201341
citrulline	157	17.4325	1.25	13.1252	7.54771e-11
D-(glycerol 1-phosphate)	101	16.3386	1.15	2.57987	2.97199e-13
D-Arabitol	130	14.0193	2.73	1.84891	0.000622479
Diglycerol	71	20.628	1.21	1.32726	9.98662e-05
D-Talose	205	16.6413	2.94	4.10667	2.73905e-09
Ergosterol	69	36.0978	1.43	3.69208	0.0145526
glucose	205	16.894	1.49	3.11386	3.08404e-08
glutamic acid	128	14.3907	1.6	5.81474	6.97921e-12
glutamine	156	17.2905	2.66	2.63318	2.89312e-12
glycerol	205	9.19389	1.05	1.66387	2.13242e-05
Isoleucine	158	10.0076	1.7	0.235697	8.71306e-17
leucine	158	9.63546	2.02	0.309326	2.01905e-15
linoleic acid	67	24.6082	1.7	6.3501	0.00293477
L-Malic acid	191	12.8715	2.78	0.140967	1.77816e-12
lysine	156	17.3838	1.24	0.398575	1.3554e-13
Maleimide	154	20.8556	1.25	0.386881	6.01393e-07
maltotriose	204	35.9304	1.24	80.9373	1.77343e-09
mannitol	205	16.1614	10.28	0.159582	3.85886e-16
Methyl-beta-D-galactopyranoside	204	19.9145	1	17.8052	0.000116181
myo-inositol	191	18.8342	2.71	2.76203	3.9008e-11
ornithine	142	13.8189	2.58	3.05278	3.12426e-09
O-Succinylhomoserine	128	13.4669	1	0.205156	3.7954e-09
oxoproline	156	14.7744	2.93	2.4802	1.30487e-07
palmitic acid	57	20.9827	1.12	7.39189	0.00239444
pentadecanoic acid	299	19.2336	1.17	221.53	0.000975809
phenylalanine	218	15.2409	1.366	0.27802	5.73429e-15
phosphate	299	10.6253	11.76	3.579	1.95033e-14
proline	142	10.6599	1.73	0.0536169	9.19098e-15
serine	116	10.4475	1.07	5.18873	1.5843e-17
succinic acid	147	11.3912	1.87	0.247227	4.7548e-16
threonine	218	11.1779	1.48	0.298676	4.74367e-16
trehalose	191	27.9313	8.31	0.386436	1.43865e-09
tyrosine	218	17.6374	2.31	2.67022	1.56751e-08
valine	144	8.71012	2.13	0.222082	2.81335e-18

## Sheet: XG3_XG1
Table S8B The differential metabolites between 3-1
Metabolites	Mass	r.t.(min)	vip value	FC	t test(XG3,XG1)
22-Ketocholesterol	173	25.8818	1.07	19.1912	1.15066e-08
4-aminobutyric acid	216	12.9909	1.2	0.234915	2.601e-19
6-phosphogluconic acid	73	25.7707	1.73	0	2.08326e-15
asparagine	116	15.6685	1.07	1.90427	3.12322e-10
aspartic acid	100	13.1962	1.15	2.56983	1.07544e-09
beta-Mannosylglycerate	204	16.8664	1.08	3.50185	0.0139989
citrulline	157	17.4325	1.32	15.3159	2.79722e-09
cycloleucine	156	23.8432	1.09	5.03267	1.11854e-06
D-(glycerol 1-phosphate)	101	16.3386	1.23	2.92114	2.25124e-13
D-erythro-sphingosine	204	18.0128	1.07	4.02948	0.066882
Diglycerol	71	20.628	1.84	1.98946	1.55863e-07
D-Talose	205	16.6413	3.88	6.57511	4.10121e-13
Ergosterol	69	36.0978	1.02	1.81198	0.0114467
fumaric acid	245	11.3134	2.38	0.434782	4.13595e-14
Gentiobiose	204	28.7664	2.66	358.838	1.10496e-06
glucose	205	16.894	1.78	4.30426	1.40365e-10
glutamic acid	128	14.3907	1.67	6.21624	1.01516e-11
glutamine	156	17.2905	3.07	3.29608	9.6949e-09
Isoleucine	158	10.0076	1.82	0.111929	1.85889e-16
leucine	158	9.63546	2.13	0.239724	7.27301e-17
linoleic acid	67	24.6082	1.24	2.6962	0.00024835
L-Malic acid	191	12.8715	2.85	0.122464	1.24809e-12
lysine	156	17.3838	1.03	0.685133	4.90314e-07
Maleimide	154	20.8556	1.12	0.612908	1.60743e-08
maltotriose	204	35.9304	1.58	57.7296	1.39807e-16
mannitol	205	16.1614	9.99	0.238261	1.14571e-15
Methyl-beta-D-galactopyranoside	204	17.5582	1.09	11.8303	9.99698e-10
myo-inositol	191	18.8342	2.76	2.76141	6.10649e-12
ornithine	142	13.8189	2.45	4.89924	4.04482e-07
O-Succinylhomoserine	128	13.4669	1.04	0.11852	2.53728e-14
oxoproline	156	14.7744	3.4	3.07975	1.20564e-06
palmitic acid	57	20.9827	1	4.36006	2.12676e-05
pentadecanoic acid	299	19.2336	1.06	123.92	1.88325e-06
phenylalanine	218	15.2409	1.41	0.234427	5.47267e-17
phosphate	299	10.6253	11.2	3.24678	5.24689e-14
proline	142	10.6599	1.63	0.217442	2.43646e-12
succinic acid	147	11.3912	1.96	0.183712	3.34217e-18
Tagatose	103	16.4505	1.09	0.214139	0.00541196
threonine	218	11.1779	1.46	0.350202	1.74215e-12
trehalose	191	27.9313	8.55	0.375555	2.81966e-10
tyrosine	218	17.6374	1.89	1.98491	5.74789e-07
valine	144	8.71012	2.24	0.147556	4.32068e-20

## Sheet: XG4_XG1
Table S8C The differential metabolites between 4-1
Metabolites	Mass	r.t.(min)	vip value	FC	t test(XG4,XG1)
22-Ketocholesterol	173	25.8818	1.03	12.8778	4.68544e-08
4-aminobutyric acid	216	12.9909	1.25	0.342866	4.60325e-17
6-phosphogluconic acid	73	25.7707	1.87	0.0485271	2.34693e-13
adenosine	230	29.6529	1.04	0.490318	6.33945e-12
Adipamide	203	13.3368	1.09	12.5925	0.00732684
asparagine	116	15.6685	1.21	2.03043	1.56505e-15
beta-Mannosylglycerate	204	16.8664	1.38	4.51713	0.00127498
citrulline	157	17.4325	1.37	13.254	2.94986e-08
cycloleucine	156	23.8432	1.44	8.02719	6.31789e-12
D-(glycerol 1-phosphate)	101	16.3386	1.41	3.27089	2.48901e-11
D-Arabitol	130	14.0193	3.53	0	9.64649e-06
D-erythro-sphingosine	204	18.0128	1.35	5.48201	0.0355402
Diglycerol	71	20.628	3.01	3.47789	3.0162e-15
D-Talose	205	16.6413	4.04	5.6148	7.98296e-15
Ethanolamine	100	8.89603	1.02	0.349332	2.86624e-15
fumaric acid	245	11.3134	3.18	0.142669	5.78558e-21
Galactinol	84	15.8457	1.02	12.2687	5.74756e-08
Gentiobiose	204	28.7664	2.1	110.678	8.30431e-15
Gluconic lactone	217	19.5886	1.01	5.43514	4.48306e-15
glucose	205	16.894	1.8	3.56609	1.34642e-12
Glucose-1-phosphate	217	13.4722	1.16	490.739	0.000177608
glutamic acid	128	14.3907	1.79	5.8435	1.1329e-10
glutamine	203	14.7607	1.09	4.24304	0.0702521
glycerol	205	9.19389	1.74	3.28969	2.47608e-07
Isoleucine	158	10.0076	1.99	0.146301	8.98464e-19
leucine	158	9.63546	2.47	0.151786	8.70814e-15
L-homoserine	218	23.9519	1.03	0.341669	7.25603e-13
L-Malic acid	191	12.8715	3.32	0.0488674	3.95462e-13
lysine	156	17.3838	1.26	0.537299	3.53676e-13
Maleimide	154	20.8556	1.49	0.282806	6.18677e-15
maltotriose	204	35.9304	1.32	70.9358	1.31728e-13
mannitol	205	16.1614	8.98	0.534055	5.41172e-12
myo-inositol	191	18.8342	3.07	2.72521	3.19992e-12
ornithine	142	13.8189	2.07	3.33366	0.00181758
O-Succinylhomoserine	128	13.4669	1.14	0.079475	3.62549e-15
oxoproline	156	14.7744	4.35	3.69426	1.43744e-07
phenylalanine	218	15.2409	1.55	0.221753	6.71571e-17
phosphate	299	10.6253	10.45	2.46439	1.38782e-15
proline	142	10.6599	1.84	0.179974	2.25419e-18
sarcosine	116	7.73853	1.16	4.1672	3.36629e-05
succinic acid	147	11.3912	2.23	0.134214	3.03636e-19
Tagatose	103	16.4505	1.27	0.0894759	0.00150949
threonine	218	11.1779	1.66	0.293181	4.73094e-16
trehalose	191	27.9313	8.17	0.562067	2.53126e-08
tyrosine	218	17.6374	1.52	1.44131	7.48367e-05
valine	144	8.71012	2.52	0.134373	1.39847e-20

## Sheet: Intersection
Table S8D The differential metabolites by intersection analysis
Metabolites	Mass	r.t(min)	r.t(min)	vip(XG2,XG1)	vip(XG3,XG1)	vip(XG4,XG1)	FC(XG2/XG1)	t test(XG1,XG2)	FC(XG3/XG1)	t test(XG3,XG1)	FC(XG4/XG1)	t test(XG4,XG1)	XG1-1	XG1-2	XG1-3	XG1-4	XG1-5	XG1-6	XG1-7	XG1-8	XG2-1	XG2-2	XG2-3	XG2-4	XG2-5	XG2-6	XG2-7	XG2-8	XG3-1	XG3-2	XG3-3	XG3-4	XG3-5	XG3-6	XG3-7	XG3-8	XG4-1	XG4-2	XG4-3	XG4-4	XG4-5	XG4-6	XG4-7	XG4-8
4-aminobutyric acid	216	12.9912	12.99	1.16	1.2	1.25	0.286614	3.09747e-13	0.234915	2.601e-19	0.342866	4.60325e-17	18.4489	18.386	18.1739	18.0425	18.6153	18.3139	18.4021	18.8339	5.33029	5.34278	4.06863	5.16708	3.82249	8.08129	6.29801	4.08377	4.37741	4.02102	3.87081	4.54966	5.42387	4.24772	3.87983	4.21307	5.85977	5.75405	7.2234	7.25396	5.84632	5.97082	5.8272	6.74008
6-phosphogluconic acid	73	25.7711	25.77	1.7	1.73	1.87	0	2.08326e-15	0	2.08326e-15	0.0485271	2.34693e-13	44.8209	47.2999	42.7868	36.92	39.5921	44.882	42.8272	43.4888	0	0	0	0	0	0	0	0	0	0	0	0	0	0	0	0	0	0	0	5.99242	0	0	4.65375	5.98007
beta-Mannosylglycerate	204	16.866	16.87	1.03	1.08	1.38	3.25372	0.0201341	3.50185	0.0139989	4.51713	0.00127498	0	6.37778	12.9128	6.3256	0	6.62391	6.31462	11.9623	34.3705	23.4822	0	34.5422	0	34.6006	23.7505	13.6222	17.6858	39.1726	27.1883	28.5169	0	0	37.7159	26.6232	38.0051	43.4445	22.8141	20.9799	0	37.9269	43.0316	21.9894
citrulline	157	17.432	17.43	1.25	1.32	1.37	13.1252	7.54771e-11	15.3159	2.79722e-09	13.254	2.94986e-08	2.44605	2.31981	0	0	0	2.57177	1.39427	2.42223	18.902	19.5222	16.1533	20.2982	14.1338	20.5343	20.7021	16.1547	20.3624	19.1239	18.9732	22.5566	31.0762	20.4002	18.7965	19.5464	16.3035	16.4451	17.5917	18.0038	28.8756	16.8833	16.8162	16.9175
D-(glycerol 1-phosphate)	101	16.3382	16.34	1.15	1.23	1.41	2.57987	2.97199e-13	2.92114	2.25124e-13	3.27089	2.48901e-11	8.06811	8.40626	7.6016	7.35552	8.03121	8.34873	7.94683	7.81641	22.0222	20.5931	20.2137	19.4702	18.6456	22.2094	21.5084	19.3516	22.156	21.986	23.1343	23.4862	26.7502	23.5193	21.7032	22.9756	23.4859	24.8498	25.7791	26.9629	32.1338	24.1978	25.5634	24.973
Diglycerol	71	20.6277	20.63	1.21	1.84	3.01	1.32726	9.98662e-05	1.98946	1.55863e-07	3.47789	3.0162e-15	55.7404	55.7864	57.9543	43.1142	53.1359	58.3747	54.8142	59.5937	62.3717	70.7613	78.2388	73.2168	83.1312	60.3558	76.5778	77.369	109.684	109.801	118.186	115.715	72.843	117.358	110.119	118.699	180.427	180.161	199.936	204.029	196.259	186.822	183.032	194.436
D-Talose	205	16.6407	16.64	2.94	3.88	4.04	4.10667	2.73905e-09	6.57511	4.10121e-13	5.6148	7.98296e-15	64.8526	58.23	44.1693	61.1926	69.6905	65.2467	58.4148	45.5222	274.601	264.335	208.139	198.92	208.777	284.868	275.237	204.248	397.222	355.268	387.605	349.937	455.424	395.273	349.314	382.631	329.79	316.105	331.547	301.707	371.8	333.973	322.627	316.353
glucose	205	16.8939	16.89	1.49	1.78	1.8	3.11386	3.08404e-08	4.30426	1.40365e-10	3.56609	1.34642e-12	15.3638	13.6652	12.5221	14.0376	16.3327	15.794	14.4091	13.1487	51.6251	49.1179	37.7416	40.1238	36.2949	55.0026	51.9132	37.1259	60.7166	58.2802	59.5077	58.8744	81.6514	60.5287	56.6719	59.935	51.7584	50.7946	50.0276	46.438	60.9023	51.8891	51.1992	48.0656
glutamic acid	128	14.3901	14.39	1.6	1.67	1.79	5.81474	6.97921e-12	6.21624	1.01516e-11	5.8435	1.1329e-10	7.48885	7.35597	7.67317	7.14157	8.01784	7.4733	7.58455	7.94117	48.1733	47.4529	39.7363	43.8933	36.5925	48.9677	48.8786	39.1232	46.4272	43.9535	43.652	48.3536	60.2056	46.766	43.329	44.4923	44.1591	42.6258	42.146	40.3055	59.2336	43.9028	41.4596	40.7299
glutamine	156	17.2894	17.29	2.66	3.07	3.32	2.63318	2.89312e-12	3.29608	9.6949e-09	3.08309	4.64253e-09	95.741	87.8355	64.3358	87.0577	93.798	98.5325	84.855	66.6845	222.291	234.447	210.764	234.77	214.23	223.168	240.79	207.052	310.634	320.337	215.145	283.33	271.381	308.177	316.924	211.583	305.111	218.79	289.557	226.874	250.25	303.61	219.014	279.719
Isoleucine	158	10.0078	10.01	1.7	1.82	1.99	0.235697	8.71306e-17	0.111929	1.85889e-16	0.146301	8.98464e-19	54.0787	56.2284	53.7351	59.3023	58.0532	55.1681	56.0403	55.7165	14.5017	14.5994	10.9975	13.437	11.0451	14.852	14.8744	11.3613	7.17483	7.30461	6.80278	7.92456	0	7.0951	7.00292	6.87568	7.64031	7.93525	8.49418	8.04628	10.2817	7.56184	7.65964	7.97083
leucine	158	9.63529	9.64	2.02	2.13	2.47	0.309326	2.01905e-15	0.239724	7.27301e-17	0.151786	8.70814e-15	93.767	99.5946	95.4007	105.499	101.015	98.1935	98.8214	98.2803	32.2165	34.1689	26.295	31.8846	25.485	34.0755	33.7521	26.6664	23.2014	22.4917	22.2023	23.8348	30.2728	23.3197	22.3644	21.832	16.4	16.9362	18.056	17.9558	0	16.2049	16.7523	17.6927
L-Malic acid	191	12.8728	12.87	2.78	2.85	3.32	0.140967	1.77816e-12	0.122464	1.24809e-12	0.0488674	3.95462e-13	188.886	192.414	185.188	136.947	169.405	191.736	179.509	191.989	26.817	26.7489	22.8127	27.4666	21.1713	27.6766	27.2699	22.4761	21.5391	21.0575	20.938	21.5952	26.7403	21.6788	20.944	21.3741	8.90871	7.98102	8.18801	8.13813	11.4479	9.19783	8.22346	8.0922
lysine	156	17.3833	17.38	1.24	1.03	1.26	0.398575	1.3554e-13	0.685133	4.90314e-07	0.537299	3.53676e-13	27.4302	27.5015	26.7898	26.7826	28.3923	27.4694	27.3863	27.3388	11.4188	13.3398	9.52104	11.9018	8.92007	10.755	12.3385	9.12909	18.8568	17.4595	16.7912	19.416	25.1262	18.3375	17.5157	16.6036	14.114	14.2133	14.6105	14.7016	17.864	13.9097	14.3116	13.9926
Maleimide	154	20.8559	20.86	1.25	1.12	1.49	0.386881	6.01393e-07	0.612908	1.60743e-08	0.282806	6.18677e-15	28.8949	30.8175	29.9437	26.063	30.822	30.3116	29.6714	30.8467	5.38463	13.2702	15.696	14.6065	16.8611	12.5904	0	13.4256	19.8682	20.2054	19.5515	16.2328	14.0798	20.5781	16.6035	18.3672	8.20573	7.9598	7.96197	9.27854	9.65384	8.03163	8.19135	7.84698
maltotriose	204	35.9287	35.93	1.24	1.58	1.32	80.9373	1.77343e-09	160.946	7.60748e-15	70.9358	1.31728e-13	0	1.46548	0	0	0	0	0.209354	0	19.9451	19.9673	13.6123	13.7139	14.2112	20.3928	20.2752	13.4385	36.1016	32.295	33.2535	30.1153	37.8143	35.7194	30.402	33.857	14.7888	15.3328	15.2871	12.7549	17.5707	14.615	14.8881	13.568
mannitol	205	16.161	16.16	10.28	9.99	8.98	0.159582	3.85886e-16	0.238261	1.14571e-15	0.534055	5.41172e-12	3391.7	3377.7	3349.21	2913.48	3539.63	3364.26	3338.99	3436.92	554.068	559.623	496.249	547.039	471.968	572.897	581.627	479.26	784.518	808.071	791.523	767.034	843.643	792.376	788.791	788.455	1815.19	1799.85	1843.87	1823.07	1541.9	1855.87	1799.06	1786.81
myo-inositol	191	18.8329	18.83	2.71	2.76	3.07	2.76203	3.9008e-11	2.76141	6.10649e-12	2.72521	3.19992e-12	84.2145	84.4296	84.1305	75.5395	84.2879	84.8125	83.311	85.7623	243.17	249.419	210.227	231.043	198.199	247.388	256.41	205.004	225.92	221.82	221.263	231.1	277.257	227.594	217.087	218.406	210.567	218.98	230.908	229.73	268.98	214.178	220.307	222.669
ornithine	142	13.8188	13.82	2.58	2.45	2.07	5.36431	8.14469e-10	4.89924	4.04482e-07	3.33366	0.00181758	26.4861	29.9722	28.5303	32.6964	33.6463	28.1548	29.8868	29.7212	173.548	181.111	141.05	171.078	114.674	178.662	183.503	138.949	147.224	122.165	121.995	151.33	231.89	150.736	121.962	124.076	69.6856	76.7576	91.669	99.5618	224.029	70.2163	76.6611	88.4777
O-Succinylhomoserine	128	13.467	13.47	1	1.04	1.14	0.205156	3.7954e-09	0.11852	2.53728e-14	0.079475	3.62549e-15	9.32442	9.5569	9.69191	9.37797	10.2871	9.58806	9.6483	9.71171	3.38646	3.49883	2.89011	0	0	3.35014	0	2.70974	1.65837	1.33831	1.39676	1.51289	0	1.68869	0	1.55309	1.30963	1.11018	1.22535	0	0	1.24515	0	1.24408
oxoproline	156	14.7735	14.77	2.93	3.4	4.35	2.4802	1.30487e-07	3.07975	1.20564e-06	3.69426	1.43744e-07	103.084	125.971	151.246	109.185	126.046	107.176	125.601	156.501	360.476	341.328	276.016	294.722	231.194	370.352	347.429	270.616	331.914	286.186	478.951	406.999	495.532	329.418	286.597	478.972	354.065	546.164	397.982	528.483	595.214	359.286	537.883	392.954
phenylalanine	218	15.2408	15.24	1.366	1.41	1.55	0.27802	5.73429e-15	0.234427	5.47267e-17	0.221753	6.71571e-17	29.0574	30.7458	29.6726	32.2876	32.0042	30.0885	30.5358	29.8947	8.84327	9.09464	6.99739	9.55916	6.80771	10.4446	9.31866	6.85116	6.96232	6.81202	6.82633	6.8979	9.01902	7.23553	6.50948	7.00481	6.21307	6.14309	6.79747	7.00818	8.70246	6.38573	6.10446	6.8168
phosphate	299	10.6248	10.62	11.76	11.2	10.45	3.579	1.95033e-14	1447.33	5.24689e-14	2.46439	1.38782e-15	1496.15	1505.85	1502.31	1165.4	1358.46	1554.6	1447.33	1548.56	4790.73	5083.62	5397.47	5103.57	5642.04	4820.84	5109.92	5491.81	4826.68	4838.8	4830.09	4680.48	4014.75	4866.29	4728.73	4807.6	3589.08	3708.37	3535.62	3522.16	3421.34	3574.28	3650.91	3532.56
proline	142	10.6601	10.66	1.73	1.63	1.84	0.0536169	9.19098e-15	0.217442	2.43646e-12	0.179974	2.25419e-18	45.0499	47.9871	45.7892	48.7876	49.2389	46.7181	47.2629	47.2697	0	0	0	7.15443	6.43403	0	0	6.6843	11.2979	11.0179	10.6702	11.8157	15.6952	11.0404	0	10.6783	8.08567	7.70212	8.88003	8.30047	10.9881	7.94117	7.46833	8.683
succinic acid	147	11.3914	11.39	1.87	1.96	2.23	0.247227	4.7548e-16	0.183712	3.34217e-18	0.134214	3.03636e-19	71.8509	73.3074	72.8481	72.0085	77.9675	74.331	73.9774	75.5285	20.0844	19.6318	15.033	21.6213	13.2711	21.2835	20.0366	15.3521	13.2193	12.8354	12.2583	13.4891	18.5775	13.2469	12.3073	12.7904	9.82174	9.27728	9.50796	9.39841	13.8106	9.67917	9.18477	8.7507
threonine	218	11.1781	11.18	1.48	1.46	1.66	0.298676	4.74367e-16	0.350202	1.74215e-12	0.293181	4.73094e-16	39.2065	40.9674	40.3444	40.0303	42.5525	40.9505	40.8116	41.6294	14.1537	13.1802	10.2904	12.4154	10.0307	13.092	13.8479	10.5052	12.7008	11.9578	14.3134	15.8416	21.267	12.4788	11.9028	13.8764	11.0859	10.9233	12.584	11.8079	15.8759	10.8415	10.9375	11.6655
trehalose	191	27.9311	27.93	8.31	8.55	8.17	0.386436	1.43865e-09	0.375555	2.81966e-10	0.562067	2.53126e-08	2881	2892.32	2879.95	3756.75	2841.11	2852.57	3003.05	2917.63	925.33	1001.29	1417.58	1130.46	1412.22	956.289	1042.87	1397.84	1142.22	1265.15	1190.51	1013.66	844.466	1134.24	1248.99	1183.24	1713.47	1691.22	1807.01	1780.51	1381.19	1717.19	1687.19	1725.51
tyrosine	218	17.6374	17.64	2.31	1.89	1.52	2.67022	1.56751e-08	1.98491	5.74789e-07	1.44131	7.48367e-05	55.3372	61.6416	59.3012	66.2019	62.4543	57.5726	60.5092	61.0554	195.022	163.103	148.21	150.048	127.933	197.618	167.36	143.286	109.37	105.622	120.344	122.656	165.237	111.424	107.389	118.801	85.5098	87.8944	80.2278	73.9316	117.389	86.5956	88.5448	77.6049
valine	144	8.7102	8.71	2.13	2.24	2.52	0.222082	2.81335e-18	0.147556	4.32068e-20	0.134373	1.39847e-20	98.3792	101.289	97.6498	103.084	104.105	100.267	100.88	101.385	25.1133	23.7665	19.7142	22.834	17.9882	24.8368	25.7542	19.2222	14.3579	13.7944	13.3952	15.4757	19.7999	14.7058	13.6411	13.9138	12.5141	12.3447	14.0181	13.7892	17.5851	12.5886	11.8508	13.7541

## Sheet: Union
Table S8E The differential metabolites by union analysis
Metabolites	Mass	r.t(min)	r.t(min)	vip(XG2,XG1)	vip(XG3,XG1)	vip(XG4,XG1)	FC(XG2/XG1)	t test(XG1,XG2)	FC(XG3/XG1)	t test(XG3,XG1)	FC(XG4/XG1)	t test(XG4,XG1)	XG1-1	XG1-2	XG1-3	XG1-4	XG1-5	XG1-6	XG1-7	XG1-8	XG2-1	XG2-2	XG2-3	XG2-4	XG2-5	XG2-6	XG2-7	XG2-8	XG3-1	XG3-2	XG3-3	XG3-4	XG3-5	XG3-6	XG3-7	XG3-8	XG4-1	XG4-2	XG4-3	XG4-4	XG4-5	XG4-6	XG4-7	XG4-8
22-Ketocholesterol	173	25.8819	25.88		1.07	1.03	#DIV/0!	0.000976034	#DIV/0!	1.15066e-08	#DIV/0!	4.68544e-08	0	0	0	0	0	0	0	0	17.7096	5.31048	5.03301	8.37173	4.23878	17.9813	4.73148	5.31308	9.00042	6.95726	9.64677	11.7161	13.8683	8.86642	7.06977	9.63985	6.57306	3.98198	7.41279	7.42989	8.63719	6.47279	3.73983	7.26352
4-aminobutyric acid	216	12.9912	12.99	1.16	1.2	1.25	0.286614	3.09747e-13	0.234915	2.601e-19	0.342866	4.60325e-17	18.4489	18.386	18.1739	18.0425	18.6153	18.3139	18.4021	18.8339	5.33029	5.34278	4.06863	5.16708	3.82249	8.08129	6.29801	4.08377	4.37741	4.02102	3.87081	4.54966	5.42387	4.24772	3.87983	4.21307	5.85977	5.75405	7.2234	7.25396	5.84632	5.97082	5.8272	6.74008
6-phosphogluconic acid	73	25.7711	25.77	1.7	1.73	1.87	0	2.08326e-15	0	2.08326e-15	0.0485271	2.34693e-13	44.8209	47.2999	42.7868	36.92	39.5921	44.882	42.8272	43.4888	0	0	0	0	0	0	0	0	0	0	0	0	0	0	0	0	0	0	0	5.99242	0	0	4.65375	5.98007
adenosine	230	29.6531	29.65			1.04	0.561549	0.000158427	0.785621	4.20431e-06	0.490318	6.33945e-12	12.5363	12.9258	12.4142	10.793	11.7775	12.7867	12.3482	13.2041	0	7.54311	7.61273	7.28708	7.43345	9.44326	8.62436	7.52906	9.61343	9.08483	9.90888	9.37776	11.2101	9.9981	9.08648	9.32864	5.65357	5.71606	6.3991	6.49403	6.47065	5.96765	5.51448	6.22098
Adipamide	203	13.337	13.34			1.09	0.615981	0.344096	8.88186	0.00146854	12.5925	0.00732684	1.04522	0	1.09944	0	1.94486	1.29658	0.921434	1.06394	0	0	1.71306	0	1.36922	0	0	1.45841	5.99197	5.05985	6.49782	9.27275	20.5722	6.46999	5.25958	6.34829	6.0837	5.11055	12.4899	10.8722	34.0409	6.29212	5.20845	12.7273
Allo-inositol	218	18.0595	18.06	1.01			2.91053	2.60622e-07	2.24105	0.00293599	1.68579	0.188666	4.07708	4.0324	4.8911	3.93782	3.98388	4.28487	4.29148	4.83323	14.9387	14.2601	10.056	14.2912	9.22428	14.215	13.6481	9.29051	9.54853	11.2116	0	11.5128	14.2372	9.69608	11.0447	9.68844	11.6788	11.9552	0	0	0	11.795	12.0456	10.4018
Aminooxyacetic acid	146	8.56978	8.57	1.37			4.45952	0.00051624	2.55846	0.0714949	1.5482	0.156844	6.63398	7.17858	7.54353	12.1048	10.5962	6.83506	8.40096	7.9146	58.1134	45.1269	19.2794	36.207	13.8931	60.1109	47.8133	19.17	17.5231	12.3163	12.847	19.4514	67.6817	17.5906	11.9037	12.6348	9.53431	10.0132	10.4951	10.3659	33.9941	9.68403	9.90297	10.0616
asparagine	116	15.6683	15.67		1.07	1.21	1.25888	2.94436e-08	1.90427	3.12322e-10	2.03043	1.56505e-15	11.1388	10.9257	10.5625	9.72822	10.7601	10.9529	10.7119	10.9154	13.0612	13.8769	12.9721	13.5192	13.167	14.0298	14.4098	12.8444	21.6476	21.2592	20.1387	20.5268	16.5372	21.9579	21.1059	20.0143	21.9864	21.0902	22.9276	22.3801	20.7885	21.7524	21.3056	21.7676
aspartic acid	100	13.1961	13.2	1.38	1.15		3.9006	9.49616e-12	2.56983	1.07544e-09	1.02798	0.906228	7.95607	8.09954	7.92441	7.37842	8.40296	8.04116	7.94467	7.81013	32.2683	32.9756	28.2672	32.9837	27.2041	31.6766	35.7674	26.7687	19.8612	19.1419	19.617	20.8024	26.2788	19.9187	18.3193	19.3925	10.4236	10.3019	0	9.88246	14.2607	10.4461	10.0209	0
beta-Mannosylglycerate	204	16.866	16.87	1.03	1.08	1.38	3.25372	0.0201341	3.50185	0.0139989	4.51713	0.00127498	0	6.37778	12.9128	6.3256	0	6.62391	6.31462	11.9623	34.3705	23.4822	0	34.5422	0	34.6006	23.7505	13.6222	17.6858	39.1726	27.1883	28.5169	0	0	37.7159	26.6232	38.0051	43.4445	22.8141	20.9799	0	37.9269	43.0316	21.9894
citrulline	157	17.432	17.43	1.25	1.32	1.37	13.1252	7.54771e-11	15.3159	2.79722e-09	13.254	2.94986e-08	2.44605	2.31981	0	0	0	2.57177	1.39427	2.42223	18.902	19.5222	16.1533	20.2982	14.1338	20.5343	20.7021	16.1547	20.3624	19.1239	18.9732	22.5566	31.0762	20.4002	18.7965	19.5464	16.3035	16.4451	17.5917	18.0038	28.8756	16.8833	16.8162	16.9175
creatine degr	191	18.4931	18.49			3.07	0.0163045	1.03023e-10	0.19831	8.89509e-07	0.137648	1.52962e-07	0.214034	0.275746	0.273088	0.199826	0.203751	0.183522	0.220899	0.196324	0	0	0	0	0.0288131	0	0	0	0.108151	0.0549674	0	0	0	0.0881374	0.099195	0	0	0	0	0.0911787	0	0	0.0985654	0.0535064
cycloleucine	156	23.8427	23.84		1.09	1.44	1.79795	0.00010196	5.03267	1.11854e-06	8.02719	6.31789e-12	3.01859	2.99508	2.79274	1.90412	2.68255	3.16137	2.75649	2.741	3.9495	4.65829	5.72237	4.72819	6.74547	3.77966	4.00908	6.05577	17.4996	16.5286	12.9842	12.9178	5.776	17.074	15.7724	12.4274	24.6609	19.8568	24.6983	20.4401	18.9817	24.7162	19.6234	24.0377
D-(glycerol 1-phosphate)	101	16.3382	16.34	1.15	1.23	1.41	2.57987	2.97199e-13	2.92114	2.25124e-13	3.27089	2.48901e-11	8.06811	8.40626	7.6016	7.35552	8.03121	8.34873	7.94683	7.81641	22.0222	20.5931	20.2137	19.4702	18.6456	22.2094	21.5084	19.3516	22.156	21.986	23.1343	23.4862	26.7502	23.5193	21.7032	22.9756	23.4859	24.8498	25.7791	26.9629	32.1338	24.1978	25.5634	24.973
D-Arabitol	130	14.0193	14.02	2.73		3.53	1.84891	0.000622479	0.890046	0.778602	0	9.64649e-06	241.135	243.608	243.689	301.714	289.375	251.843	224.48	0	438.551	486.68	357.574	453.665	286.674	452.809	508.636	335.756	353.728	0	0	386.233	550.816	0	307.607	0	0	0	0	0	0	0	0	0
D-erythro-sphingosine	204	18.0116	18.01		1.07	1.35	3.48345	0.128366	4.02948	0.066882	5.48201	0.0355402	0	0	22.6927	0	0	0	6.5441	23.116	51.2545	19.2912	0	56.4228	1.68709	53.7129	0	0	0	61.2014	22.3843	43.8683	0	0	60.8825	22.6178	62.3577	71.8431	0	0	0	62.8622	71.4637	18.4718
Diglycerol	71	20.6277	20.63	1.21	1.84	3.01	1.32726	9.98662e-05	1.98946	1.55863e-07	3.47789	3.0162e-15	55.7404	55.7864	57.9543	43.1142	53.1359	58.3747	54.8142	59.5937	62.3717	70.7613	78.2388	73.2168	83.1312	60.3558	76.5778	77.369	109.684	109.801	118.186	115.715	72.843	117.358	110.119	118.699	180.427	180.161	199.936	204.029	196.259	186.822	183.032	194.436
D-Talose	205	16.6407	16.64	2.94	3.88	4.04	4.10667	2.73905e-09	6.57511	4.10121e-13	5.6148	7.98296e-15	64.8526	58.23	44.1693	61.1926	69.6905	65.2467	58.4148	45.5222	274.601	264.335	208.139	198.92	208.777	284.868	275.237	204.248	397.222	355.268	387.605	349.937	455.424	395.273	349.314	382.631	329.79	316.105	331.547	301.707	371.8	333.973	322.627	316.353
Ergosterol	69	36.0978	36.1	1.43	1.02		3.69208	0.0145526	1.81198	0.0114467	1.19854	0.589224	13.3697	13.0811	14.9259	21.651	18.1248	12.8155	15.7051	15.9674	124.091	40.7004	30.5339	47.3293	22.6593	128.358	39.739	30.4635	29.2453	12.1935	29.5579	36.9764	48.5297	29.0541	12.0504	30.0511	9.18995	0	31.6486	34.2709	37.2338	9.7305	0	28.5107
Ethanolamine	100	8.89496	8.89			1.02	0.323673	1.07074e-16	0.385067	9.4339e-16	0.349332	2.86624e-15	9.10757	8.76121	9.15894	9.37311	9.45224	9.09235	9.18129	9.32364	2.74901	3.46711	2.81267	3.0517	2.51045	3.11107	3.28776	2.78414	3.47979	3.35232	3.60073	3.52708	4.32074	3.15994	3.39117	3.45149	3.10225	3.12687	3.62184	3.8274	2.50106	3.09274	2.96874	3.41765
fumaric acid	245	11.3137	11.31		2.38	3.18	0.378153	3.49641e-15	0.434782	4.13595e-14	0.142669	5.78558e-21	172.391	175.885	176.67	184.455	181.615	177.663	178.646	181.843	73.453	73.2041	61.1116	67.6457	54.5485	75.1095	74.6733	60.6993	75.7726	73.0107	73.4631	79.317	98.4104	76.1668	72.5354	72.7002	24.1439	23.2009	26.2521	25.3432	30.8796	24.5466	22.775	26.7564
Galactinol	84	15.8457	15.85			1.02	#DIV/0!	0.334282	#DIV/0!	8.91294e-06	#DIV/0!	5.74756e-08	0	0	0	0	0	0	0	0	0	0	0	0	4.08698	0	0	0	5.42275	4.77857	5.63474	6.02703	0	5.24681	4.68337	5.97177	5.73769	6.18138	4.73483	5.17854	9.9548	6.12616	6.37129	4.79028
Gentiobiose	204	28.7663	28.77		2.66	2.1	#DIV/0!	#DIV/0!	#DIV/0!	7.7435e-06	#DIV/0!	8.30431e-15	0	0	0	0	0	0	0	0	0	0	0	0	0	0	0	0	0	159.126	182.819	158.113	185.951	179.298	158.039	182.594	57.2027	54.0424	53.877	48.5082	63.9537	58.696	54.3117	52.1196
Gluconic lactone	217	19.5886	19.59			1.01	3.39361	1.19755e-08	5.64093	7.31281e-13	5.43514	4.48306e-15	1.30033	1.39791	1.26075	1.06533	1.24552	1.41482	1.2724	1.22213	5.30157	4.8314	3.51227	3.85278	4.04924	5.11119	4.48448	3.4013	7.05295	7.051	6.93389	7.02396	8.69478	7.45676	6.43931	6.76742	7.29107	6.84648	7.76521	6.30944	6.84396	6.88062	6.61456	6.774
glucose	205	16.8939	16.89	1.49	1.78	1.8	3.11386	3.08404e-08	4.30426	1.40365e-10	3.56609	1.34642e-12	15.3638	13.6652	12.5221	14.0376	16.3327	15.794	14.4091	13.1487	51.6251	49.1179	37.7416	40.1238	36.2949	55.0026	51.9132	37.1259	60.7166	58.2802	59.5077	58.8744	81.6514	60.5287	56.6719	59.935	51.7584	50.7946	50.0276	46.438	60.9023	51.8891	51.1992	48.0656
Glucose-1-phosphate	217	13.4681	13.47			1.16	210.568	0.00331047	297.586	0.0720318	490.739	0.000177608	0	0	0	0	0	0.165855	0.0236935	0	2.0531	5.93107	3.99533	1.9791	0	11.045	10.3964	4.51268	1.5781	9.19218	0	5.48773	30.1981	0	0	9.95074	10.9442	11.7434	12.315	0	24.2132	10.6305	11.2772	11.8951
glutamic acid	128	14.3901	14.39	1.6	1.67	1.79	5.81474	6.97921e-12	6.21624	1.01516e-11	5.8435	1.1329e-10	7.48885	7.35597	7.67317	7.14157	8.01784	7.4733	7.58455	7.94117	48.1733	47.4529	39.7363	43.8933	36.5925	48.9677	48.8786	39.1232	46.4272	43.9535	43.652	48.3536	60.2056	46.766	43.329	44.4923	44.1591	42.6258	42.146	40.3055	59.2336	43.9028	41.4596	40.7299
glutamine	156	17.2894	17.29	2.66	3.07	3.32	2.63318	2.89312e-12	3.29608	9.6949e-09	3.08309	4.64253e-09	95.741	87.8355	64.3358	87.0577	93.798	98.5325	84.855	66.6845	222.291	234.447	210.764	234.77	214.23	223.168	240.79	207.052	310.634	320.337	215.145	283.33	271.381	308.177	316.924	211.583	305.111	218.79	289.557	226.874	250.25	303.61	219.014	279.719
glycerol	205	9.19355	9.19	1.05		1.74	1.66387	2.13242e-05	1.46914	0.000613142	3.28969	2.47608e-07	14.701	15.6954	15.2011	15.8423	16.0444	15.6193	15.5399	15.6755	28.9107	29.7056	20.9814	24.0671	20.6166	31.8521	29.6256	21.0906	22.1846	19.6312	21.754	22.8403	33.9513	21.6227	18.9937	21.6643	40.3878	42.1233	61.0852	64.0972	59.6847	40.5365	41.0418	60.0139
Isoleucine	158	10.0078	10.01	1.7	1.82	1.99	0.235697	8.71306e-17	0.111929	1.85889e-16	0.146301	8.98464e-19	54.0787	56.2284	53.7351	59.3023	58.0532	55.1681	56.0403	55.7165	14.5017	14.5994	10.9975	13.437	11.0451	14.852	14.8744	11.3613	7.17483	7.30461	6.80278	7.92456	0	7.0951	7.00292	6.87568	7.64031	7.93525	8.49418	8.04628	10.2817	7.56184	7.65964	7.97083
leucine	158	9.63529	9.64	2.02	2.13	2.47	0.309326	2.01905e-15	0.239724	7.27301e-17	0.151786	8.70814e-15	93.767	99.5946	95.4007	105.499	101.015	98.1935	98.8214	98.2803	32.2165	34.1689	26.295	31.8846	25.485	34.0755	33.7521	26.6664	23.2014	22.4917	22.2023	23.8348	30.2728	23.3197	22.3644	21.832	16.4	16.9362	18.056	17.9558	0	16.2049	16.7523	17.6927
L-homoserine	218	23.9519	23.95			1.03	0.231813	2.92816e-14	0.434791	1.42465e-12	0.341669	7.25603e-13	8.93925	9.63307	9.08696	8.54361	10.1412	9.08483	9.32898	9.87396	2.04602	2.7105	2.08108	1.73613	1.85629	2.56163	2.56938	1.73954	3.75787	4.17933	3.8114	4.45776	4.42807	4.4256	3.47688	3.91231	3.08021	2.87581	3.03618	2.90735	4.3012	2.81452	3.35168	3.1324
linoleic acid	67	24.6084	24.61	1.7	1.24		6.3501	0.00293477	2.6962	0.00024835	1.08999	0.701806	9.64334	10.601	10.4849	17.2532	10.9793	10.4442	11.469	10.877	146.489	41.9169	44.3555	83.6955	34.4326	147.688	41.9518	42.1056	27.3396	18.2113	32.8982	41.2156	50.2376	26.9064	17.6424	32.9309	10.6753	3.02671	16.5113	17.7294	22.2666	10.3328	2.71744	16.7488
L-Malic acid	191	12.8728	12.87	2.78	2.85	3.32	0.140967	1.77816e-12	0.122464	1.24809e-12	0.0488674	3.95462e-13	188.886	192.414	185.188	136.947	169.405	191.736	179.509	191.989	26.817	26.7489	22.8127	27.4666	21.1713	27.6766	27.2699	22.4761	21.5391	21.0575	20.938	21.5952	26.7403	21.6788	20.944	21.3741	8.90871	7.98102	8.18801	8.13813	11.4479	9.19783	8.22346	8.0922
lysine	156	17.3833	17.38	1.24	1.03	1.26	0.398575	1.3554e-13	0.685133	4.90314e-07	0.537299	3.53676e-13	27.4302	27.5015	26.7898	26.7826	28.3923	27.4694	27.3863	27.3388	11.4188	13.3398	9.52104	11.9018	8.92007	10.755	12.3385	9.12909	18.8568	17.4595	16.7912	19.416	25.1262	18.3375	17.5157	16.6036	14.114	14.2133	14.6105	14.7016	17.864	13.9097	14.3116	13.9926
Maleimide	154	20.8559	20.86	1.25	1.12	1.49	0.386881	6.01393e-07	0.612908	1.60743e-08	0.282806	6.18677e-15	28.8949	30.8175	29.9437	26.063	30.822	30.3116	29.6714	30.8467	5.38463	13.2702	15.696	14.6065	16.8611	12.5904	0	13.4256	19.8682	20.2054	19.5515	16.2328	14.0798	20.5781	16.6035	18.3672	8.20573	7.9598	7.96197	9.27854	9.65384	8.03163	8.19135	7.84698
maltotriose	204	35.9287	35.93	1.24	1.58	1.32	80.9373	1.77343e-09	160.946	7.60748e-15	70.9358	1.31728e-13	0	1.46548	0	0	0	0	0.209354	0	19.9451	19.9673	13.6123	13.7139	14.2112	20.3928	20.2752	13.4385	36.1016	32.295	33.2535	30.1153	37.8143	35.7194	30.402	33.857	14.7888	15.3328	15.2871	12.7549	17.5707	14.615	14.8881	13.568
mannitol	205	16.161	16.16	10.28	9.99	8.98	0.159582	3.85886e-16	0.238261	1.14571e-15	0.534055	5.41172e-12	3391.7	3377.7	3349.21	2913.48	3539.63	3364.26	3338.99	3436.92	554.068	559.623	496.249	547.039	471.968	572.897	581.627	479.26	784.518	808.071	791.523	767.034	843.643	792.376	788.791	788.455	1815.19	1799.85	1843.87	1823.07	1541.9	1855.87	1799.06	1786.81
Methyl-beta-D-galactopyranoside	204	17.5579	17.56	1	1.09		8.84544	2.99115e-07	11.8303	9.99698e-10	4.53025	4.88984e-07	0.892391	0.82506	1.00466	1.26738	1.02057	0.644816	0.959967	1.06489	10.8553	10.2586	6.51679	7.04741	5.09141	10.6018	10.6909	6.8685	9.8333	10.7755	11.64	10.618	16.2481	9.97608	10.9014	10.8613	4.49899	4.03428	2.99593	5.76863	5.75794	4.72491	4.09217	2.91832
myo-inositol	191	18.8329	18.83	2.71	2.76	3.07	2.76203	3.9008e-11	2.76141	6.10649e-12	2.72521	3.19992e-12	84.2145	84.4296	84.1305	75.5395	84.2879	84.8125	83.311	85.7623	243.17	249.419	210.227	231.043	198.199	247.388	256.41	205.004	225.92	221.82	221.263	231.1	277.257	227.594	217.087	218.406	210.567	218.98	230.908	229.73	268.98	214.178	220.307	222.669
ornithine	142	13.8188	13.82	2.58	2.45	2.07	5.36431	8.14469e-10	4.89924	4.04482e-07	3.33366	0.00181758	26.4861	29.9722	28.5303	32.6964	33.6463	28.1548	29.8868	29.7212	173.548	181.111	141.05	171.078	114.674	178.662	183.503	138.949	147.224	122.165	121.995	151.33	231.89	150.736	121.962	124.076	69.6856	76.7576	91.669	99.5618	224.029	70.2163	76.6611	88.4777
O-Succinylhomoserine	128	13.467	13.47	1	1.04	1.14	0.205156	3.7954e-09	0.11852	2.53728e-14	0.079475	3.62549e-15	9.32442	9.5569	9.69191	9.37797	10.2871	9.58806	9.6483	9.71171	3.38646	3.49883	2.89011	0	0	3.35014	0	2.70974	1.65837	1.33831	1.39676	1.51289	0	1.68869	0	1.55309	1.30963	1.11018	1.22535	0	0	1.24515	0	1.24408
oxoproline	156	14.7735	14.77	2.93	3.4	4.35	2.4802	1.30487e-07	3.07975	1.20564e-06	3.69426	1.43744e-07	103.084	125.971	151.246	109.185	126.046	107.176	125.601	156.501	360.476	341.328	276.016	294.722	231.194	370.352	347.429	270.616	331.914	286.186	478.951	406.999	495.532	329.418	286.597	478.972	354.065	546.164	397.982	528.483	595.214	359.286	537.883	392.954
palmitic acid	57	20.9826	20.98	1.12	1		7.39189	0.00239444	4.36006	2.12676e-05	2.03491	0.00903722	2.36291	2.22333	2.15362	3.56309	2.49748	2.62025	2.51783	2.20414	35.3368	11.2381	10.4609	20.4589	8.15733	39.8127	12.7718	10.6559	9.60174	6.8481	10.9416	12.832	19.0257	9.9616	7.3848	11.2276	4.18413	1.75499	6.28382	6.81592	8.75516	4.53712	2.23214	6.42521
pentadecanoic acid	299	19.2334	19.23	1.17	1.06		221.53	0.000975809	123.92	1.88325e-06	71.0145	6.20702e-05	0	0	0	0.55903	0	0	0.0798615	0	36.8466	10.1383	10.2445	19.0827	8.38268	35.9509	10.8591	10.0287	8.66437	6.59902	9.51205	12.548	17.2414	8.82808	6.14267	9.63593	4.80748	1.90755	7.32004	7.15386	10.0148	5.18413	1.91732	7.06543
phenylalanine	218	15.2408	15.24	1.366	1.41	1.55	0.27802	5.73429e-15	0.234427	5.47267e-17	0.221753	6.71571e-17	29.0574	30.7458	29.6726	32.2876	32.0042	30.0885	30.5358	29.8947	8.84327	9.09464	6.99739	9.55916	6.80771	10.4446	9.31866	6.85116	6.96232	6.81202	6.82633	6.8979	9.01902	7.23553	6.50948	7.00481	6.21307	6.14309	6.79747	7.00818	8.70246	6.38573	6.10446	6.8168
phosphate	299	10.6248	10.62	11.76	11.2	10.45	3.579	1.95033e-14	1447.33	5.24689e-14	2.46439	1.38782e-15	1496.15	1505.85	1502.31	1165.4	1358.46	1554.6	1447.33	1548.56	4790.73	5083.62	5397.47	5103.57	5642.04	4820.84	5109.92	5491.81	4826.68	4838.8	4830.09	4680.48	4014.75	4866.29	4728.73	4807.6	3589.08	3708.37	3535.62	3522.16	3421.34	3574.28	3650.91	3532.56
proline	142	10.6601	10.66	1.73	1.63	1.84	0.0536169	9.19098e-15	0.217442	2.43646e-12	0.179974	2.25419e-18	45.0499	47.9871	45.7892	48.7876	49.2389	46.7181	47.2629	47.2697	0	0	0	7.15443	6.43403	0	0	6.6843	11.2979	11.0179	10.6702	11.8157	15.6952	11.0404	0	10.6783	8.08567	7.70212	8.88003	8.30047	10.9881	7.94117	7.46833	8.683
sarcosine	116	7.73857	7.74			1.16	0.280284	1.04394e-08	0.0884049	4.30321e-10	4.1672	3.36629e-05	2.95315	3.29818	3.40299	3.7963	4.25239	3.32954	3.49783	3.45223	1.48713	1.33017	0.873191	1.26353	0.830948	0	1.112	0.946093	0	0.640586	0	0	1.14797	0	0.685247	0	10.0694	10.0037	18.8422	19.2415	20.9028	9.47241	9.38587	18.6913
serine	116	10.4477	10.45	1.07			5.18873	1.5843e-17	3.47958	0.0365887	2.83465	2.23079e-08	2.55312	2.41305	1.8659	2.84814	2.3581	2.24069	2.30119	1.82935	12.5436	11.4918	11.6186	11.6493	11.7017	12.3675	11.9419	12.2077	14.9415	13.8892	2.00226	2.09245	0	14.925	14.2242	1.983	7.16985	5.76706	6.23114	5.37667	8.43381	7.1745	5.72433	6.30728
succinic acid	147	11.3914	11.39	1.87	1.96	2.23	0.247227	4.7548e-16	0.183712	3.34217e-18	0.134214	3.03636e-19	71.8509	73.3074	72.8481	72.0085	77.9675	74.331	73.9774	75.5285	20.0844	19.6318	15.033	21.6213	13.2711	21.2835	20.0366	15.3521	13.2193	12.8354	12.2583	13.4891	18.5775	13.2469	12.3073	12.7904	9.82174	9.27728	9.50796	9.39841	13.8106	9.67917	9.18477	8.7507
Tagatose	103	16.4586	16.46			1.27	0.539718	0.0619131	0.214139	0.00541196	0.0894759	0.00150949	26.881	27.897	0	25.3926	26.7321	27.7488	19.2359	0	9.46302	10.7198	9.01417	13.3505	8.79423	12.8216	10.9227	7.96973	6.52655	7.38651	8.41129	0	0	10.629	0	0	0	6.17059	0	0	0	0	0	7.59862
threonine	218	11.1781	11.18	1.48	1.46	1.66	0.298676	4.74367e-16	0.350202	1.74215e-12	0.293181	4.73094e-16	39.2065	40.9674	40.3444	40.0303	42.5525	40.9505	40.8116	41.6294	14.1537	13.1802	10.2904	12.4154	10.0307	13.092	13.8479	10.5052	12.7008	11.9578	14.3134	15.8416	21.267	12.4788	11.9028	13.8764	11.0859	10.9233	12.584	11.8079	15.8759	10.8415	10.9375	11.6655
trehalose	191	27.9311	27.93	8.31	8.55	8.17	0.386436	1.43865e-09	0.375555	2.81966e-10	0.562067	2.53126e-08	2881	2892.32	2879.95	3756.75	2841.11	2852.57	3003.05	2917.63	925.33	1001.29	1417.58	1130.46	1412.22	956.289	1042.87	1397.84	1142.22	1265.15	1190.51	1013.66	844.466	1134.24	1248.99	1183.24	1713.47	1691.22	1807.01	1780.51	1381.19	1717.19	1687.19	1725.51
tyrosine	218	17.6374	17.64	2.31	1.89	1.52	2.67022	1.56751e-08	1.98491	5.74789e-07	1.44131	7.48367e-05	55.3372	61.6416	59.3012	66.2019	62.4543	57.5726	60.5092	61.0554	195.022	163.103	148.21	150.048	127.933	197.618	167.36	143.286	109.37	105.622	120.344	122.656	165.237	111.424	107.389	118.801	85.5098	87.8944	80.2278	73.9316	117.389	86.5956	88.5448	77.6049
valine	144	8.7102	8.71	2.13	2.24	2.52	0.222082	2.81335e-18	0.147556	4.32068e-20	0.134373	1.39847e-20	98.3792	101.289	97.6498	103.084	104.105	100.267	100.88	101.385	25.1133	23.7665	19.7142	22.834	17.9882	24.8368	25.7542	19.2222	14.3579	13.7944	13.3952	15.4757	19.7999	14.7058	13.6411	13.9138	12.5141	12.3447	14.0181	13.7892	17.5851	12.5886	11.8508	13.7541

## Sheet: Total data
Table S8F The all differential metabolites
Peak	Mass	r.t(min)	vip(XG2,XG1)	vip(XG3,XG1)	vip(XG4,XG1)	FC(XG2/XG1)	t test(XG1,XG2)	FC(XG3/XG1)	t test(XG3,XG1)	FC(XG4/XG1)	t test(XG4,XG1)	XG1-1	XG1-2	XG1-3	XG1-4	XG1-5	XG1-6	XG1-7	XG1-8	XG2-1	XG2-2	XG2-3	XG2-4	XG2-5	XG2-6	XG2-7	XG2-8	XG3-1	XG3-2	XG3-3	XG3-4	XG3-5	XG3-6	XG3-7	XG3-8	XG4-1	XG4-2	XG4-3	XG4-4	XG4-5	XG4-6	XG4-7	XG4-8
creatine degr	113	7.12757				#DIV/0!	#DIV/0!	#DIV/0!	#DIV/0!	#DIV/0!	0.0206045	0	0	0	0	0	0	0	0	0	0	0	0	0	0	0	0	0	0	0	0	0	0	0	0	0.193435	0.196604	0.252677	0	0	0	0.240846	0
1-Indanol	56	7.12789				0.76506	0.779974	0	0.00592479	0	0.00592479	0	0.776266	0.692119	0.74352	0.866394	0	0.439757	0	2.69153	0	0	0	0	0	0	0	0	0	0	0	0	0	0	0	0	0	0	0	0	0	0	0
3-Methylamino-1,2-propanediol 1	58	7.15409				3.81957	0.00110947	0.736781	0.389874	1.55384	0.215186	2.74046	2.46356	2.43193	4.26306	3.83884	2.414	2.9867	2.75506	16.3895	13.3726	6.66749	10.2264	4.27897	20.7453	14.1829	5.40006	5.50589	3.88784	0	0	0	4.40312	3.80751	0	3.10175	3.48341	3.44536	3.66651	13.3727	3.13111	3.18966	3.73636
2-hydroxypyridine	152	7.26777				0.852643	0.835325	4.53672	7.93872e-05	3.16485	0.00326772	0	4.29851	0	0	0	4.11251	1.81787	4.31408	0	0	6.92809	0	5.47188	0	0	0	7.80415	6.39813	7.22524	9.10388	14.1979	7.52772	6.26317	7.45716	6.40012	7.05625	6.49469	6.2647	0	6.44744	6.92997	6.43322
urocanic acid 2	79	7.30631				3.66749	0.00100964	0.755592	0.424347	1.50858	0.257743	1.63839	1.61306	1.60117	2.46985	1.99986	1.55872	1.75658	1.41503	8.49135	7.74127	3.25687	6.82366	2.55057	12.0251	7.07351	3.57564	3.06867	2.55105	0	0	0	2.7598	2.23855	0	1.59188	1.9911	1.96647	2.24858	7.84873	1.71023	1.62686	2.21573
2-ketobutyric acid 2	89	7.32604				#DIV/0!	0.00529537	#DIV/0!	0.000798918	#DIV/0!	0.0600003	0	0	0	0	0	0	0	0	1.19941	1.52309	1.23862	0	0.904373	0	1.38513	0	1.8518	1.63448	1.09014	0	0	1.80634	1.47189	1.13611	0	0	0.771811	0.74987	0	0	0	0.693928
2-ketoadipate 3	114	7.41149				#DIV/0!	0.334282	#DIV/0!	0.00536077	#DIV/0!	0.0635462	0	0	0	0	0	0	0	0	0	0	0	0	0.395032	0	0	0	0	0	0.465542	0.556415	0	0.335399	0.407186	0.404287	0	0.357835	0	0.356291	0	0	0.256157	0
beta-hydroxypyruvate	70	7.42838				0.277244	0.165313	0.504784	0.458366	4.01545	0.00779859	0	0.879645	0.821155	0	0	0	0.364378	0.849842	0	0	0.808172	0	0	0	0	0	0	0	0	0	0	1.47146	0	0	2.05074	1.88665	1.82921	1.86603	2.14788	0	0	1.92461
3-Aminoisobutyric acid 2	102	7.5754				0.439559	0.000215603	0.66924	0.350664	0.580065	0.32406	9.08396	9.9113	5.48244	12.2211	10.3539	8.79807	8.76728	5.52014	5.66575	4.91789	2.29946	4.18634	1.41637	5.35173	4.66355	2.32879	4.07713	2.64954	2.26245	3.17497	26.0222	4.01438	2.48535	2.25328	1.042	1.3848	2.09068	2.2523	29.6175	1.12223	1.17819	1.99699
DL-dihydrosphingosine 1	147	7.65443				0.688885	0.537563	0	0.0108236	0	0.0108236	4.47633	0	2.7958	2.17956	2.23066	0	1.66891	0	4.14149	2.94794	0	2.10806	0	0	0	0	0	0	0	0	0	0	0	0	0	0	0	0	0	0	0	0
sarcosine	116	7.73857			1.16	0.280284	1.04394e-08	0.0884049	4.30321e-10	4.1672	3.36629e-05	2.95315	3.29818	3.40299	3.7963	4.25239	3.32954	3.49783	3.45223	1.48713	1.33017	0.873191	1.26353	0.830948	0	1.112	0.946093	0	0.640586	0	0	1.14797	0	0.685247	0	10.0694	10.0037	18.8422	19.2415	20.9028	9.47241	9.38587	18.6913
2-amino-2-methylpropane-1,3-diol 2	72	7.79818				0	2.92095e-05	0	2.92095e-05	0	2.92095e-05	2.21679	2.15688	2.43668	0	1.18928	2.07456	1.80293	2.5463	0	0	0	0	0	0	0	0	0	0	0	0	0	0	0	0	0	0	0	0	0	0	0	0
Pyruvic acid	89	7.85497				4.30091	0.00783884	13.4246	2.23346e-09	12.4053	2.41133e-10	0.125518	0.185939	0.303429	0	0.242773	0	0.153709	0.218303	0	0.683778	0.85251	0	1.21169	1.09921	0.762336	0.679174	1.61516	1.79152	2.3912	2.52747	2.33695	1.62086	1.81221	2.41243	2.14185	2.26794	1.51079	1.88189	1.7498	2.05473	2.13705	1.51032
O-Succinylhomoserine	128	7.96273				3.13359	0.00994894	1.6532	0.559337	0.121188	8.46107e-05	0.185154	0.174895	0.24586	0.413531	0.256838	0.205695	0.254162	0.297161	1.58911	1.00411	0.595009	1.07064	0.344595	1.17843	0	0.589624	0.481725	0	0	0.631079	2.24864	0	0	0	0	0	0	0.24641	0	0	0	0
N-(3-aminopropyl)-morpholine 2	127	7.97237				#DIV/0!	#DIV/0!	#DIV/0!	0.0639416	#DIV/0!	0.0602242	0	0	0	0	0	0	0	0	0	0	0	0	0	0	0	0	0	0	0.363701	0	0	0	0.416321	0.524934	0.302721	0	0	0	0	0.328275	0	0.347921
L-Threose 1	56	7.98218				2.51561	0.0609472	0.643111	0.343645	1.47593	0.404196	0.470828	0.536032	0.563675	0.980566	0.88334	0	0.564844	0.519469	3.03009	2.58594	1.35044	2.37919	0.877481	0	0	1.1443	0.978581	0	0	0	0	1.00936	0.91812	0	0.478136	0.744153	0.630994	0.683693	2.80809	0.576199	0	0.748109
N-Methyl-DL-alanine	130	8.10272				0.285102	1.55559e-05	0.664639	3.16738e-05	0.85726	0.022463	4.40159	4.87683	4.87249	4.75393	5.25202	4.70994	4.88217	5.30837	0	0	2.6706	3.28957	2.48082	0	0	2.69432	3.06752	2.6622	2.831	3.61196	4.85662	3.16852	2.82372	2.93748	3.62124	4.0342	4.32708	4.05907	5.86062	3.73091	3.84557	4.00358
creatine degr	147	8.15793				0	0.000710224	0	0.000710224	0	0.000710224	1.58707	2.59101	0.456655	0.365693	2.98984	0.593798	1.5088	1.97755	0	0	0	0	0	0	0	0	0	0	0	0	0	0	0	0	0	0	0	0	0	0	0	0
methyl octanoate	72	8.2031				#DIV/0!	0.0330122	#DIV/0!	0.334282	#DIV/0!	0.00472732	0	0	0	0	0	0	0	0	0	0	0.900919	1.61926	0.601222	0	0	1.05068	0	0	0	0	0	0	0.693238	0	0.352838	0.522884	0.539651	0.599852	2.07475	0.383861	0.508532	0.432986
naphthalene	58	8.20727				0	0.00176139	0.180256	0.0212396	0	0.00176139	0.304897	0.342637	0.19173	0	0.477398	0	0.222239	0.23901	0	0	0	0	0	0	0	0	0.32048	0	0	0	0	0	0	0	0	0	0	0	0	0	0	0
DL-dihydrosphingosine 4	132	8.26463				#DIV/0!	0.0782962	#DIV/0!	0.148989	#DIV/0!	0.0600304	0	0	0	0	0	0	0	0	1.45166	0	0	0.661468	0	1.50807	0	0	0	0.357347	0	0	0	0	0.344409	0	0.470611	0.42503	0	0	0	0	0.42992	0
trans-4-hydroxy-L-proline 3	158	8.4215				#DIV/0!	#DIV/0!	#DIV/0!	0.0251072	#DIV/0!	0.0058268	0	0	0	0	0	0	0	0	0	0	0	0	0	0	0	0	0.283995	0.199039	0.310725	0	0	0	0	0.397927	0	0.444216	0.305233	0.473478	0	0.294285	0.458829	0
creatine degr	119	8.47811				#DIV/0!	#DIV/0!	#DIV/0!	0.334282	#DIV/0!	0.000500429	0	0	0	0	0	0	0	0	0	0	0	0	0	0	0	0	0	0	0	0	0	0.365315	0	0	0.625295	0.468147	0.59688	0.585292	0	0.55117	0	0.636083
Aminomalonic acid	188	8.55217				1.77412	0.542255	0.569036	0.325613	2.50891	0.0647648	1.09844	1.07107	0	1.63369	0	1.13549	0.872292	1.16736	7.86612	0	0	4.51427	0	0	0	0	2.05362	0	0	0	0	0	1.73092	0.186387	1.51028	1.60914	1.61271	1.68117	6.55291	1.5368	1.49358	1.51144
Aminooxyacetic acid	146	8.56978	1.37			4.45952	0.00051624	2.55846	0.0714949	1.5482	0.156844	6.63398	7.17858	7.54353	12.1048	10.5962	6.83506	8.40096	7.9146	58.1134	45.1269	19.2794	36.207	13.8931	60.1109	47.8133	19.17	17.5231	12.3163	12.847	19.4514	67.6817	17.5906	11.9037	12.6348	9.53431	10.0132	10.4951	10.3659	33.9941	9.68403	9.90297	10.0616
3-Indoleacetonitrile	129	8.62973				#DIV/0!	0.0779142	#DIV/0!	0.118944	#DIV/0!	0.334282	0	0	0	0	0	0	0	0	0	3.37953	0	2.36514	0	0	0	1.5056	0	0	0.977807	1.41845	3.58419	0	0	0	0	0	0	0	0	0	0	0.702982
valine	58	8.7077				0.51798	0.599961	0	0.267543	0	0.267543	0	0	0	0	0	0	0.327653	2.29357	0	0	0.145151	0.598572	0.259224	0	0	0.354793	0	0	0	0	0	0	0	0	0	0	0	0	0	0	0	0
valine	144	8.7102	2.13	2.24	2.52	0.222082	2.81335e-18	0.147556	4.32068e-20	0.134373	1.39847e-20	98.3792	101.289	97.6498	103.084	104.105	100.267	100.88	101.385	25.1133	23.7665	19.7142	22.834	17.9882	24.8368	25.7542	19.2222	14.3579	13.7944	13.3952	15.4757	19.7999	14.7058	13.6411	13.9138	12.5141	12.3447	14.0181	13.7892	17.5851	12.5886	11.8508	13.7541
Ethanolamine	100	8.89496			1.02	0.323673	1.07074e-16	0.385067	9.4339e-16	0.349332	2.86624e-15	9.10757	8.76121	9.15894	9.37311	9.45224	9.09235	9.18129	9.32364	2.74901	3.46711	2.81267	3.0517	2.51045	3.11107	3.28776	2.78414	3.47979	3.35232	3.60073	3.52708	4.32074	3.15994	3.39117	3.45149	3.10225	3.12687	3.62184	3.8274	2.50106	3.09274	2.96874	3.41765
Analyte 37	58	8.98998				#DIV/0!	#DIV/0!	#DIV/0!	0.00647504	#DIV/0!	0.154244	0	0	0	0	0	0	0	0	0	0	0	0	0	0	0	0	1.09509	0.996178	0.572231	0	0	0.700184	1.01364	0	0.468784	0	0	0.349152	0	0	0	0
Acetol 4	147	9.04639				42.0171	0.0910217	13.0268	0.184995	17.2736	0.0320999	0	0	0	0	0	0.823165	0.117595	0	22.5302	3.5967	0	4.14756	0	6.83076	0	2.4228	0	0.609882	0	3.86788	7.77736	0	0	0	0	5.477	2.78645	5.06317	0	2.16047	0	0.763248
malonic acid 1	172	9.09551				#DIV/0!	0.334282	#DIV/0!	0.0219798	#DIV/0!	2.67656e-05	0	0	0	0	0	0	0	0	0	0	0	0	0.111706	0	0	0	0.105858	0	0.632205	0.320266	0	0	0.215644	0.477416	0.346825	0.664983	0.264961	0.704701	0.681005	0.268038	0.737028	0.239612
glycerol	205	9.19355	1.05		1.74	1.66387	2.13242e-05	1.46914	0.000613142	3.28969	2.47608e-07	14.701	15.6954	15.2011	15.8423	16.0444	15.6193	15.5399	15.6755	28.9107	29.7056	20.9814	24.0671	20.6166	31.8521	29.6256	21.0906	22.1846	19.6312	21.754	22.8403	33.9513	21.6227	18.9937	21.6643	40.3878	42.1233	61.0852	64.0972	59.6847	40.5365	41.0418	60.0139
glycerol	102	9.20118				#DIV/0!	0.149509	#DIV/0!	0.020037	#DIV/0!	0.334282	0	0	0	0	0	0	0	0	0	0	0.506933	0	0.559264	0	0	0	0.868679	0	0.800977	0	0.803827	0	0	0.669332	0	0	0	0	2.11101	0	0	0
Maleimide	154	9.43921				#DIV/0!	0.334282	#DIV/0!	0.000574402	#DIV/0!	0.000562783	0	0	0	0	0	0	0	0	0	0	0	0	0.887287	0	0	0	0	1.12174	1.59626	1.76038	0	1.5348	1.42051	1.40129	0.957308	0.910701	0.923159	0.970458	2.38581	0	0.895623	1.11616
2-amino-2-methylpropane-1,3-diol 2	146	9.51819				#DIV/0!	0.157608	#DIV/0!	0.148905	#DIV/0!	0.0603701	0	0	0	0	0	0	0	0	0	0	0.572225	0	0.391848	0	0	0	0	0	0	0	0	0.687238	0.684998	0	0	0	0.496697	0.436032	0	0.503716	0	0
3-Hydroxypyridine	152	9.53925				0	0.267543	6.73219	0.0516152	12.6689	4.62285e-05	0	0	0.89149	0	0	0	0.127356	0	0	0	0	0	0	0	0	0	0	1.74662	1.68131	0	0	1.59658	0	1.83455	1.84333	1.88712	1.84323	1.84394	0	1.71246	1.89098	1.88654
2-hydroxybutanoic acid	131	9.58703				1.88656	0.00103625	1.32017	0.0175355	0.877097	0.299011	2.88254	3.21597	4.88793	3.01405	6.24239	3.13545	4.09062	5.25603	6.93353	10.971	5.99757	5.91537	7.56175	7.0736	11.179	6.10587	5.94952	5.36844	5.1571	4.5403	6.44326	5.36724	5.02023	5.35629	3.19063	3.86732	3.50545	3.75953	4.44554	3.28482	3.25604	3.39365
3-Hydroxypropionic acid 3	221	9.61483				#DIV/0!	#DIV/0!	#DIV/0!	0.00484015	#DIV/0!	0.00445854	0	0	0	0	0	0	0	0	0	0	0	0	0	0	0	0	1.35824	0.943374	0	0	0	1.19564	1.00705	1.1588	0.827752	0	0.917754	1.06263	0	0.889877	0	0.97097
leucine	158	9.63529	2.02	2.13	2.47	0.309326	2.01905e-15	0.239724	7.27301e-17	0.151786	8.70814e-15	93.767	99.5946	95.4007	105.499	101.015	98.1935	98.8214	98.2803	32.2165	34.1689	26.295	31.8846	25.485	34.0755	33.7521	26.6664	23.2014	22.4917	22.2023	23.8348	30.2728	23.3197	22.3644	21.832	16.4	16.9362	18.056	17.9558	0	16.2049	16.7523	17.6927
Methyl Phosphate	211	9.95552				0.558458	0.595854	4.58301	0.0181112	0.193671	0.216176	0	0.130415	0	0	0.23842	0	0.0526907	0	0	0	0	0	0.235404	0	0	0	0.373197	0.508129	0.18458	0	0	0.275909	0.362928	0.227112	0	0	0	0.0816372	0	0	0	0
Isoleucine	158	10.0078	1.7	1.82	1.99	0.235697	8.71306e-17	0.111929	1.85889e-16	0.146301	8.98464e-19	54.0787	56.2284	53.7351	59.3023	58.0532	55.1681	56.0403	55.7165	14.5017	14.5994	10.9975	13.437	11.0451	14.852	14.8744	11.3613	7.17483	7.30461	6.80278	7.92456	0	7.0951	7.00292	6.87568	7.64031	7.93525	8.49418	8.04628	10.2817	7.56184	7.65964	7.97083
2-hydroxybutanoic acid	89	10.0846				2.96971	0.185902	0	0.114118	0.300658	0.310952	0	0.227182	0	0	0	0	0.0928718	0.42292	0	0	0.237661	0	0.460146	0.771798	0	0.736817	0	0	0	0	0	0	0	0	0	0	0	0	0	0.223381	0	0
glycine 2	100	10.1574				0.394751	9.94203e-12	0.738537	3.85601e-07	0.667599	5.06224e-05	6.90505	6.79977	7.4973	6.39375	7.10207	7.17662	7.11379	7.92196	2.44859	3.18558	2.56206	2.90471	2.31264	3.22044	3.31588	2.51552	5.32459	5.05752	5.25761	5.94682	4.65358	5.48924	5.05593	5.24508	5.53995	4.96439	5.21718	4.87399	2.16388	5.34302	4.95333	4.93753
glycine 2	115	10.1614				1.2756	0.795683	2.78487	0.218222	0.704887	0.795409	0.814793	0	0	0	0	0	0.116399	0	0	0	0	0.0283873	0.29587	0.543029	0.165898	0.154645	0.495055	0	0.765573	0.608169	0	0	0	0.724448	0	0	0	0	0	0	0.656385	0
2-amino-2-methylpropane-1,3-diol 2	146	10.2511				#DIV/0!	0.00581459	#DIV/0!	0.0619778	#DIV/0!	0.00734842	0	0	0	0	0	0	0	0	0	0.519821	0.290699	0.712657	0.20397	0	0.953363	0.401495	0	0	0.566974	0	0	0.587651	0.449472	0	0	0	0.423952	0.574853	0.836075	0.439968	0	0.520494
proline	142	10.2728				0.106263	7.33902e-05	0.694231	0.126208	2.14822	0.0048271	5.28124	5.20186	5.76717	0	5.45436	5.19286	4.68891	5.92486	0	0	2.03654	0	1.94952	0	0	0	2.96146	3.04553	5.02275	3.75438	0	3.20892	2.99558	5.05284	5.69627	13.2312	8.03864	17.3024	9.41865	5.76483	13.2185	7.91205
2-amino-2-methylpropane-1,3-diol 1	218	10.343				0	3.99154e-11	0	3.99154e-11	0	3.99154e-11	0.531111	0.507346	0.512453	0.603676	0.769584	0.56463	0.569364	0.496751	0	0	0	0	0	0	0	0	0	0	0	0	0	0	0	0	0	0	0	0	0	0	0	0
serine 2	116	10.4477	1.07			5.18873	1.5843e-17	3.47958	0.0365887	2.83465	2.23079e-08	2.55312	2.41305	1.8659	2.84814	2.3581	2.24069	2.30119	1.82935	12.5436	11.4918	11.6186	11.6493	11.7017	12.3675	11.9419	12.2077	14.9415	13.8892	2.00226	2.09245	0	14.925	14.2242	1.983	7.16985	5.76706	6.23114	5.37667	8.43381	7.1745	5.72433	6.30728
serine 2	130	10.4529				#DIV/0!	0.14929	#DIV/0!	0.334282	#DIV/0!	0.13941	0	0	0	0	0	0	0	0	0	0	0	0	1.66866	0	0	1.80492	0	0	0	0	0	0	0	1.16103	1.12334	0	0	0	0	0	1.04095	0.0441601
N-Ethylglycine 2	130	10.4672				1.6579	0.37358	1.97734	0.431008	0.46343	0.0835883	0	0.885964	0.771715	1.59616	1.25306	0.934819	0.89923	0.852892	4.44153	0	1.69458	2.59815	0	0	3.19245	0	0	0	1.18599	2.1967	8.93027	1.91169	0	0	1.12334	1.13257	0	1.07793	0	0	0	0
phosphate	130	10.6209				0.0353179	0.284457	7.90307	0.255876	2.52172	0.168141	0	0	0	2.10776	0	0	0.301109	0	0	0	0	0	0	0	0	0.0850761	0	1.26431	0	0	14.3442	0	1.13913	2.28986	0.788059	1.32404	1.10888	1.08903	0	0.774089	0	0.990407
phosphate	299	10.6248	11.76	11.2	10.45	3.579	1.95033e-14	1447.33	5.24689e-14	2.46439	1.38782e-15	1496.15	1505.85	1502.31	1165.4	1358.46	1554.6	1447.33	1548.56	4790.73	5083.62	5397.47	5103.57	5642.04	4820.84	5109.92	5491.81	4826.68	4838.8	4830.09	4680.48	4014.75	4866.29	4728.73	4807.6	3589.08	3708.37	3535.62	3522.16	3421.34	3574.28	3650.91	3532.56
phosphomycin	206	10.6416				#DIV/0!	0.334282	#DIV/0!	0.155232	#DIV/0!	0.179284	0	0	0	0	0	0	0	0	0	0	7.38862	0	0	0	0	0	0	0.340433	0	0	0	0	1.35645	3.26949	0	0	0	3.76174	0	0	0	1.79327
proline	142	10.6601	1.73	1.63	1.84	0.0536169	9.19098e-15	0.217442	2.43646e-12	0.179974	2.25419e-18	45.0499	47.9871	45.7892	48.7876	49.2389	46.7181	47.2629	47.2697	0	0	0	7.15443	6.43403	0	0	6.6843	11.2979	11.0179	10.6702	11.8157	15.6952	11.0404	0	10.6783	8.08567	7.70212	8.88003	8.30047	10.9881	7.94117	7.46833	8.683
3-Aminoisobutyric acid 2	102	10.6928				0	0.00628094	0	0.00628094	0.974822	0.980719	1.19112	1.34894	0	1.59776	1.20935	0	0.76388	0	0	0	0	0	0	0	0	0	0	0	0	0	0	0	0	0	0	0	0	0	5.95718	0	0	0
D-Glyceric acid	189	10.7264				2.60113	7.34748e-08	2.69137	1.32735e-07	2.07241	5.85976e-06	1.61975	1.60795	1.59207	1.00535	1.03594	1.57743	1.42527	1.53842	3.52864	2.88851	3.64454	4.41066	3.39878	4.65989	3.34243	3.7851	3.72785	3.27515	3.58049	4.27295	5.27299	3.60523	3.36966	3.58318	2.71257	2.83236	2.48228	2.88478	4.2965	2.76637	2.88468	2.77044
D-Glyceric acid	135	10.7298				#DIV/0!	0.334282	#DIV/0!	#DIV/0!	#DIV/0!	0.0223554	0	0	0	0	0	0	0	0	1.30682	0	0	0	0	0	0	0	0	0	0	0	0	0	0	0	0.451167	0.712051	0	0	0	0	0.499467	0.57497
2-amino-2-methylpropane-1,3-diol 2	146	10.7723				3.53562	0.0250152	1.60937	0.384711	0.516672	0.196075	0.0934632	0.177983	0.0545899	0.0959136	0	0.167229	0.0962162	0.0843348	0.710287	0	0.62755	0.234315	0.36531	0	0.253638	0.53037	0.350921	0.197706	0	0	0	0.406882	0.283268	0	0.0584161	0	0	0	0	0.198312	0	0.140969
2-ketoadipate 4	89	10.8091				0.905276	0.922542	0	0.00607109	0	0.00607109	0.141463	0.116743	0.110516	0	0	0	0.0719207	0.134723	0	0	0	0.520865	0	0	0	0	0	0	0	0	0	0	0	0	0	0	0	0	0	0	0	0
oxalic acid	100	10.8095				#DIV/0!	0.021731	#DIV/0!	0.0825601	#DIV/0!	#DIV/0!	0	0	0	0	0	0	0	0	0.649523	0	0.417156	0	0.545343	0	0	0.608433	0	0	0.444168	0	1.07476	0	0	0.681078	0	0	0	0	0	0	0	0
urea	189	10.9131				2.53166	0.0158459	3.31078	0.0892514	2.20314	0.0398573	0.950813	0.822022	1.52274	0.769466	0.820372	0.796043	1.03762	1.58192	4.38904	2.73573	2.12517	0	2.08883	5.24514	2.58799	1.8434	2.16291	1.68013	2.7838	2.14577	12.529	1.89345	1.59655	2.69112	4.57263	1.23217	1.25437	1.57571	2.32881	4.78737	1.23452	1.30269
serine 1	80	10.9741				#DIV/0!	#DIV/0!	#DIV/0!	0.298515	#DIV/0!	0.150301	0	0	0	0	0	0	0	0	0	0	0	0	0	0	0	0	0	0.11877	0	0	0	0.00848372	0	0	0	0.0784945	0	0	0	0	0	0.0675896
serine 1	188	10.9793				0.515124	6.10669e-10	0.702647	0.00098042	0.663603	3.05863e-07	12.4678	13.012	13.0275	12.8133	13.838	12.7786	13.0908	13.6987	8.03568	7.2555	5.64793	7.12861	5.0016	7.64079	7.52861	5.70854	7.39109	6.93382	9.61898	11.5046	14.091	7.36725	6.74305	9.93604	8.24344	8.44666	8.35355	8.70235	11.8173	7.90503	7.99961	8.02906
Isoleucine	158	11.0651				#DIV/0!	#DIV/0!	#DIV/0!	#DIV/0!	#DIV/0!	0.000809153	0	0	0	0	0	0	0	0	0	0	0	0	0	0	0	0	0	0	0	0	0	0	0	0	0.400019	0.392364	0	0.319665	0	0.316834	0.199072	0.337793
L-dopa 2	218	11.0956				0.356417	0.0379464	1.47381	0.440276	0.757449	0.543662	0.440208	0.468203	0.471587	0.43567	0	0.47367	0.400885	0.516855	0	0	0	0	0	0.690063	0.452992	0	0	0	1.02858	1.1828	1.56013	0	0	0.955124	0	0.358768	0	0.474818	1.17552	0	0.42009	0
threonine 1	218	11.1781	1.48	1.46	1.66	0.298676	4.74367e-16	0.350202	1.74215e-12	0.293181	4.73094e-16	39.2065	40.9674	40.3444	40.0303	42.5525	40.9505	40.8116	41.6294	14.1537	13.1802	10.2904	12.4154	10.0307	13.092	13.8479	10.5052	12.7008	11.9578	14.3134	15.8416	21.267	12.4788	11.9028	13.8764	11.0859	10.9233	12.584	11.8079	15.8759	10.8415	10.9375	11.6655
epsilon-Caprolactam	170	11.2021				#DIV/0!	#DIV/0!	#DIV/0!	0.15014	#DIV/0!	0.0204134	0	0	0	0	0	0	0	0	0	0	0	0	0	0	0	0	0	0.909593	0	0	0	0	0.790263	0	0	1.08446	0.921285	0	0	0	1.13033	0.863733
fumaric acid	58	11.3078	2.44		1	1.09836	0.931643	2.07149	0.434526	5.97063	0.00111513	0	9.90753	0	0	0	0	1.41536	0	0	5.94039	0	0	0	0	6.49621	0	7.73025	8.18381	0	0	0	0	0	7.54122	9.79379	9.69949	9.89448	9.37353	0	9.98297	9.35838	9.50223
fumaric acid	245	11.3137		2.38	3.18	0.378153	3.49641e-15	0.434782	4.13595e-14	0.142669	5.78558e-21	172.391	175.885	176.67	184.455	181.615	177.663	178.646	181.843	73.453	73.2041	61.1116	67.6457	54.5485	75.1095	74.6733	60.6993	75.7726	73.0107	73.4631	79.317	98.4104	76.1668	72.5354	72.7002	24.1439	23.2009	26.2521	25.3432	30.8796	24.5466	22.775	26.7564
citrulline 1	157	11.3494				#DIV/0!	#DIV/0!	#DIV/0!	0.334282	#DIV/0!	0.00488586	0	0	0	0	0	0	0	0	0	0	0	0	0	0	0	0	0	0	0	1.76769	0	0	0	0	1.37342	1.36885	0	1.48041	1.90146	1.41165	0	0
succinic acid	147	11.3914	1.87	1.96	2.23	0.247227	4.7548e-16	0.183712	3.34217e-18	0.134214	3.03636e-19	71.8509	73.3074	72.8481	72.0085	77.9675	74.331	73.9774	75.5285	20.0844	19.6318	15.033	21.6213	13.2711	21.2835	20.0366	15.3521	13.2193	12.8354	12.2583	13.4891	18.5775	13.2469	12.3073	12.7904	9.82174	9.27728	9.50796	9.39841	13.8106	9.67917	9.18477	8.7507
2-hydroxybutanoic acid	131	11.4273				#DIV/0!	1.03056e-08	#DIV/0!	9.2419e-06	#DIV/0!	1.43036e-12	0	0	0	0	0	0	0	0	2.90963	4.91817	2.95451	3.50574	2.87606	2.7718	4.36216	2.92782	2.66778	2.22937	2.44663	2.23657	0	2.7805	2.10328	2.3086	1.97915	1.97735	2.06469	2.16117	2.57013	1.70954	1.92609	1.95016
cycloleucine 1	156	11.4705				#DIV/0!	#DIV/0!	#DIV/0!	0.148905	#DIV/0!	0.334282	0	0	0	0	0	0	0	0	0	0	0	0	0	0	0	0	0	0	0	0	0	0.166264	0	0.165563	0	0	0	0	0	0	0.219425	0
creatine degr	141	11.5078				#DIV/0!	#DIV/0!	#DIV/0!	0.152032	#DIV/0!	5.86999e-05	0	0	0	0	0	0	0	0	0	0	0	0	0	0	0	0	0	0	0.471924	0	0	0	0	0.59073	0.287024	0.393078	0.269986	0.326956	0	0.16359	0.397228	0.248875
Carnitine	117	11.5925				2.24379	3.62594e-06	2.15596	0.00517263	3.10088	1.11047e-08	0.929493	0.903662	0.988745	1.16124	1.12865	0.974076	1.0084	0.972922	2.71797	2.51395	2.06278	2.59472	1.5751	1.8957	2.88135	1.85955	1.86835	2.32276	2.6786	3.28928	0	2.32314	2.02372	2.8867	2.62187	2.94539	3.08119	3.24746	4.22188	2.64843	3.15901	3.09016
5,6-dihydrouracil 2	171	11.6302				#DIV/0!	0.334282	#DIV/0!	0.0245121	#DIV/0!	0.00454514	0	0	0	0	0	0	0	0	0	0	0	0	0.331409	0	0	0	0	0	0.667128	0.600553	0	0	0.340846	0.599859	0	0.328647	0.322195	0	0	0.287065	0.322999	0.251791
creatine degr	245	11.6454				2.21998	0.172467	4.95759	7.36777e-06	6.10462	0.000361336	0.0653639	0.0100444	0.0545492	0	0.124303	0.0156286	0.0385555	0	0.0561522	0.192852	0	0.106601	0.160697	0	0	0.168438	0.153236	0.205669	0.141138	0.181508	0.246635	0.186209	0.266129	0.148613	0	0.304546	0.30911	0.265681	0.324695	0.187876	0.175319	0.315708
glycine 2	100	11.7571				0	1.4222e-11	0.0930773	1.78449e-08	0.47238	4.33035e-05	0.301279	0.297669	0.348063	0.205643	0.34376	0.30855	0.300837	0.300897	0	0	0	0	0	0	0	0	0	0.11376	0.110249	0	0	0	0	0	0.182151	0.197611	0.122147	0.148519	0	0.191238	0.162471	0.132737
lactic acid	203	11.9164				0.0559969	0.0121175	0	0.00789385	0	0.00789385	0.100631	0	0.132674	0	0	0.144111	0.0806759	0.187315	0	0.0361408	0	0	0	0	0	0	0	0	0	0	0	0	0	0	0	0	0	0	0	0	0	0
cycloleucine 1	156	11.9268				#DIV/0!	0.334282	#DIV/0!	0.0610633	#DIV/0!	0.155626	0	0	0	0	0	0	0	0	0	0	0	0	0	0	0	0.643835	0.72951	0.775954	0	0.898131	0	0	0	0	0	0	0	0	0.889776	0	0.638755	0
cycloleucine 1	156	11.9271				#DIV/0!	0.334282	#DIV/0!	0.061588	#DIV/0!	0.00045985	0	0	0	0	0	0	0	0	0	0	0	0	0.603591	0	0	0	0	0	0.623457	0	0	0.802162	0	0.75371	0.56125	0.578374	0.608918	0.582082	0	0.682728	0	0.627135
Threitol	205	11.9912				0.0795015	2.45075e-18	0.13601	7.80829e-20	0.135948	2.27467e-15	5.55081	5.75675	5.83615	5.57993	5.97051	5.7424	5.74712	5.79329	0.419953	0.605808	0.605844	0.561888	0.380505	0	0.450188	0.631051	0.719571	0.793401	0.776382	0.5535	0.950283	0.834897	0.72764	0.897666	0.820778	0.707862	0.88018	0.999467	1.2343	0.798807	0.809064	0
Aminomalonic acid	192	11.9921				#DIV/0!	#DIV/0!	#DIV/0!	0.0993843	#DIV/0!	2.54178e-05	0	0	0	0	0	0	0	0	0	0	0	0	0	0	0	0	0	0	0.445519	0.110017	0	0	0	0.357558	0.188305	0.294273	0.142234	0.328363	0.144495	0.220618	0.450986	0.148998
nicotinic acid	78	12.0395				0.152309	8.18058e-05	0.69937	0.280701	1.50107	0.038984	1.38946	1.36838	1.29556	1.43865	1.64898	1.36336	1.40186	1.3086	0	0	0	1.70812	0	0	0	0	0	1.69656	2.16478	2.06653	0	0	0	1.91547	0	2.50486	2.40048	2.41127	2.69457	2.17508	2.2195	2.42859
L-homoserine 1	218	12.0474				1.14401	0.650674	1.14542	0.654772	0.332966	0.0996332	0	0	0	3.98106	4.79921	3.79268	2.42039	4.36982	3.18308	2.64711	2.5875	2.73873	2.89546	2.67837	3.00493	2.4165	2.31176	2.42245	2.93178	3.07195	3.81752	2.48971	2.2677	2.86612	3.2241	0	0	0	0	0	3.22318	0
2-amino-2-methylpropane-1,3-diol 1	172	12.051				#DIV/0!	#DIV/0!	#DIV/0!	#DIV/0!	#DIV/0!	0.00216506	0	0	0	0	0	0	0	0	0	0	0	0	0	0	0	0	0	0	0	0	0	0	0	0	0.054435	0.111359	0.158868	0.105946	0	0.0848557	0	0.0666274
uracil	255	12.1043				0.042518	8.40503e-14	0.155469	1.02881e-13	0.216493	2.06181e-11	3.18213	3.46952	3.34553	3.65597	3.66361	3.22238	3.44152	3.55149	0	0	0	0	0.559814	0	0	0.610798	0.639986	0.565971	0.604934	0.685311	0	0.59352	0.472729	0.717951	0.604047	0.563445	0.61334	0.657181	1.62077	0.587268	0.619433	0.695047
2-Deoxyerythritol	89	12.1535				0	1.67019e-10	0	1.67019e-10	0	1.67019e-10	0.905637	0.685738	0.817125	1.06276	1.18545	0.823673	0.901813	0.832313	0	0	0	0	0	0	0	0	0	0	0	0	0	0	0	0	0	0	0	0	0	0	0	0
proline	142	12.1906				#DIV/0!	0.150042	#DIV/0!	0.0125571	#DIV/0!	1.94621e-08	0	0	0	0	0	0	0	0	0	0	0	0	0.358647	0	0	0.31339	0.431391	0.518073	1.54308	2.29892	0	0	0.478711	1.79893	0.807749	0.800259	1.11668	1.03529	0.502751	0.63532	0.789687	1.01547
5-Methoxytryptamine 2	155	12.2583				#DIV/0!	#DIV/0!	#DIV/0!	0.0258343	#DIV/0!	0.0306889	0	0	0	0	0	0	0	0	0	0	0	0	0	0	0	0	0	0.244555	0.281851	0.457217	0	0	0	0.4088	0	0.151819	0	0.0881323	0	0	0.236652	0.182498
Threitol	117	12.2982				0.756899	0.199237	0.601409	0.000832094	0.375194	9.45528e-08	1.5629	1.62653	1.75209	1.708	2.03445	1.5976	1.70728	1.66943	0	1.97009	1.47532	1.8679	1.29262	0	2.2787	1.4533	1.3631	1.01941	1.13122	1.20263	0	1.10928	1.30358	1.08499	0.774624	0.646639	0.813329	0.672453	0	0.748914	0.74118	0.727368
cyclohexane-1,2-diol	89	12.31				0	2.87727e-06	0	2.87727e-06	0	2.87727e-06	1.40942	1.40324	1.31556	2.43162	3.05761	1.22088	1.74355	1.36652	0	0	0	0	0	0	0	0	0	0	0	0	0	0	0	0	0	0	0	0	0	0	0	0
3-Aminoisobutyric acid 2	102	12.3937				0.287004	0.113493	3.33463	0.0111262	4.48956	0.000292681	0.588907	0	0.532054	0	0	0.447856	0.294349	0.491627	0	0	0	0	0.675836	0	0	0	1.16175	1.21343	1.34339	1.4754	0	0	1.32393	1.33447	1.31167	1.3729	1.54324	1.68099	0	1.46171	1.5123	1.68918
Dihydroxyacetone	144	12.4191				0	7.40538e-06	0.105726	4.545e-05	0.240364	0.000176094	0.590516	0.823314	0.690591	0.927844	1.82194	0.798267	0.924948	0.822166	0	0	0	0	0	0	0	0	0.250469	0.273795	0	0	0	0.258062	0	0	0.169233	0.188566	0.273448	0.283353	0	0.259133	0.291859	0.312998
2-Deoxyerythritol	220	12.4276				#DIV/0!	0.334282	#DIV/0!	0.00419523	#DIV/0!	3.72077e-05	0	0	0	0	0	0	0	0	0	0	0	0	0.0553096	0	0	0	0.117981	0.0297122	0.0557856	0	0	0.0981586	0.0494325	0.0555163	0.126112	0.0913963	0.115341	0.100124	0	0.0763946	0.160142	0.119265
creatine degr	89	12.4762				1.33269	0.669826	0.799363	0.79005	0.347888	0.380664	0	0.254845	0	0	0	2.3207	0.399675	0.222176	0	0.890317	0.73683	0	0.591615	0.818591	0.653032	0.570763	0.574403	0.462713	0.531904	0	0	0	0.564	0.422861	0	0.397291	0	0.327907	0	0.387138	0	0
Citramalic acid	259	12.5193				#DIV/0!	#DIV/0!	#DIV/0!	0.000215118	#DIV/0!	1.46537e-10	0	0	0	0	0	0	0	0	0	0	0	0	0	0	0	0	0.110952	0.205222	0.31816	0.324046	0	0.330242	0.133872	0.271639	0.332967	0.324797	0.316396	0.375634	0.393293	0.204543	0.329405	0.329623
5-Aminovaleric acid 2	154	12.6309				3.56202	0.00189483	2.05351	0.0645542	1.19874	0.324597	0.344802	0.373629	0.369733	0.603154	0.489856	0.568152	0.456715	0.447681	2.89335	1.79876	0.805851	1.45903	0.779949	2.57979	2.0876	0.610306	0.743006	0.55403	0.679364	1.03646	2.55816	0.723936	0.564183	0.643803	0.420419	0.502522	0.403518	0.535734	1.11231	0.418822	0.501299	0.48526
Glucose-1-phosphate	142	12.692				3.34505	0.116601	9.3789	0.000420005	11.7157	9.27587e-06	0.000255345	0	0.0908901	0.0117185	0.0219522	0.0818755	0.0395963	0.0704826	0	0.0860052	0.160607	0.453117	0.18711	0	0	0.172775	0.487247	0.377933	0.351116	0.393675	0.73255	0.297923	0.319783	0.0107336	0.440968	0.355051	0.395746	0.481032	0.882502	0.372828	0.401429	0.381619
Glucose-1-phosphate	217	12.7802				#DIV/0!	0.0194868	#DIV/0!	1.1106e-05	#DIV/0!	8.54539e-06	0	0	0	0	0	0	0	0	0	0	1.90232	1.87642	1.65754	0	0	1.75193	1.67411	1.34566	1.41347	1.80195	0	1.54405	1.35564	1.79498	1.47197	1.44689	1.33058	1.26338	0	1.25599	1.54219	1.5774
aspartic acid 1	70	12.8092				0	0.00633035	0	0.00633035	0	0.00633035	0.356356	0.464016	0.467671	0	0	0	0.256806	0.509597	0	0	0	0	0	0	0	0	0	0	0	0	0	0	0	0	0	0	0	0	0	0	0	0
Threonic acid	56	12.8185				0.0820994	0.117967	0.0809015	0.117738	0.220613	0.180084	14.5851	0	0	0	0.341098	0	4.10573	13.814	0	0	0.631552	0.879904	0.607142	0	0	0.578029	0.917565	0.812366	0	0	0	0	0.834806	0.0925443	1.27235	1.26221	1.3798	0.844153	0	1.24643	0	1.2413
L-Malic acid	191	12.8728	2.78	2.85	3.32	0.140967	1.77816e-12	0.122464	1.24809e-12	0.0488674	3.95462e-13	188.886	192.414	185.188	136.947	169.405	191.736	179.509	191.989	26.817	26.7489	22.8127	27.4666	21.1713	27.6766	27.2699	22.4761	21.5391	21.0575	20.938	21.5952	26.7403	21.6788	20.944	21.3741	8.90871	7.98102	8.18801	8.13813	11.4479	9.19783	8.22346	8.0922
3-hydroxy-L-proline 1	188	12.9438				#DIV/0!	#DIV/0!	#DIV/0!	2.23489e-05	#DIV/0!	1.31408e-05	0	0	0	0	0	0	0	0	0	0	0	0	0	0	0	0	0.604583	0.646405	0.531361	0.55142	0	0.596342	0.713687	0.906195	1.0059	1.34139	1.2251	0.910387	0	1.05812	0.923337	1.10273
Diglycerol 1	205	12.979				0.869933	0.0434527	0.615324	3.59753e-09	0.553303	1.21227e-08	2.00615	2.04418	1.98851	2.04468	2.33067	2.02219	2.08554	2.16237	2.22143	2.04934	1.69855	1.81068	1.30871	1.73842	2.19682	1.49026	1.36682	1.38987	1.08308	1.30025	1.48844	1.15648	1.18477	1.29655	0.872986	1.02195	1.37736	1.37052	1.30544	0.940432	1.17499	1.16778
4-aminobutyric acid 1	216	12.9912	1.16	1.2	1.25	0.286614	3.09747e-13	0.234915	2.601e-19	0.342866	4.60325e-17	18.4489	18.386	18.1739	18.0425	18.6153	18.3139	18.4021	18.8339	5.33029	5.34278	4.06863	5.16708	3.82249	8.08129	6.29801	4.08377	4.37741	4.02102	3.87081	4.54966	5.42387	4.24772	3.87983	4.21307	5.85977	5.75405	7.2234	7.25396	5.84632	5.97082	5.8272	6.74008
indole-3-acetamide 3	177	13.0924				8.12016	0.106734	47.8561	0.0155643	107.587	1.08119e-08	0.00342129	0.00817074	0	0	0	0	0.00596164	0.0301395	0	0	0	0.10498	0.164577	0	0	0.117719	0	0.621764	0	0.5041	0.0798386	0	0.523953	0.55275	0.644169	0.659723	0.635758	0.710118	0.321953	0.719121	0.85109	0.589236
2-Deoxyuridine	70	13.1202				#DIV/0!	0.0673263	#DIV/0!	0.334282	#DIV/0!	#DIV/0!	0	0	0	0	0	0	0	0	0	0	1.01379	0	0.874675	0	0	1.4095	0	0	1.10652	0	0	0	0	0	0	0	0	0	0	0	0	0
aspartic acid 1	100	13.1961	1.38	1.15		3.9006	9.49616e-12	2.56983	1.07544e-09	1.02798	0.906228	7.95607	8.09954	7.92441	7.37842	8.40296	8.04116	7.94467	7.81013	32.2683	32.9756	28.2672	32.9837	27.2041	31.6766	35.7674	26.7687	19.8612	19.1419	19.617	20.8024	26.2788	19.9187	18.3193	19.3925	10.4236	10.3019	0	9.88246	14.2607	10.4461	10.0209	0
picolinic acid	78	13.2196				#DIV/0!	0.334282	#DIV/0!	0.148906	#DIV/0!	0.0291843	0	0	0	0	0	0	0	0	0	0	0	0	0.555384	0	0	0	0	0.589724	0	0	0	0.593079	0	0	0	0.702696	0	0.601246	1.22611	0.69328	0	0
Menthone 2	128	13.2916				3.1417	7.25956e-11	5.03949	3.64964e-10	5.81528	9.35182e-11	0.55406	0.610687	0.652669	0.50841	0.57331	0.431642	0.575751	0.699479	1.903	1.86266	1.5323	1.87547	1.98582	1.51214	1.95347	1.84587	2.89995	2.96303	2.86677	2.87031	3.81046	2.34366	2.84961	2.60813	2.98155	3.07637	3.52525	3.41593	4.36397	3.00073	3.19622	3.22519
Adipamide 5	203	13.337			1.09	0.615981	0.344096	8.88186	0.00146854	12.5925	0.00732684	1.04522	0	1.09944	0	1.94486	1.29658	0.921434	1.06394	0	0	1.71306	0	1.36922	0	0	1.45841	5.99197	5.05985	6.49782	9.27275	20.5722	6.46999	5.25958	6.34829	6.0837	5.11055	12.4899	10.8722	34.0409	6.29212	5.20845	12.7273
Adipamide 5	114	13.343				#DIV/0!	#DIV/0!	#DIV/0!	0.149401	#DIV/0!	0.0617441	0	0	0	0	0	0	0	0	0	0	0	0	0	0	0	0	0	0	0	0.688712	0	0.630052	0	0	0	0.760326	0	0	0	0.760227	0	0.948793
Carnitine	245	13.3813				0	8.17995e-06	0.962988	0.911154	1.54399	0.062894	0.875027	0.872096	0.995208	0.958009	1.03635	0	0.817256	0.984103	0	0	0	0	0	0	0	0	0	0.896507	1.26754	0	0	1.45723	1.26174	1.41305	1.35544	1.4336	1.63942	1.57376	0	1.43588	1.34003	1.31653
Dodecanol	243	13.4138				#DIV/0!	#DIV/0!	#DIV/0!	1.52114e-05	#DIV/0!	0.00371032	0	0	0	0	0	0	0	0	0	0	0	0	0	0	0	0	2.47544	1.95522	2.63071	3.22479	0	2.54854	2.16345	2.41485	2.16059	0	2.31704	2.14226	5.01814	1.98044	1.814	0
O-Succinylhomoserine	128	13.467	1	1.04	1.14	0.205156	3.7954e-09	0.11852	2.53728e-14	0.079475	3.62549e-15	9.32442	9.5569	9.69191	9.37797	10.2871	9.58806	9.6483	9.71171	3.38646	3.49883	2.89011	0	0	3.35014	0	2.70974	1.65837	1.33831	1.39676	1.51289	0	1.68869	0	1.55309	1.30963	1.11018	1.22535	0	0	1.24515	0	1.24408
Glucose-1-phosphate	217	13.4681			1.16	210.568	0.00331047	297.586	0.0720318	490.739	0.000177608	0	0	0	0	0	0.165855	0.0236935	0	2.0531	5.93107	3.99533	1.9791	0	11.045	10.3964	4.51268	1.5781	9.19218	0	5.48773	30.1981	0	0	9.95074	10.9442	11.7434	12.315	0	24.2132	10.6305	11.2772	11.8951
asparagine 3	188	13.5152				0.554844	0.188782	4.61758	0.00193077	2.92871	0.133485	0.828696	0.965097	0.748429	1.39847	1.3808	0	0.882718	0.857536	0	0	1.39059	0	1.26193	0	0	1.26565	3.15414	2.45107	3.4746	4.50002	9.62474	2.9531	2.68353	3.76697	1.09824	1.17172	2.26483	1.85717	9.91945	1.21717	1.34741	1.80583
Threonic acid	205	13.5486				#DIV/0!	0.000688455	#DIV/0!	0.0637285	#DIV/0!	1.41214e-07	0	0	0	0	0	0	0	0	0.547217	0.59265	0.813997	0	0.481844	0.610184	0	0.560295	0.46701	0.533001	0.668032	0	0	0	0	0	0.396441	0.429842	0.542402	0.782379	0.517505	0.341365	0.443204	0.377536
xylitol	205	13.551				0	0.000742021	0	0.000742021	0	0.000742021	0	0.759285	0.867493	0.60472	0.571088	0.666241	0.495547	0	0	0	0	0	0	0	0	0	0	0	0	0	0	0	0	0	0	0	0	0	0	0	0	0
succinic acid	203	13.5606				0.103918	4.24145e-08	0.0490866	1.42488e-09	0.305832	0.0416392	0.305086	0.43792	0.487988	0.425315	0.430484	0.387808	0.42201	0.479472	0	0	0	0.147404	0	0	0.203431	0	0.165721	0	0	0	0	0	0	0	0	0	0	0	1.03251	0	0	0
glutamine 3	155	13.5862				#DIV/0!	0.334282	#DIV/0!	5.30773e-05	#DIV/0!	0.00122852	0	0	0	0	0	0	0	0	0	0	0	0	0.656675	0	0	0	0.602162	0.661966	0.573283	1.05066	0	0.670233	0.727472	0.47071	0.691012	0.475423	0.685985	0.569971	1.61339	0.480498	0	0.623159
D-erythro-sphingosine 1	204	13.6338				#DIV/0!	0.0250072	#DIV/0!	0.334282	#DIV/0!	#DIV/0!	0	0	0	0	0	0	0	0	1.83587	1.39388	0	0.912808	0	1.58583	0	0	0.894074	0	0	0	0	0	0	0	0	0	0	0	0	0	0	0
Threitol	204	13.6586				0	0.0610656	25.0888	0.0256066	29.6563	0.00576814	0.0303837	0.0331108	0	0	0.0845939	0	0.0211555	0	0	0	0	0	0	0	0	0	0	0	0	1.24329	0	0.89237	1.12857	0.981902	0.723674	0	0.693763	0	1.67344	0.683436	0.481826	0.763011
Analyte 159	71	13.6785				#DIV/0!	#DIV/0!	#DIV/0!	0.334282	#DIV/0!	1.91379e-05	0	0	0	0	0	0	0	0	0	0	0	0	0	0	0	0	0	0	0	0	0	0	0.326212	0	0.623949	0.630117	0.979385	0.663897	0	0.6412	0.711166	0.634931
methionine 1	61	13.7117				0	9.33571e-19	0	9.33571e-19	0.00986813	3.5214e-18	3.3407	3.11738	3.12637	3.46287	3.50409	3.22164	3.28519	3.22328	0	0	0	0	0	0	0	0	0	0	0	0	0	0	0	0	0.157138	0	0	0	0	0.102211	0	0
L-cysteine	220	13.7284				#DIV/0!	#DIV/0!	#DIV/0!	0.106394	#DIV/0!	0.0016391	0	0	0	0	0	0	0	0	0	0	0	0	0	0	0	0	0	0.438501	2.17329	0	0	0	0	1.86053	1.00835	3.3526	1.09358	2.73264	0	1.09812	3.13976	1.00827
2,3-Dimethylsuccinic acid	305	13.7753				#DIV/0!	#DIV/0!	#DIV/0!	0.0108212	#DIV/0!	0.011982	0	0	0	0	0	0	0	0	0	0	0	0	0	0	0	0	0.144482	0	0	0.0583441	0	0.130795	0.200012	0.20662	0.753621	0.194581	0.160489	0.122172	0	0.180072	0.198054	0.212207
nicotinamide	63	13.8019				#DIV/0!	0.334282	#DIV/0!	3.71281e-05	#DIV/0!	1.6932e-05	0	0	0	0	0	0	0	0	0	0	0	0	0.316241	0	0	0	0.605931	0.604498	0.573393	0	0.952874	0.703645	0.592028	0.461443	0.705741	0	0.841833	0.622283	0.905226	0.771915	0.541584	0.703696
ornithine	142	13.8188	2.58	2.45	2.07	5.36431	8.14469e-10	4.89924	4.04482e-07	3.33366	0.00181758	26.4861	29.9722	28.5303	32.6964	33.6463	28.1548	29.8868	29.7212	173.548	181.111	141.05	171.078	114.674	178.662	183.503	138.949	147.224	122.165	121.995	151.33	231.89	150.736	121.962	124.076	69.6856	76.7576	91.669	99.5618	224.029	70.2163	76.6611	88.4777
succinic acid	203	13.9208			1.1	0.52129	2.27846e-10	0.351332	3.2196e-14	0.073476	6.68017e-13	7.99864	8.78203	8.44311	8.0719	8.64645	8.39137	8.43237	8.69305	5.09512	4.62041	4.12993	4.62141	3.43943	5.16754	4.60312	3.48872	3.07156	2.85678	2.91354	3.048	3.89986	2.70833	2.60488	2.59754	1.69132	0	0	0	0	1.56862	0	1.69667
Glucose-1-phosphate	146	13.935				#DIV/0!	#DIV/0!	#DIV/0!	#DIV/0!	#DIV/0!	0.0081324	0	0	0	0	0	0	0	0	0	0	0	0	0	0	0	0	0	0	0	0	0	0	0	0	0.608419	0	0.675649	0	0.979592	0.420278	0.531619	0
indole-3-acetamide 1	318	13.9968				1.20325	0.892903	0	0.267543	1.48981	0.780388	0	0	0	0	0	5.16331	0.737616	0	0	0	0	0	7.10031	0	0	0	0	0	0	0	0	0	0	0	8.79125	0	0	0	0	0	0	0
oxalic acid	132	13.9996				3.34981	0.183608	0.869642	0.808955	0.701713	0.621556	0	20.9907	18.4028	0	25.6115	0	12.6244	23.366	0	151.272	30.828	114.299	41.5536	0	0	0.362853	0	27.2333	33.4081	0	0	0	0	27.1884	21.8815	0	0	0	48.9882	0	0	0
D-Arabitol	245	14.0184				#DIV/0!	#DIV/0!	#DIV/0!	0.149637	#DIV/0!	0.0834566	0	0	0	0	0	0	0	0	0	0	0	0	0	0	0	0	0	0	0	0	0	118.099	0	105.985	0	0	0	0	171.857	0	83.2661	86.0874
D-Arabitol	130	14.0193	2.73		3.53	1.84891	0.000622479	0.890046	0.778602	0	9.64649e-06	241.135	243.608	243.689	301.714	289.375	251.843	224.48	0	438.551	486.68	357.574	453.665	286.674	452.809	508.636	335.756	353.728	0	0	386.233	550.816	0	307.607	0	0	0	0	0	0	0	0	0
serine 2	132	14.0263				2.56556	0.424736	0.106251	0.297228	0.161248	0.331812	0	0	0	0	1.24355	24.6882	3.70453	0	0	0	30.828	0	0	0	0	45.2056	0	0	0	0	0	3.14889	0	0	0	0	0	0	0	0	0	4.7788
D-Arabitol	56	14.0518			1.07	#DIV/0!	#DIV/0!	#DIV/0!	0.334282	#DIV/0!	0.00424948	0	0	0	0	0	0	0	0	0	0	0	0	0	0	0	0	0	0	19.5098	0	0	0	0	0	15.3025	14.9878	16.6309	16.3173	0	15.1418	0	0
2-Deoxyerythritol	84	14.2916				#DIV/0!	0.130353	#DIV/0!	3.75892e-08	#DIV/0!	8.70129e-06	0	0	0	0	0	0	0	0	18.1238	1.9951	0	2.11314	1.62304	0	1.88116	1.55792	1.61449	1.67316	1.65787	1.76517	3.00655	1.7255	1.55072	1.63123	2.40782	2.19129	1.85521	0	2.08195	2.43933	2.24131	2.03981
asparagine 4	115	14.3043				#DIV/0!	#DIV/0!	#DIV/0!	0.0772383	#DIV/0!	0.149182	0	0	0	0	0	0	0	0	0	0	0	0	0	0	0	0	0.672227	0	0	0	0	0	0.642239	0.302543	0	0	0.835096	0	0	0	0	0.892637
Threitol	89	14.33				0.199085	0.00141994	0	1.20904e-05	0	1.20904e-05	1.76476	1.29281	0	1.72939	1.7573	2.00037	1.47219	1.76067	0	0	0	0	0	1.40161	0.943114	0	0	0	0	0	0	0	0	0	0	0	0	0	0	0	0	0
sorbitol	117	14.3721				0.826822	0.580197	0.380251	0.0516505	0.30268	0.0140454	6.88792	0	6.74848	8.85738	7.67679	6.77908	6.45816	8.25749	4.62859	12.065	9.06355	9.20305	7.75788	0	0	0	9.13742	0	0	0	0	10.5083	0	0	7.60037	0	0	8.0377	0	0	0	0
glutamic acid	128	14.3901	1.6	1.67	1.79	5.81474	6.97921e-12	6.21624	1.01516e-11	5.8435	1.1329e-10	7.48885	7.35597	7.67317	7.14157	8.01784	7.4733	7.58455	7.94117	48.1733	47.4529	39.7363	43.8933	36.5925	48.9677	48.8786	39.1232	46.4272	43.9535	43.652	48.3536	60.2056	46.766	43.329	44.4923	44.1591	42.6258	42.146	40.3055	59.2336	43.9028	41.4596	40.7299
Threonic acid	73	14.47				0	0.00593021	0	0.00593021	0	0.00593021	0	3.14012	3.88395	3.87889	3.6715	0	2.08207	0	0	0	0	0	0	0	0	0	0	0	0	0	0	0	0	0	0	0	0	0	0	0	0	0
sorbitol	205	14.5543				1.31794	0.00516912	2.01411	1.72623e-06	2.0946	2.82096e-09	3.31	3.3787	3.48219	3.65111	3.78327	3.4744	3.48192	3.2938	4.39356	5.44916	4.08988	5.21696	3.58099	6.12086	4.38857	3.47167	7.2184	6.45036	6.26821	7.48971	9.879	6.53789	6.03015	6.23026	6.44908	6.87443	7.14241	7.69494	8.93655	6.54571	7.06869	7.63397
sorbitol	191	14.5554				#DIV/0!	0.334282	#DIV/0!	0.198055	#DIV/0!	0.073943	0	0	0	0	0	0	0	0	0.698091	0	0	0	0	0	0	0	0	0	0.863626	0	0	0	0.322194	0	0	0	0	0	0.558177	1.01386	0	1.15674
N-Acetyl-D-galactosamine 2	104	14.6328				#DIV/0!	#DIV/0!	#DIV/0!	0.0986827	#DIV/0!	0.214451	0	0	0	0	0	0	0	0	0	0	0	0	0	0	0	0	0	0	0	0.114512	0	0.0819852	0	0.0298056	0.0213408	0	0	0	0	0.002955	0	0.0844789
glutamine 5	203	14.7608			1.09	5.47128	1.84617e-07	7.43653	0.00156052	4.24304	0.0702521	3.60543	3.72445	2.10985	6.97278	5.82013	3.72829	4.02536	2.21662	24.3735	26.0423	17.6009	27.4647	14.6213	24.0523	26.1013	15.935	27.927	22.492	17.0394	30.3124	74.3133	28.658	22.1418	16.594	9.25508	8.00872	14.0727	11.8366	63.1373	9.07184	7.69986	13.5564
oxoproline	156	14.7735	2.93	3.4	4.35	2.4802	1.30487e-07	3.07975	1.20564e-06	3.69426	1.43744e-07	103.084	125.971	151.246	109.185	126.046	107.176	125.601	156.501	360.476	341.328	276.016	294.722	231.194	370.352	347.429	270.616	331.914	286.186	478.951	406.999	495.532	329.418	286.597	478.972	354.065	546.164	397.982	528.483	595.214	359.286	537.883	392.954
Glucose-1-phosphate	191	14.9001				4.1011	1.59259e-08	2.58595	3.50471e-12	2.56075	3.8337e-07	0.867241	0.977206	0.852994	0.834686	0.943482	0.837406	0.888574	0.907006	3.73041	4.68681	2.58178	3.65213	3.06399	4.39652	3.65156	3.38982	2.24114	2.23791	2.37115	2.61111	2.41991	2.24329	2.25557	2.00237	1.96714	2.15435	2.10703	2.01203	3.30557	2.22039	2.39252	2.0443
cytidine-monophosphate degr prod	98	14.9472				#DIV/0!	#DIV/0!	#DIV/0!	0.151877	#DIV/0!	0.00597939	0	0	0	0	0	0	0	0	0	0	0	0	0	0	0	0	0	0	0.688898	0	0	0.857429	0	0	0	0.980184	0.986658	0.902522	1.49394	0	0	0.934748
cytidine-monophosphate degr prod	169	15.0625				#DIV/0!	#DIV/0!	#DIV/0!	0.163382	#DIV/0!	0.000443465	0	0	0	0	0	0	0	0	0	0	0	0	0	0	0	0	0	0	0.193525	0	0	0.317199	0	0	0.449923	0.410849	0.399349	0.43754	0	0	0.419902	0.393925
glutamine 3	155	15.0951			1.19	1.98118	0.540683	9.06373	0.00312525	19.4893	2.02294e-10	0	0	3.97798	0	0	0	0.568283	0	0	0	0	0	4.12477	0	0	4.88221	6.56961	8.60579	7.59074	4.83666	0	6.2526	7.35072	0	11.9667	11.3971	10.2027	11.5547	8.40052	11.7384	11.9492	11.3943
Tropic Acid	136	15.1925				#DIV/0!	0.0607489	#DIV/0!	0.000617147	#DIV/0!	1.44993e-10	0	0	0	0	0	0	0	0	0	0	0.352595	0	0.360694	0	0	0.418948	0.32362	0.349474	0.390116	0	0	0.390483	0.491887	0.329495	0.41103	0.423032	0.645889	0.507744	0.478593	0.537101	0.520324	0.386846
phenylalanine 1	218	15.2408	1.366	1.41	1.55	0.27802	5.73429e-15	0.234427	5.47267e-17	0.221753	6.71571e-17	29.0574	30.7458	29.6726	32.2876	32.0042	30.0885	30.5358	29.8947	8.84327	9.09464	6.99739	9.55916	6.80771	10.4446	9.31866	6.85116	6.96232	6.81202	6.82633	6.8979	9.01902	7.23553	6.50948	7.00481	6.21307	6.14309	6.79747	7.00818	8.70246	6.38573	6.10446	6.8168
beta-Mannosylglycerate 1	204	15.3299	1.19		1.05	6.33728	0.000185418	3.89969	0.00177786	3.62158	0.000685877	4.38137	0	4.51574	5.55516	4.16357	4.66475	3.3258	0	36.3961	18.6325	14.1805	21.5658	11.0575	35.4026	18.3628	13.0143	12.7126	10.7599	12.8895	15.1611	24.8307	13.8825	0	13.5203	9.17251	6.99341	13.0258	13.6211	23.6325	9.54762	7.97105	12.3934
Gluconic lactone 2	159	15.3933				#DIV/0!	0.0205954	#DIV/0!	0.00449638	#DIV/0!	0.000516624	0	0	0	0	0	0	0	0	0	0.925149	0	0	0.722864	0	0.973552	0.99139	0.687052	0.715998	0.643872	0.838194	0	0.751733	0	0	0.531109	0.574286	0	0	0.664412	0.729834	0.668367	0.594083
Threitol	205	15.4129				1.13477	0.708612	0.70717	0.180652	0.385182	0.00157635	1.16999	1.18212	1.67076	1.71723	1.13838	1.0488	1.39485	1.8367	3.28674	2.69267	2.30789	0	2.32339	0	0	2.05202	1.3192	0	1.54129	1.83912	0	1.57267	1.3344	0.2845	1.06218	1.16728	0	0	0.521882	1.21484	0.332005	0
4-aminobutyric acid 1	142	15.4514				#DIV/0!	0.334282	#DIV/0!	7.73683e-06	#DIV/0!	1.23618e-14	0	0	0	0	0	0	0	0	0	0	0	0	0.602783	0	0	0	1.66477	1.46688	1.61889	1.67198	0	1.48376	1.73629	1.42886	2.30799	2.3892	2.22941	2.13125	2.78296	2.25883	2.31908	2.19378
Aminooxyacetic acid	177	15.4678				#DIV/0!	#DIV/0!	#DIV/0!	0.334282	#DIV/0!	0.000488998	0	0	0	0	0	0	0	0	0	0	0	0	0	0	0	0	0	0	0	0	0	0	0.148017	0	0.647295	0.604657	0.698888	0.707319	0	0.567727	0	0.568817
2-Butyne-1,4-diol	100	15.472				0	0.029874	0	0.029874	0	0.029874	0.473111	0.369343	0	0	0	0.497125	0.191368	0	0	0	0	0	0	0	0	0	0	0	0	0	0	0	0	0	0	0	0	0	0	0	0	0
Gluconic lactone 2	230	15.5342				0.984563	0.969171	1.65449	0.0968994	2.58714	2.96468e-05	0.701732	0.85158	0	0.703824	0.854749	0.0680884	0.572437	0.827088	0	0	0.7426	0	0.649315	1.49455	0.860595	0.761745	0.133802	1.07573	1.11526	1.22485	1.64652	0.34558	1.01625	1.01876	1.29223	1.24876	1.55062	1.4613	2.02226	1.29782	1.51127	1.46354
alpha-Aminoadipic acid	128	15.6116				0	1.89393e-13	0	1.89393e-13	0	1.89393e-13	0.45351	0.484556	0.422999	0.457485	0.343399	0.442625	0.426814	0.38312	0	0	0	0	0	0	0	0	0	0	0	0	0	0	0	0	0	0	0	0	0	0	0	0
asparagine 1	116	15.6683		1.07	1.21	1.25888	2.94436e-08	1.90427	3.12322e-10	2.03043	1.56505e-15	11.1388	10.9257	10.5625	9.72822	10.7601	10.9529	10.7119	10.9154	13.0612	13.8769	12.9721	13.5192	13.167	14.0298	14.4098	12.8444	21.6476	21.2592	20.1387	20.5268	16.5372	21.9579	21.1059	20.0143	21.9864	21.0902	22.9276	22.3801	20.7885	21.7524	21.3056	21.7676
asparagine 1	189	15.6749				2.3308	0.324601	0.802033	0.842782	1.41193	0.709188	0	1.13002	0	1.37575	0	0	0.357967	0	0	0	1.83624	0	0	0	2.87286	1.96569	0	0	0	2.29681	0	0	0	0	0	0	0	0	0	2.00235	0	2.04103
2,2-Dimethylsuccinic Acid	205	15.7332				0	1.35036e-11	0	1.35036e-11	0	1.35036e-11	0.934325	0.736516	0.903147	0.660994	1.03304	0.803653	0.863467	0.972598	0	0	0	0	0	0	0	0	0	0	0	0	0	0	0	0	0	0	0	0	0	0	0	0
Glucose-1-phosphate	217	15.7664				1.36772	8.78526e-05	1.39995	0.0129918	1.43805	0.000313291	5.61049	5.23178	5.28415	5.60368	5.30012	5.07178	5.40604	5.74029	8.45827	7.09599	6.79443	8.15485	5.92405	7.05977	8.90772	6.75646	6.17851	6.14571	7.26313	8.82094	12.3255	6.06462	6.36282	7.38446	6.61118	6.88826	7.82253	8.13478	10.9764	6.89372	7.26749	7.59905
Glucose-1-phosphate	113	15.8097				16.9676	0.247801	71.7872	0.00644057	99.8822	0.00433499	0	0	0	0	0.0105276	0.000144513	0.00152459	0	0	0	0.161192	0	0	0	0.0457567	0	0	0.244417	0.150349	0	0	0.167943	0.156833	0.156028	0.0919187	0.112825	0	0.268705	0.175119	0	0.353289	0.216381
Galactinol 3	84	15.8457			1.02	#DIV/0!	0.334282	#DIV/0!	8.91294e-06	#DIV/0!	5.74756e-08	0	0	0	0	0	0	0	0	0	0	0	0	4.08698	0	0	0	5.42275	4.77857	5.63474	6.02703	0	5.24681	4.68337	5.97177	5.73769	6.18138	4.73483	5.17854	9.9548	6.12616	6.37129	4.79028
ornithine 1	142	15.8871		1.01	1.16	1.26071	8.82073e-05	1.23679	0.000113727	0.743343	2.61473e-09	39.4234	39.2491	35.9825	38.5952	39.5255	39.7249	38.5499	37.3488	49.7442	52.5108	44.3896	51.8198	40.67	50.3773	55.4375	43.8542	49.1997	46.572	42.9328	48.0201	57.5841	48.7648	45.7473	42.6031	27.6063	26.7144	29.5745	29.6867	31.752	28.675	26.8689	28.3689
4-aminobutyric acid 1	141	15.8952				1.33974	0.525346	4.60178	1.44905e-07	7.72472	1.51647e-08	0	1.11938	0.982248	0.961165	0	1.36391	0.632387	0	0	1.6141	0	1.70099	0.854892	0	1.33619	1.27172	3.23338	2.89799	2.79511	2.32365	3.49187	2.8765	3.0584	2.60396	4.46632	3.64834	6.14569	5.51899	4.8224	4.60249	4.04433	5.83152
2-hydroxypyridine	211	15.9424				#DIV/0!	#DIV/0!	#DIV/0!	0.14894	#DIV/0!	0.069852	0	0	0	0	0	0	0	0	0	0	0	0	0	0	0	0	0	0	0	0	0	0.398754	0.408491	0	0	0	0	0.785971	0	0	0.431344	0.710593
maleic acid	245	15.9956				#DIV/0!	#DIV/0!	#DIV/0!	0.20206	#DIV/0!	0.0229714	0	0	0	0	0	0	0	0	0	0	0	0	0	0	0	0	0	0	0	0.151826	0	0	0	0.427882	0.386053	0	0	0.377304	0	0.260745	0	0.459757
Sedoheptulose	217	16.0516				5.83789	1.19795e-05	6.55848	0.00118971	11.1969	7.22449e-09	0	1.13099	0	0.28667	0	1.12814	0.363685	0	1.33139	2.70302	2.32294	1.54424	1.79956	2.92336	1.87442	2.48631	3.27723	3.0064	3.46567	1.06164	1.61817	3.53094	3.12172	0	3.59061	3.81829	3.88888	4.26718	5.72104	3.89022	3.82963	3.57133
N-(3-aminopropyl)-morpholine 2	72	16.1343				0	0.00320056	1.31919	0.753223	0.420479	0.166866	1.65387	0.726412	1.34684	0	1.21718	0	1.07551	2.58424	0	0	0	0	0	0	0	0	0	3.35754	0	7.99285	0	0	0	0	1.50586	0	0	2.11196	0	0	0	0
sorbitol	100	16.1533				#DIV/0!	0.208308	#DIV/0!	#DIV/0!	#DIV/0!	0.0306655	0	0	0	0	0	0	0	0	0	0.471529	0	0	1.43639	0	0	0	0	0	0	0	0	0	0	0	0.0487914	0	2.21903	0.64352	1.10326	0	0.153099	1.31413
mannitol	205	16.161	10.28	9.99	8.98	0.159582	3.85886e-16	0.238261	1.14571e-15	0.534055	5.41172e-12	3391.7	3377.7	3349.21	2913.48	3539.63	3364.26	3338.99	3436.92	554.068	559.623	496.249	547.039	471.968	572.897	581.627	479.26	784.518	808.071	791.523	767.034	843.643	792.376	788.791	788.455	1815.19	1799.85	1843.87	1823.07	1541.9	1855.87	1799.06	1786.81
fructose 1	156	16.2709				1.57017	0.0844101	2.05354	0.0056979	2.28645	1.33965e-05	1.14965	0.762298	0.248161	1.40011	1.23835	1.12113	1.02068	1.22508	1.91675	0	2.12888	0.812878	2.29109	2.23427	1.94919	1.48808	2.2809	2.09299	2.45898	0	2.48385	2.47695	2.55341	2.42105	2.11831	2.02897	2.15896	2.29457	3.34826	2.11134	2.09166	2.51789
D-Arabitol	231	16.2995				0	0.0953442	3.05806	0.149397	1.50921	0.527653	0	0	0	0	0.41208	0	0.115868	0.398996	0	0	0	0	0	0	0	0	0	0	0.844717	0	0.914599	0	0.606557	0.468774	0	0.402681	0	0.0426895	0	0.324403	0.254843	0.374339
D-(glycerol 1-phosphate)	101	16.3382	1.15	1.23	1.41	2.57987	2.97199e-13	2.92114	2.25124e-13	3.27089	2.48901e-11	8.06811	8.40626	7.6016	7.35552	8.03121	8.34873	7.94683	7.81641	22.0222	20.5931	20.2137	19.4702	18.6456	22.2094	21.5084	19.3516	22.156	21.986	23.1343	23.4862	26.7502	23.5193	21.7032	22.9756	23.4859	24.8498	25.7791	26.9629	32.1338	24.1978	25.5634	24.973
Tagatose 2	103	16.4586		1.09	1.27	0.539718	0.0619131	0.214139	0.00541196	0.0894759	0.00150949	26.881	27.897	0	25.3926	26.7321	27.7488	19.2359	0	9.46302	10.7198	9.01417	13.3505	8.79423	12.8216	10.9227	7.96973	6.52655	7.38651	8.41129	0	0	10.629	0	0	0	6.17059	0	0	0	0	0	7.59862
Tagatose 1	103	16.4674			1.07	#DIV/0!	#DIV/0!	#DIV/0!	0.00566532	#DIV/0!	1.16446e-11	0	0	0	0	0	0	0	0	0	0	0	0	0	0	0	0	0	0	0	8.89596	12.6817	10.7386	8.48193	7.53371	6.96815	5.50469	7.24576	7.88658	8.92821	6.77265	6.44342	6.92909
Galactinol 3	204	16.5126				29.9572	0.00820453	18.3599	0.0156696	14.8508	0.00027918	0	0	0	0	0	1.25955	0.179936	0	12.5816	0	0	7.09055	3.64314	11.6736	4.56996	3.56425	3.60301	3.55987	7.23759	0	7.99754	0	4.03087	0	2.77981	2.01968	3.66108	4.72763	0	2.79062	2.02827	3.37044
glucose 1	216	16.5172				#DIV/0!	#DIV/0!	#DIV/0!	0.064056	#DIV/0!	0.0338021	0	0	0	0	0	0	0	0	0	0	0	0	0	0	0	0	0	0.153547	0	0	0	0.2236	0	0.212426	0	0.185081	0.062723	0.150382	0	0	0	0.107007
beta-Mannosylglycerate 1	191	16.5298				7.34483	0.00333285	0.704503	0.701989	1.25175	0.847116	0.271825	0	0.733441	0.41614	0	0.279839	0.313411	0.492629	4.8661	1.86422	1.08437	3.27128	1.61424	3.80042	1.91494	0	0	0	0	0	0	1.76639	0	0	0	0	0	0	3.13848	0	0	0
D-Talose 1	205	16.6407	2.94	3.88	4.04	4.10667	2.73905e-09	6.57511	4.10121e-13	5.6148	7.98296e-15	64.8526	58.23	44.1693	61.1926	69.6905	65.2467	58.4148	45.5222	274.601	264.335	208.139	198.92	208.777	284.868	275.237	204.248	397.222	355.268	387.605	349.937	455.424	395.273	349.314	382.631	329.79	316.105	331.547	301.707	371.8	333.973	322.627	316.353
2-hydroxypyridine	152	16.7717				#DIV/0!	#DIV/0!	#DIV/0!	0.0626087	#DIV/0!	9.19253e-06	0	0	0	0	0	0	0	0	0	0	0	0	0	0	0	0	0	0.460766	0	0	0	0	0.412647	0.335324	0.65394	0.597938	0.692952	0.560599	0	0.760209	0.609715	0.632084
xylose 2	58	16.8551				0.0468233	1.07698e-10	0	2.08801e-14	0	2.08801e-14	3.6135	3.44188	2.84981	3.24368	3.33104	3.89062	3.37296	3.24018	0	0	0	0	0	0	1.26346	0	0	0	0	0	0	0	0	0	0	0	0	0	0	0	0	0
beta-Mannosylglycerate 1	204	16.866	1.03	1.08	1.38	3.25372	0.0201341	3.50185	0.0139989	4.51713	0.00127498	0	6.37778	12.9128	6.3256	0	6.62391	6.31462	11.9623	34.3705	23.4822	0	34.5422	0	34.6006	23.7505	13.6222	17.6858	39.1726	27.1883	28.5169	0	0	37.7159	26.6232	38.0051	43.4445	22.8141	20.9799	0	37.9269	43.0316	21.9894
glucose 2	205	16.8939	1.49	1.78	1.8	3.11386	3.08404e-08	4.30426	1.40365e-10	3.56609	1.34642e-12	15.3638	13.6652	12.5221	14.0376	16.3327	15.794	14.4091	13.1487	51.6251	49.1179	37.7416	40.1238	36.2949	55.0026	51.9132	37.1259	60.7166	58.2802	59.5077	58.8744	81.6514	60.5287	56.6719	59.935	51.7584	50.7946	50.0276	46.438	60.9023	51.8891	51.1992	48.0656
citric acid	211	16.9467				1.42134	8.01338e-06	0.655604	8.76214e-12	0.435582	3.92101e-13	6.1688	6.08742	5.88635	5.70368	6.00734	5.97333	6.02825	6.37085	9.71395	9.1296	7.85088	9.14101	6.61153	8.78558	9.39185	7.92098	3.98401	3.71507	3.86265	3.97102	4.41746	3.90651	3.98361	3.77682	2.53929	2.36419	2.40838	2.73278	3.34253	2.54684	2.36686	2.70553
glycerol	73	17.0809				1.27197	0.69316	1.73786	0.229486	3.50101	0.000695206	3.2252	0	1.6968	1.44453	2.97353	3.58345	1.84622	0	0	0	6.69838	0	6.02387	0	0	6.06435	5.33664	6.10454	4.1034	4.29986	0	5.82327	0	0	5.25008	5.33804	5.8207	6.24646	13.0123	5.10684	4.90001	6.03449
glutamine 1	156	17.2894	2.66	3.07	3.32	2.63318	2.89312e-12	3.29608	9.6949e-09	3.08309	4.64253e-09	95.741	87.8355	64.3358	87.0577	93.798	98.5325	84.855	66.6845	222.291	234.447	210.764	234.77	214.23	223.168	240.79	207.052	310.634	320.337	215.145	283.33	271.381	308.177	316.924	211.583	305.111	218.79	289.557	226.874	250.25	303.61	219.014	279.719
glutamine 1	191	17.3006				1.67029	3.80814e-05	2.67418	2.06915e-08	2.79164	0.000756927	3.45046	3.47486	3.54194	3.17976	3.6545	2.51837	3.32071	3.42509	6.83668	6.19408	4.50723	5.58853	4.53753	6.13074	6.38715	4.1905	8.45274	8.0829	7.73555	9.00788	12.011	9.15529	8.43166	8.16442	9.95299	9.5506	11.007	10.3389	13.1607	0	9.89045	10.2613
lysine	156	17.3833	1.24	1.03	1.26	0.398575	1.3554e-13	0.685133	4.90314e-07	0.537299	3.53676e-13	27.4302	27.5015	26.7898	26.7826	28.3923	27.4694	27.3863	27.3388	11.4188	13.3398	9.52104	11.9018	8.92007	10.755	12.3385	9.12909	18.8568	17.4595	16.7912	19.416	25.1262	18.3375	17.5157	16.6036	14.114	14.2133	14.6105	14.7016	17.864	13.9097	14.3116	13.9926
citrulline 1	157	17.432	1.25	1.32	1.37	13.1252	7.54771e-11	15.3159	2.79722e-09	13.254	2.94986e-08	2.44605	2.31981	0	0	0	2.57177	1.39427	2.42223	18.902	19.5222	16.1533	20.2982	14.1338	20.5343	20.7021	16.1547	20.3624	19.1239	18.9732	22.5566	31.0762	20.4002	18.7965	19.5464	16.3035	16.4451	17.5917	18.0038	28.8756	16.8833	16.8162	16.9175
Methyl-beta-D-galactopyranoside	204	17.5579		1.09		8.84544	2.99115e-07	11.8303	9.99698e-10	4.53025	4.88984e-07	0.892391	0.82506	1.00466	1.26738	1.02057	0.644816	0.959967	1.06489	10.8553	10.2586	6.51679	7.04741	5.09141	10.6018	10.6909	6.8685	9.8333	10.7755	11.64	10.618	16.2481	9.97608	10.9014	10.8613	4.49899	4.03428	2.99593	5.76863	5.75794	4.72491	4.09217	2.91832
ribulose-5-phosphate 3	299	17.5988				#DIV/0!	0.334282	#DIV/0!	0.149275	#DIV/0!	0.00507399	0	0	0	0	0	0	0	0	0	0	0	0	1.73681	0	0	0	0	0	0	0	0	1.04812	0.970554	0	0.936934	0.901354	0.69696	0	0	0.993818	1.12336	0
glutamine 2	173	17.6147				6.95076	0.113108	16.2113	5.62196e-05	17.8141	4.35469e-05	0	0	0	0	0	0	0.22001	1.54007	0	0	4.19184	0	3.59453	0	0	4.4475	3.85489	4.9852	3.80797	3.71311	0	4.69385	4.49408	2.98412	5.23182	0	4.49184	3.76187	3.79499	5.5371	3.96239	4.57429
tyrosine 1	218	17.6374	2.31	1.89	1.52	2.67022	1.56751e-08	1.98491	5.74789e-07	1.44131	7.48367e-05	55.3372	61.6416	59.3012	66.2019	62.4543	57.5726	60.5092	61.0554	195.022	163.103	148.21	150.048	127.933	197.618	167.36	143.286	109.37	105.622	120.344	122.656	165.237	111.424	107.389	118.801	85.5098	87.8944	80.2278	73.9316	117.389	86.5956	88.5448	77.6049
tyrosine 1	84	17.6434				2.37521	0.457873	2.46342	0.437414	6.25363	0.0221675	0	0	1.58518	0	0	0	0.226454	0	0	0	1.81908	0	2.48394	0	0	0	0	0	0	0	0	0	2.20364	2.25918	2.25657	2.16362	0	2.06726	0	2.65235	0	2.18949
2-Monoolein	217	17.6624				1.32332	0.409952	1.21118	0.515081	1.3555	0.347809	1.66581	1.86117	0	1.10128	1.71174	1.79339	1.45523	2.05321	3.99054	1.57121	1.96687	2.59257	0	3.3183	0	1.96641	2.63169	0	2.67132	2.17852	0	2.3883	1.75486	2.4757	2.37497	1.98772	2.62548	0	3.98904	0	2.60945	2.19382
N-ethylmaleamic acid 2	172	17.7375				#DIV/0!	#DIV/0!	#DIV/0!	#DIV/0!	#DIV/0!	0.000902793	0	0	0	0	0	0	0	0	0	0	0	0	0	0	0	0	0	0	0	0	0	0	0	0	0.200948	0.282203	0.2876	0.299039	0	0	0.289085	0.424121
phenylacetaldehyde 2	193	17.7619				#DIV/0!	#DIV/0!	#DIV/0!	0.0193132	#DIV/0!	0.149497	0	0	0	0	0	0	0	0	0	0	0	0	0	0	0	0	0	0.901228	0.957736	0	0	0	0.8691	0.925499	0	1.03037	0	0	0	0	0	1.13569
gluconic acid 1	73	17.901				0.754687	0.0697065	0.854735	0.0893381	1.16321	0.000469442	19.891	18.763	19.1546	16.4342	17.1985	19.5763	18.6075	19.2347	8.7174	18.0145	16.4446	17.6337	15.7755	0	18.0632	17.6936	16.2955	18.0304	16.6658	16.8151	7.05162	20.2159	13.8819	18.2794	23.1671	22.2836	21.3257	21.4854	19.145	22.6538	23.1278	19.9671
4-hydroxy-3-methoxybenzoic acid;	137	17.977				#DIV/0!	0.334282	#DIV/0!	8.99802e-06	#DIV/0!	7.34289e-06	0	0	0	0	0	0	0	0	0	0	0	0	0.383714	0	0	0	0.899362	0.950135	1.123	0.987701	0	0.892513	0.843927	1.04043	0.734689	0.81186	0.748052	0.815867	0	0.833357	0.882827	0.764688
D-erythro-sphingosine 1	204	18.0116		1.07	1.35	3.48345	0.128366	4.02948	0.066882	5.48201	0.0355402	0	0	22.6927	0	0	0	6.5441	23.116	51.2545	19.2912	0	56.4228	1.68709	53.7129	0	0	0	61.2014	22.3843	43.8683	0	0	60.8825	22.6178	62.3577	71.8431	0	0	0	62.8622	71.4637	18.4718
D-erythronolactone 2	218	18.0539				1.71785	0.45247	1.01455	0.984435	3.50227	0.00911169	0	0	0	3.93782	3.98388	4.28487	2.43426	4.83323	14.9387	0	0	0	9.22428	0	0	9.29051	0	0	10.0613	0	0	9.69608	0	0	11.6788	0	11.2595	11.0227	0	11.795	12.0456	10.4018
Allo-inositol	218	18.0595	1.01			2.91053	2.60622e-07	2.24105	0.00293599	1.68579	0.188666	4.07708	4.0324	4.8911	3.93782	3.98388	4.28487	4.29148	4.83323	14.9387	14.2601	10.056	14.2912	9.22428	14.215	13.6481	9.29051	9.54853	11.2116	0	11.5128	14.2372	9.69608	11.0447	9.68844	11.6788	11.9552	0	0	0	11.795	12.0456	10.4018
myo-inositol	305	18.0695				#DIV/0!	#DIV/0!	#DIV/0!	0.148907	#DIV/0!	1.18137e-11	0	0	0	0	0	0	0	0	0	0	0	0	0	0	0	0	0	0	15.7732	0	0	0	15.8839	0	18.5656	19.0447	19.924	19.4258	27.2768	18.7766	19.522	19.284
glycerol	205	18.2421				0.975766	0.930171	0.829775	0.308302	1.22845	0.196882	0	3.14331	3.72941	3.29666	3.67196	3.31092	2.96536	3.60527	0	2.72413	4.11567	4.70836	3.20913	0	4.8013	3.5894	2.62099	2.38268	1.32309	2.67754	3.10711	3.04719	2.20925	2.3168	3.41436	3.07041	3.69959	3.14218	5.28755	3.61531	3.31142	3.60163
glycerol	84	18.4019				0	8.41553e-06	0	8.41553e-06	0	8.41553e-06	0.609167	0.567667	0.52919	0	0.504171	0.596062	0.487313	0.604935	0	0	0	0	0	0	0	0	0	0	0	0	0	0	0	0	0	0	0	0	0	0	0	0
Maleimide	146	18.4842				0.904838	0.851443	1.26023	0.549488	1.97213	0.0013956	0.769906	0.819302	0.881201	0	0	0.872659	0.623122	1.01879	0	0	1.65805	0	1.34294	0	0	1.50961	1.10091	1.16611	1.47397	1.59026	0	0.483198	0.467783	0	1.27069	1.42175	1.06252	1.0377	1.39541	1.34431	1.26068	1.03796
creatine degr	191	18.4931			3.07	0.0163045	1.03023e-10	0.19831	8.89509e-07	0.137648	1.52962e-07	0.214034	0.275746	0.273088	0.199826	0.203751	0.183522	0.220899	0.196324	0	0	0	0	0.0288131	0	0	0	0.108151	0.0549674	0	0	0	0.0881374	0.099195	0	0	0	0	0.0911787	0	0	0.0985654	0.0535064
carbamoyl-aspartic acid 2	257	18.6758				#DIV/0!	#DIV/0!	#DIV/0!	0.000485464	#DIV/0!	0.0200344	0	0	0	0	0	0	0	0	0	0	0	0	0	0	0	0	0	0.795675	0.691365	0.891851	0	0.845838	0.761336	0.883267	0.625343	0	0	0.613776	0	0.77044	0.67402	0
myo-inositol	191	18.8329	2.71	2.76		2.76203	3.9008e-11	2.76141	6.10649e-12	2.72521	3.19992e-12	84.2145	84.4296	84.1305	75.5395	84.2879	84.8125	83.311	85.7623	243.17	249.419	210.227	231.043	198.199	247.388	256.41	205.004	225.92	221.82	221.263	231.1	277.257	227.594	217.087	218.406	210.567	218.98	230.908	229.73	268.98	214.178	220.307	222.669
Glucose-1-phosphate	218	18.9952				4.51819	1.49168e-06	6.4157	7.53539e-10	5.05037	2.05316e-08	0.182255	0.186392	0.135192	0.0927708	0.277442	0.146487	0.16295	0.120113	0.673826	0.712512	0.725773	0.937731	0.874729	0.307916	0.778239	0.879192	1.19378	0.794224	0.937074	1.13701	1.26461	1.13549	0.903152	0.998183	0.572342	0.81585	0.943389	0.898115	1.06373	0.699261	0.718087	0.872895
alpha-D-glucosamine 1-phosphate	158	19.0107				#DIV/0!	#DIV/0!	#DIV/0!	0.334282	#DIV/0!	2.94296e-05	0	0	0	0	0	0	0	0	0	0	0	0	0	0	0	0	0	0	0	0	0	0	0	2.05556	2.00519	1.81964	2.10171	2.1783	3.29327	2.075	0	2.01905
D-erythro-sphingosine 2	204	19.1477				2.9906	0.0532786	7.5046	1.78604e-11	7.92771	1.26059e-08	0.953562	1.0387	0	0.790863	0	0	0.541271	1.00577	0	2.58023	0	2.10261	2.53533	0	3.0234	2.70821	4.07055	4.25612	4.29579	4.19313	3.99969	3.87705	4.12228	3.68157	4.34073	3.52299	4.23389	3.20333	5.53285	5.00829	3.84651	4.63969
pentadecanoic acid	132	19.2326				0	0.000949652	0	0.000949652	0	0.000949652	0.14643	0.145845	0.204522	0	0	0.250019	0.134002	0.191196	0	0	0	0	0	0	0	0	0	0	0	0	0	0	0	0	0	0	0	0	0	0	0	0
pentadecanoic acid	299	19.2334	1.17	1.06		221.53	0.000975809	123.92	1.88325e-06	71.0145	6.20702e-05	0	0	0	0.55903	0	0	0.0798615	0	36.8466	10.1383	10.2445	19.0827	8.38268	35.9509	10.8591	10.0287	8.66437	6.59902	9.51205	12.548	17.2414	8.82808	6.14267	9.63593	4.80748	1.90755	7.32004	7.15386	10.0148	5.18413	1.91732	7.06543
Threitol	205	19.3733				0.712746	0.313371	2.56804	4.70026e-08	3.71761	3.14028e-07	0.965835	0.947575	0.779392	0.903322	0.946759	0.848558	0.891764	0.850903	0	0	1.23604	0	1.09404	0	1.52706	1.22767	2.19484	1.94865	2.00527	2.54858	2.96571	2.47243	1.85653	2.32866	2.83427	2.93251	3.37894	3.01429	5.13309	2.94453	3.08156	3.20261
thymidine 3	82	19.4489				#DIV/0!	#DIV/0!	#DIV/0!	0.0044679	#DIV/0!	0.0606566	0	0	0	0	0	0	0	0	0	0	0	0	0	0	0	0	0.617588	0.579153	0.629156	0	0	0.587949	0.487081	0	0.438606	0	0	0	0	0	0.509944	0.521797
Isoleucine	72	19.5331				7.50505	0.102504	2.29394	0.593099	0	0.106872	0	0.347949	0	0	0.215226	0	0.0804537	0	0	0	0	1.77606	1.51248	0	0	1.54193	0	0	0	1.47644	0	0	0	0	0	0	0	0	0	0	0	0
fumaric acid	245	19.5415				#DIV/0!	#DIV/0!	#DIV/0!	6.65864e-06	#DIV/0!	6.49432e-06	0	0	0	0	0	0	0	0	0	0	0	0	0	0	0	0	2.5265	2.54595	2.71445	2.51202	0	2.42663	2.6878	2.49152	4.67261	4.68112	5.13252	4.77217	0	4.84324	4.79423	4.83787
Gluconic lactone 2	217	19.5886			1.01	3.39361	1.19755e-08	5.64093	7.31281e-13	5.43514	4.48306e-15	1.30033	1.39791	1.26075	1.06533	1.24552	1.41482	1.2724	1.22213	5.30157	4.8314	3.51227	3.85278	4.04924	5.11119	4.48448	3.4013	7.05295	7.051	6.93389	7.02396	8.69478	7.45676	6.43931	6.76742	7.29107	6.84648	7.76521	6.30944	6.84396	6.88062	6.61456	6.774
glucose 2	205	19.6804				#DIV/0!	#DIV/0!	#DIV/0!	0.0105789	#DIV/0!	8.33145e-06	0	0	0	0	0	0	0	0	0	0	0	0	0	0	0	0	1.54799	0	1.54511	0	0	0.365289	1.41757	1.37371	1.82517	2.05331	2.39005	2.13731	0	2.05524	1.91075	2.17083
D-Fructose 1,6-bisphosphate 2	73	19.7245				0	0.00578908	0	0.00578908	0	0.00578908	5.79279	5.42965	4.92948	0	0	0	3.04282	5.14783	0	0	0	0	0	0	0	0	0	0	0	0	0	0	0	0	0	0	0	0	0	0	0	0
Citraconic acid 4	259	19.8699				#DIV/0!	#DIV/0!	#DIV/0!	0.0196806	#DIV/0!	0.000543838	0	0	0	0	0	0	0	0	0	0	0	0	0	0	0	0	1.52069	1.74321	1.48424	0	0	0	0	1.47546	1.49328	0	0	1.91354	2.0968	1.69398	1.71923	2.09591
mannitol	206	19.912	1			1.16798	0.480819	0.489462	0.00374506	0.566959	0.00435041	0.745016	0.827048	0.606676	0.252836	0.817328	0.773646	0.654783	0.560932	0.308983	0.492551	0.938432	1.23967	0.6523	0.358754	1.33444	0.793046	0.343555	0	0.314713	0.502185	0.37735	0.583636	0.362522	0.0799683	0.322935	0.454414	0.563517	0.20982	0.564092	0.354825	0.236766	0.263515
D-erythro-sphingosine 1	204	20.3663				#DIV/0!	#DIV/0!	#DIV/0!	0.0197631	#DIV/0!	1.15654e-05	0	0	0	0	0	0	0	0	0	0	0	0	0	0	0	0	1.11406	1.02256	1.14378	0	0	0	0	0.939731	1.62007	1.22101	1.29467	1.40762	1.51727	1.25934	0	1.11121
Allylmalonic acid	73	20.4353				#DIV/0!	#DIV/0!	#DIV/0!	#DIV/0!	#DIV/0!	0.000646684	0	0	0	0	0	0	0	0	0	0	0	0	0	0	0	0	0	0	0	0	0	0	0	0	2.04919	2.93766	2.82245	3.13654	0	0	2.8316	2.07885
thymidine 3	159	20.5379				2.99194	0.0550419	2.76505	0.0769309	2.92245	0.00479253	0.14255	0	0.22884	0.0836633	0	0	0.0934366	0.199002	0.426756	0	0.495377	0.373102	0.480633	0	0.460585	0	0	0.372312	0.471424	0.367773	0	0.553559	0.301782	0	0.192942	0.323478	0.333789	0.338703	0	0.359355	0.31139	0.324852
Diglycerol 1	71	20.6277	1.21	1.84	3.01	1.32726	9.98662e-05	1.98946	1.55863e-07	3.47789	3.0162e-15	55.7404	55.7864	57.9543	43.1142	53.1359	58.3747	54.8142	59.5937	62.3717	70.7613	78.2388	73.2168	83.1312	60.3558	76.5778	77.369	109.684	109.801	118.186	115.715	72.843	117.358	110.119	118.699	180.427	180.161	199.936	204.029	196.259	186.822	183.032	194.436
maleic acid	136	20.7695				#DIV/0!	0.334282	#DIV/0!	0.00554226	#DIV/0!	8.74728e-06	0	0	0	0	0	0	0	0	0	0	0	0	0	0	0	0.508759	0.485121	0	0.537056	0.769214	0	0	0.491531	0.574086	0.511025	0.609973	0.572161	0.650799	0	0.574854	0.491219	0.578378
Maleimide	154	20.8559	1.25	1.12	1.49	0.386881	6.01393e-07	0.612908	1.60743e-08	0.282806	6.18677e-15	28.8949	30.8175	29.9437	26.063	30.822	30.3116	29.6714	30.8467	5.38463	13.2702	15.696	14.6065	16.8611	12.5904	0	13.4256	19.8682	20.2054	19.5515	16.2328	14.0798	20.5781	16.6035	18.3672	8.20573	7.9598	7.96197	9.27854	9.65384	8.03163	8.19135	7.84698
palmitic acid	57	20.9826	1.12	1		7.39189	0.00239444	4.36006	2.12676e-05	2.03491	0.00903722	2.36291	2.22333	2.15362	3.56309	2.49748	2.62025	2.51783	2.20414	35.3368	11.2381	10.4609	20.4589	8.15733	39.8127	12.7718	10.6559	9.60174	6.8481	10.9416	12.832	19.0257	9.9616	7.3848	11.2276	4.18413	1.75499	6.28382	6.81592	8.75516	4.53712	2.23214	6.42521
Vanillylmandelic acid	152	21.0051				#DIV/0!	#DIV/0!	#DIV/0!	0.0851832	#DIV/0!	0.000404141	0	0	0	0	0	0	0	0	0	0	0	0	0	0	0	0	0	0.759646	1.92303	0	0	0	0	2.11332	1.98798	4.47327	1.80818	4.18768	0	2.06276	4.19345	1.77807
Octadecanol	96	21.1102				#DIV/0!	#DIV/0!	#DIV/0!	0.000482838	#DIV/0!	9.61621e-06	0	0	0	0	0	0	0	0	0	0	0	0	0	0	0	0	0.318069	0.366702	0.352119	0.322884	0	0	0.32146	0.278859	0.415723	0.316246	0.396079	0.455273	0	0.436839	0.420136	0.407473
pentadecanoic acid	96	21.2783				#DIV/0!	0.00142164	#DIV/0!	8.17719e-07	#DIV/0!	0.000154515	0	0	0	0	0	0	0	0	2.09287	0.312726	0.56802	1.02346	0.46542	1.83395	0.428429	0.813681	0.959948	0.729622	1.04832	1.56952	1.74017	1.0692	0.705478	0.960403	0.538562	0.136233	0.742323	0.769957	1.11686	0.561352	0.155632	0.80395
D-(glycerol 1-phosphate)	211	21.5187				7.30306	1.40863e-10	6.82682	1.58405e-10	5.4851	0.000141429	1.0695	0.50072	0.705807	0	1.02602	1.12653	0.772511	0.979003	5.09691	6.57276	6.30107	4.41768	5.3333	5.28702	6.3763	5.74853	6.18834	5.80917	4.39249	4.72756	4.87533	6.08991	5.29386	4.81365	3.07002	3.50227	4.05814	4.36145	8.67742	2.89855	3.57592	3.75465
N-Acetyl-beta-D-mannosamine 3	205	21.6112				0.506863	0.00650668	0.706827	0.0215834	0.288986	2.20653e-07	2.8952	3.18676	2.58943	2.29222	3.01153	3.05375	2.82399	2.73902	2.02548	0	2.33697	0	2.65897	0	2.09895	2.33062	0	2.528	2.14033	2.49959	1.70214	2.51115	2.06711	2.52026	1.03561	1.05138	0.912553	1.53237	0	1.03583	0	0.961002
spermine 1	116	21.7104				0	0.00345933	0	0.00345933	0	0.00345933	0	0.557228	0.751389	1.54284	0.842399	0.578307	0.610309	0	0	0	0	0	0	0	0	0	0	0	0	0	0	0	0	0	0	0	0	0	0	0	0	0
Glucose-1-phosphate	218	21.7923				0.271233	0.0443955	0	0.00280473	0	0.00280473	0	0.492475	0.310235	0.892351	0	0.57931	0.377058	0.365035	0	0.348743	0	0.469423	0	0	0	0	0	0	0	0	0	0	0	0	0	0	0	0	0	0	0	0
phloroglucinol	73	21.8206				#DIV/0!	#DIV/0!	#DIV/0!	0.00430414	#DIV/0!	4.04934e-08	0	0	0	0	0	0	0	0	0	0	0	0	0	0	0	0	2.23286	1.91768	2.21387	0	0	2.11183	2.01521	0	1.95777	2.15872	2.27782	3.02247	4.01489	2.46741	2.13727	2.32754
D-erythro-sphingosine 1	73	22.0122				#DIV/0!	#DIV/0!	#DIV/0!	0.0213976	#DIV/0!	0.0198111	0	0	0	0	0	0	0	0	0	0	0	0	0	0	0	0	2.50617	3.21274	0	0	0	0	3.43851	3.82433	3.72941	4.57185	0	0	0	4.26385	4.54267	0
3-Hydroxynorvaline 2	131	22.3059				2.78297	0.00855481	1.51293	0.0395258	0.614561	0.123342	0.816335	0.788046	0.80488	0.957876	0.857641	0.755501	0.830512	0.833302	4.38348	1.91304	0	3.05021	1.62445	3.71418	1.82592	1.97901	1.40533	1.41603	1.29786	1.72128	0	1.2991	1.35369	1.55875	0.955147	0	1.08706	0.929981	0	1.11102	0	0
cis-1,2-Dihydronaphthalene-1,2-diol	191	22.3778				#DIV/0!	0.152258	#DIV/0!	0.000793097	#DIV/0!	0.00670858	0	0	0	0	0	0	0	0	0.585988	0	0.464371	0	0	0	0	0	1.20973	0.796497	0.912338	0	0	0.942232	0.614323	0.913059	0	1.00691	0	0	1.48352	1.01531	0.76593	0.856617
4-Hydroxybenzyl cyanide	86	22.5171				#DIV/0!	#DIV/0!	#DIV/0!	0.334282	#DIV/0!	0.00127248	0	0	0	0	0	0	0	0	0	0	0	0	0	0	0	0	0	0	0.0610484	0	0	0	0	0	0.199694	0.140225	0.0978076	0	0	0.151921	0.24257	0.197409
2,4-diaminobutyric acid 4	128	22.6913				#DIV/0!	#DIV/0!	#DIV/0!	0.334282	#DIV/0!	0.00711295	0	0	0	0	0	0	0	0	0	0	0	0	0	0	0	0	0.17597	0	0	0	0	0	0	0	0.324139	0.15048	0.367571	0	0	0.336374	0	0.346369
heptadecanoic acid	145	22.7934				#DIV/0!	0.00289347	#DIV/0!	6.77953e-05	#DIV/0!	0.00132787	0	0	0	0	0	0	0	0	1.93865	0.304268	0.733629	1.00515	0.595417	1.8557	0	0.625105	0.649006	0.481857	0.745789	1.07954	0	0.727337	0.511576	0.894629	0.395215	0	0.702914	0.716413	0.993365	0.509435	0	0.669043
fumaric acid	245	22.8319				#DIV/0!	#DIV/0!	#DIV/0!	0.0601238	#DIV/0!	6.79428e-06	0	0	0	0	0	0	0	0	0	0	0	0	0	0	0	0	0	0.702321	0	0	0	0	0.621344	0.646336	1.50634	1.52238	1.63748	1.43521	0	1.52022	1.41987	1.5246
kyotorphin 1	158	23.0048				1.74031	0.401907	2.24404	0.0933903	1.92248	0.0713057	0	0	0.16171	0.242863	0.129423	0.215077	0.10701	0	0	0	0.402927	0	0	0.582049	0.0924302	0.412445	0.422192	0.346137	0.333464	0	0	0.320338	0.0717172	0.427231	0.210773	0.133023	0.237537	0.293173	0	0.291077	0.171652	0.308563
kyotorphin 1	130	23.0125				2.61638	0.000540539	2.06967	1.78099e-08	1.39085	5.96548e-05	0.983728	0.876714	0.883041	1.21509	0.906111	1.2383	0.996686	0.873816	3.94458	1.69312	1.82241	3.11705	1.88064	4.21878	2.093	2.09207	1.82003	2.03318	1.99297	2.48833	2.28444	1.9166	2.02338	1.94357	1.30854	1.34434	1.49568	1.23468	1.62347	1.38383	1.41062	1.28876
Galactinol 3	259	23.3087				0	0.267543	19.0863	0.00724941	43.1147	4.01315e-10	0.0458275	0	0	0	0	0	0.00654679	0	0	0	0	0	0	0	0	0	0.210461	0	0.206086	0	0	0.236161	0.179724	0.167201	0.248779	0.248144	0.276518	0.288544	0.396048	0.252117	0.281129	0.266821
Diglycerol 1	73	23.6227				0.811538	0.835007	4.13513	0.0309901	5.79227	0.000395061	0	0.406457	0.355834	0	0.668121	0.972183	0.343228	0	0	0	0	0	0	0	0	2.22834	2.21683	1.77814	2.26387	0	0	2.12951	0	2.96598	1.60977	2.81362	1.88635	2.13603	0	3.00244	1.85547	2.60087
glutamine 1	203	23.839				#DIV/0!	0.213328	#DIV/0!	0.0598403	#DIV/0!	0.150666	0	0	0	0	0	0	0	0	0	0	0	0.253068	0.0780368	0	0	0	0	0.449428	0	0.475872	0	0.440662	0	0	0	0	0	0.626621	0	0	0	0.7413
cycloleucine 1	156	23.8427		1.09	1.44	1.79795	0.00010196	5.03267	1.11854e-06	8.02719	6.31789e-12	3.01859	2.99508	2.79274	1.90412	2.68255	3.16137	2.75649	2.741	3.9495	4.65829	5.72237	4.72819	6.74547	3.77966	4.00908	6.05577	17.4996	16.5286	12.9842	12.9178	5.776	17.074	15.7724	12.4274	24.6609	19.8568	24.6983	20.4401	18.9817	24.7162	19.6234	24.0377
9-Fluorenone 1	81	23.8882				#DIV/0!	0.00312221	#DIV/0!	6.47096e-05	#DIV/0!	0.0654227	0	0	0	0	0	0	0	0	9.11378	2.52561	3.33565	3.13645	0	9.17998	2.61687	3.07331	3.05434	0	2.09716	2.83627	2.19226	3.19197	1.25031	2.10094	0	0	0	1.4778	1.50916	0	0	0.991084
L-homoserine 1	218	23.9519			1.03	0.231813	2.92816e-14	0.434791	1.42465e-12	0.341669	7.25603e-13	8.93925	9.63307	9.08696	8.54361	10.1412	9.08483	9.32898	9.87396	2.04602	2.7105	2.08108	1.73613	1.85629	2.56163	2.56938	1.73954	3.75787	4.17933	3.8114	4.45776	4.42807	4.4256	3.47688	3.91231	3.08021	2.87581	3.03618	2.90735	4.3012	2.81452	3.35168	3.1324
D-(glycerol 1-phosphate)	188	24.2036	1.09		1.34	9.46017	5.81525e-12	11.9942	2.07974e-05	14.1294	1.34643e-06	1.25729	1.1238	1.42852	0.784382	1.17638	1.26223	1.25895	1.78005	10.2743	11.2471	12.8094	11.2645	14.621	10.7825	11.4736	12.8067	15.5022	17.0827	18.8611	18.2051	0	15.8263	16.3602	18.9631	21.51	19.5935	18.7596	17.4542	4.02461	22.87	19.8286	18.2649
xanthine	100	24.2601				0	2.61713e-05	0	2.61713e-05	0	2.61713e-05	0.331215	0.303857	0.226228	0	0.326424	0.204394	0.229784	0.216369	0	0	0	0	0	0	0	0	0	0	0	0	0	0	0	0	0	0	0	0	0	0	0	0
luteolin	144	24.308				#DIV/0!	#DIV/0!	#DIV/0!	0.334282	#DIV/0!	0.0382626	0	0	0	0	0	0	0	0	0	0	0	0	0	0	0	0	0	0	0.434157	0	0	0	0	0	0.125205	0.29374	0.203664	0	0	0.103798	0	0
stearic acid	145	24.3528				3.28955	0.0149639	2.09861	1.79037e-05	0.885326	0.50947	1.55529	1.64758	1.40909	2.15756	1.60095	1.78259	1.70035	1.74942	11.4286	0.963532	3.53332	6.11511	2.77437	11.7302	4.0736	4.12842	3.33768	2.38736	3.63211	3.66935	4.96588	3.72509	2.7012	4.12839	1.2312	0	1.84764	1.94529	2.60688	1.42314	1.02698	1.96183
Threitol	204	24.393				1.71205	0.0225013	4.85415	8.30226e-13	5.95147	2.23285e-12	0.928784	0.923879	0.87638	0.546265	0.841593	0.769324	0.85544	1.10186	2.21484	1.47849	1.6721	1.89509	1.59424	0	1.55479	1.30693	4.34733	3.44639	4.18964	4.48468	4.51572	4.29524	3.92797	4.01249	4.50121	4.92112	5.29921	5.12813	6.21819	4.85293	4.91962	4.88862
glucose-6-phosphate 2	89	24.4647				0.199743	1.69034e-07	0.237419	1.28281e-07	0.418219	7.28534e-06	0.66338	0.652636	0.492854	0.613266	0.664558	0.781222	0.64189	0.625316	0	0	0.0813773	0.297061	0.142361	0	0.189998	0.314907	0.0774196	0.157732	0.295768	0.172074	0	0	0.226036	0.290147	0.444115	0.102127	0.371497	0.27627	0.307128	0.266531	0.0538723	0.326066
fructose-6-phosphate	299	24.5661				0.126322	6.29487e-11	0.100983	4.81147e-13	0.167303	8.50448e-14	5.4606	5.83374	5.0924	4.7759	5.69539	5.6996	5.32923	4.74698	0	0	0.734945	1.30518	0.6482	0	1.24027	1.45699	0.721985	0.838598	0.687585	0	0	0.673827	0.656961	0.726316	0.779012	0.68177	1.00783	0.922936	1.05185	0.79809	0.983745	0.907539
linoleic acid	67	24.6084	1.7	1.24		6.3501	0.00293477	2.6962	0.00024835	1.08999	0.701806	9.64334	10.601	10.4849	17.2532	10.9793	10.4442	11.469	10.877	146.489	41.9169	44.3555	83.6955	34.4326	147.688	41.9518	42.1056	27.3396	18.2113	32.8982	41.2156	50.2376	26.9064	17.6424	32.9309	10.6753	3.02671	16.5113	17.7294	22.2666	10.3328	2.71744	16.7488
linoleic acid	72	24.6142				0.580753	0.626531	2.31337	0.435699	0	0.123718	0.662144	0	0	1.44374	0	0	0.30084	0	0	0	0	0	0	0	1.39771	0	0	0	0	0	0	2.60665	0	2.96099	0	0	0	0	0	0	0	0
3-Hydroxynorvaline 2	56	24.7208				2.27863	0.184589	8.6551	4.85836e-05	16.5107	3.13185e-09	0	0.43535	0.390253	0	0.350359	0	0.230837	0.439899	0	0	1.04898	0.987501	1.08186	0	0	1.08959	2.49058	2.61624	1.97989	1.93302	0	2.47047	2.23043	2.26273	4.75889	3.54922	3.98167	3.60018	2.42533	4.75944	3.56261	3.85292
2-Monopalmitin	299	24.7506				#DIV/0!	0.0849117	#DIV/0!	0.00109619	#DIV/0!	0.0283044	0	0	0	0	0	0	0	0	0	0	0.475225	0	1.17108	0	0	1.31958	0.933988	1.34701	0	0.537154	0	1.00901	1.06455	0.871068	0.18681	0.174707	0	0	0.595196	0.181086	0.625348	0
glucose-6-phosphate 1	211	24.8338				0.436693	1.40357e-09	0.213455	1.54639e-10	0.140494	2.39596e-08	5.65259	5.70636	4.59061	4.69514	5.06493	5.9947	5.23333	4.92896	1.92378	1.96921	2.98311	2.29925	2.31462	2.26847	2.2727	2.25172	1.34423	1.53031	1.19941	1.58514	0	1.01744	1.04134	1.21878	1.88037	1.77922	2.22242	0	0	0	0	0
beta-Mannosylglycerate 1	204	24.9376				0.247277	0.0229967	2.34179	0.0830886	6.1523	9.32391e-12	0.47956	0.306393	0.279679	0	0.345219	0.393393	0.304642	0.32825	0.602648	0	0	0	0	0	0	0	1.24056	0	0	1.10837	0	1.27594	1.21481	0.867576	1.76943	1.97352	2.1622	1.7864	2.07246	1.72495	1.77412	1.73092
glucose-6-phosphate 2	73	25.0017				#DIV/0!	0.0614148	#DIV/0!	0.0570671	#DIV/0!	0.00516381	0	0	0	0	0	0	0	0	0	0	4.80417	0	0	0	5.72617	6.11631	2.26975	2.1917	2.12421	0	17.8301	3.58984	2.25828	2.74104	4.10664	3.09378	4.82481	4.54962	0	0	0	4.96149
Gluconic lactone 2	89	25.0039				0.458061	0.533095	0.0159233	0.254109	0	0.246779	0	2.99651	0	0	0	0	0.44544	0.121576	0.520611	0.222075	0	0.480322	0	0.409304	0	0	0	0	0	0	0	0	0.0567432	0	0	0	0	0	0	0	0	0
Allo-inositol	299	25.1983				2.10485	0.105652	2.69913	0.00168226	3.82803	2.42094e-08	0.856166	0.829913	0.992885	1.05857	0	0.88139	0.793776	0.93751	0	0	2.89837	2.88911	2.45282	0	2.4004	2.72554	2.03008	2.31799	2.87941	2.63583	0	2.0009	2.43875	2.83708	3.06701	3.24489	3.38017	3.38498	1.94474	3.19614	3.05008	3.04075
MALONAMIDE 1	131	25.3308				0.820318	0.641281	0.290605	0.00650854	0.0415427	3.37169e-05	1.21058	0	1.4273	1.85594	1.27642	1.37365	1.24401	1.56416	3.08095	0	0.654417	1.08843	0.692885	2.64716	0	0	0	0	0.681848	0	1.51636	0	0	0.693908	0	0	0	0	0	0	0	0.413435
Sedoheptulose	259	25.4587				#DIV/0!	0.000529288	#DIV/0!	6.45621e-16	#DIV/0!	8.56973e-06	0	0	0	0	0	0	0	0	0	0.939965	1.11038	1.06601	1.30748	1.19544	0	1.30086	2.7859	2.68015	2.82882	3.02055	2.49982	2.50711	2.6991	2.96852	0.85984	0.722106	0.843337	0.769939	0	0.668042	0.854935	0.810383
1,2,4-Benzenetriol	144	25.6733				1.11293	0.741809	1.37495	0.183609	0.952652	0.838996	0.413553	0.287097	0.177891	0	0.290658	0.362815	0.260614	0.292282	0.653452	0	0.285272	0.398678	0.297739	0.325949	0	0.359266	0.404375	0.35742	0.355102	0.430217	0	0.409241	0.405108	0.505185	0.355385	0.309204	0.325544	0.207974	0	0.225951	0.261908	0.300228
tryptophan 1	203	25.6956				0.0363204	1.025e-14	0.232905	1.09972e-09	0.178182	7.42099e-13	3.93743	4.05385	4.1786	3.94428	4.40398	3.82752	4.08588	4.2555	0	0	0.66553	0	0.521678	0	0	0	1.24897	1.14082	1.38107	1.34414	0	1.40536	1.0926	0	0.691193	0.776624	0.744933	0.904894	1.21206	0	0.653566	0.840986
creatine degr	299	25.7653				#DIV/0!	0.000567597	#DIV/0!	0.150485	#DIV/0!	0.000511086	0	0	0	0	0	0	0	0	0	0	0.940713	1.32156	0.977136	0.983516	0.978309	1.18023	0	0.546899	0	0	0	0	0.641264	0	0.909188	0.915403	1.13666	1.08892	0	0.924117	0	1.14617
6-phosphogluconic acid	73	25.7711	1.7	1.73	1.87	0	2.08326e-15	0	2.08326e-15	0.0485271	2.34693e-13	44.8209	47.2999	42.7868	36.92	39.5921	44.882	42.8272	43.4888	0	0	0	0	0	0	0	0	0	0	0	0	0	0	0	0	0	0	0	5.99242	0	0	4.65375	5.98007
Methyl Phosphate	129	25.797				#DIV/0!	0.170719	#DIV/0!	0.0015806	#DIV/0!	0.00951938	0	0	0	0	0	0	0	0	0	0	0	0	1.02183	1.89192	0	0	0	1.11735	1.41441	1.64097	0	0.966645	0.535525	1.11644	0.846433	0	0	1.17832	0.342152	1.08255	0	1.05304
22-Ketocholesterol	115	25.8812				#DIV/0!	0.154435	#DIV/0!	0.0651547	#DIV/0!	0.152176	0	0	0	0	0	0	0	0	1.53181	0	0	0	0.474045	0	0.268271	0	0	0	0.660074	0	1.63083	0	0.398828	0.507939	0	0	0	0.521345	0	0	0	0.414347
22-Ketocholesterol	173	25.8819		1.07	1.03	#DIV/0!	0.000976034	#DIV/0!	1.15066e-08	#DIV/0!	4.68544e-08	0	0	0	0	0	0	0	0	17.7096	5.31048	5.03301	8.37173	4.23878	17.9813	4.73148	5.31308	9.00042	6.95726	9.64677	11.7161	13.8683	8.86642	7.06977	9.63985	6.57306	3.98198	7.41279	7.42989	8.63719	6.47279	3.73983	7.26352
Purine riboside	259	25.9061				#DIV/0!	0.334282	#DIV/0!	0.00677523	#DIV/0!	0.216006	0	0	0	0	0	0	0	0	0	0.824114	0	0	0	0	0	0	0.877569	0	1.08755	1.54061	0	0	0.808455	0.982932	0	0.689367	0	0	2.3118	0	0	0
L-dopa 2	218	25.9731				0	0.00756021	0	0.00756021	0	0.00756021	0.238468	0.215476	0	0.778445	0.624613	0.259763	0.302395	0	0	0	0	0	0	0	0	0	0	0	0	0	0	0	0	0	0	0	0	0	0	0	0	0
D-erythro-sphingosine 1	204	26.0216				1.32121	0.43114	4.69342	2.84744e-12	1.13314	0.702028	0.475445	0.420476	0.508874	0.313087	0.602876	0.504551	0.478035	0.520933	1.18073	0	0	1.00077	0.977997	0	0.889097	1.00407	2.40177	2.24195	2.19175	1.91456	2.59476	2.3279	2.2398	2.03644	0.82589	0.886228	0	0.739788	0	0.929628	0.951902	0
erythrose 4-phosphate 2	101	26.1086				0	8.83332e-08	0	8.83332e-08	0	8.83332e-08	0.466444	0.441076	0.180106	0.269982	0.281482	0.381515	0.334288	0.319408	0	0	0	0	0	0	0	0	0	0	0	0	0	0	0	0	0	0	0	0	0	0	0	0
Galactinol 3	205	26.2826				1.08697	0.759408	1.5272	0.365718	2.33854	1.7158e-05	0.562762	0.721964	0.351681	0.225521	0.421056	0.271518	0.42041	0.388368	0.585026	0.763003	0.600279	0	0.517342	0	0.580324	0.609814	1.03338	0.096764	1.21114	0	1.47594	1.24099	0.0782099	0	0.952762	0.919424	1.26984	0.922965	0.936526	1.26542	0.703104	0.895129
Glucose-1-phosphate	217	26.3739				#DIV/0!	0.0210684	#DIV/0!	0.061021	#DIV/0!	0.150471	0	0	0	0	0	0	0	0	0	1.60273	1.30606	0	1.10814	0	0	1.25337	0.735467	0.903584	0	0	0	0	0	0.78423	0	0.730372	0	0	0	0.623341	0	0
L-dopa 2	218	26.5454				0	2.98859e-09	0	2.98859e-09	0	2.98859e-09	0.324522	0.673876	0.436928	0.594062	0.524583	0.452913	0.493231	0.445734	0	0	0	0	0	0	0	0	0	0	0	0	0	0	0	0	0	0	0	0	0	0	0	0
maltotriose 1	191	26.7257				1.42061	0.000517809	1.66319	2.22267e-05	1.31797	0.00326264	4.64073	3.59753	3.85801	4.10403	3.10756	4.66809	3.95385	3.701	6.64258	5.5516	4.92465	5.60689	4.19661	6.7521	6.31991	4.94073	6.03899	6.48717	6.27124	5.20992	8.95602	6.57818	6.31453	6.75198	5.02564	5.79178	4.42591	4.3622	6.8019	4.91005	5.82177	4.5493
D-erythro-sphingosine 1	204	26.8522				99.8521	0.000518007	58.875	9.39013e-06	46.07	1.73144e-07	0	0	0.128387	0	0	0	0.018341	0	3.50144	1.6085	1.67211	0	1.33119	3.4021	1.76851	1.36727	1.27666	1.27197	1.12408	1.36019	0	1.25469	1.20317	1.14786	0.717848	0.662002	0.929155	0.909285	1.32461	0.673287	0.574598	0.96899
Vanillylmandelic acid	151	26.9001				#DIV/0!	#DIV/0!	#DIV/0!	0.0611006	#DIV/0!	4.00126e-15	0	0	0	0	0	0	0	0	0	0	0	0	0	0	0	0	0	0.479445	0.596295	0	0	0	0.526232	0	0.806324	0.695545	0.627865	0.75549	0.670526	0.664371	0.69693	0.692646
Leucrose 2	218	26.9328				2.18234	1.80506e-06	2.4542	8.80427e-13	1.78439	4.18872e-09	0.512266	0.485143	0.526994	0.463029	0.605849	0.595115	0.539802	0.590219	0.929027	1.30868	1.05653	1.18183	1.09918	1.6592	1.16062	1.02919	1.37169	1.28058	1.24245	1.34937	1.42275	1.37215	1.35878	1.20051	0.828273	1.07944	1.00133	0.886698	0.984178	1.00691	0.973344	0.94557
11-beta-prostaglandin-F-2-alpha 1	191	27.0248				#DIV/0!	0.000500535	#DIV/0!	4.50923e-10	#DIV/0!	7.59174e-12	0	0	0	0	0	0	0	0	36.2164	11.9811	11.3717	20.3357	9.63969	38.5484	11.902	11.1352	5.16824	5.12698	6.05702	7.08318	7.58203	5.79449	4.16244	6.15455	3.41067	3.35157	4.43464	3.9315	3.5623	2.86972	3.18453	3.29199
3-Hydroxypropionic acid 4	299	27.0355				#DIV/0!	0.062559	#DIV/0!	0.0193934	#DIV/0!	0.00437379	0	0	0	0	0	0	0	0	0	0	1.42011	1.62677	1.18737	0	0	0	0.99172	0.908342	1.03142	0.973723	0	0	0	0	1.13014	1.1638	0	1.26055	0	1.25469	0	1.38175
glucose-6-phosphate 2	89	27.0496				0	4.18281e-08	0.0550558	5.15655e-07	0.0369653	1.63623e-07	0.79246	0.82662	0.677535	1.17455	0.633357	1.23876	0.860653	0.681292	0	0	0	0	0	0	0	0	0	0.379071	0	0	0	0	0	0	0	0.254514	0	0	0	0	0	0
maltotriose 1	204	27.1135	1.07		1.39	8.88939	1.41343e-09	23.5394	4.32978e-15	14.908	1.55432e-11	3.02765	1.05554	0.997992	2.75684	0	0	1.25608	0.954534	11.192	12.3312	10.1262	9.44078	9.87492	12.5291	14.1219	9.71013	29.5434	27.9529	28.8874	29.5554	34.166	29.4086	27.9092	29.1164	19.238	18.8531	17.6681	16.3716	23.5007	19.5715	18.2649	16.3375
Galactinol 3	203	27.2217				1.16297	0.817692	1.73053	0.684488	1.4066	0.43691	0.0867324	0.00630275	0.0767699	0	0	0.0370722	0.0365906	0.0492572	0	0.138377	0.14059	0	0	0	0.061462	0	0	0	0	0	0	0.506571	0	0	0.0879332	0.0588839	0.0596782	0.0943568	0	0	0.0931868	0.0177094
Leucrose 2	204	27.2744				2.74811	0.000116816	2.73932	1.41771e-05	2.43628	0.000100741	0	2.92092	2.91114	0	2.8558	0.928404	1.82411	3.15252	6.51056	6.56757	4.41158	4.42672	4.09838	5.26473	5.03801	3.78537	5.35987	4.9546	4.47737	5.10707	5.43979	4.71871	4.89789	5.01933	4.16974	4.33687	4.69585	4.38269	5.03228	4.13176	4.16596	4.63721
11-beta-prostaglandin-F-2-alpha 2	191	27.3403				#DIV/0!	0.148914	#DIV/0!	0.00683551	#DIV/0!	0.0129548	0	0	0	0	0	0	0	0	0	0	0	1.29729	0	1.28072	0	0	0	0.91011	0.559073	0	0	0.893831	0.600082	1.0839	0	0.80731	1.04245	1.1582	0	0.264969	0	0.624954
2-amino-2-methylpropane-1,3-diol 1	218	27.5414				0	1.19295e-08	0	1.19295e-08	0	1.19295e-08	0.609418	1.19286	0.970884	1.19984	1.25808	0.688686	0.986352	0.984691	0	0	0	0	0	0	0	0	0	0	0	0	0	0	0	0	0	0	0	0	0	0	0	0
3-Hydroxynorvaline 2	144	27.5665				2.05913	0.318251	1.34268	0.527943	0	0.00138637	0.380407	0.384866	0.500048	0.768806	0	0	0.365356	0.523365	2.23786	0	0.67653	0	0	2.44644	0	0.657702	1.03851	0.424785	0.84779	0	0	1.17264	0.44071	0	0	0	0	0	0	0	0	0
Galactinol 3	191	27.6003				1.57317	0.119154	2.53189	0.00127792	1.65048	0.00241283	1.20171	1.04714	0	0.918162	0.777429	1.10207	0.875331	1.08081	2.5422	1.26817	1.2958	0	0.979007	2.13923	1.61541	1.17656	2.2793	2.67889	2.7983	0.906445	0.77816	2.78249	2.77786	2.72847	1.37458	1.75761	1.29603	1.61647	1.34521	1.16013	1.69348	1.3142
Alizarin	130	27.673				8.26795	0.0360043	4.23148	0.0479099	0.230118	0.289793	0	0	0.0507161	0.166391	0	0	0.0310153	0	0.612729	0	0	0.361983	0	0.624421	0.0980177	0.354315	0.259677	0.195308	0.278699	0	0	0.177205	0	0.139037	0	0	0	0	0	0.0570974	0	0
Threitol	305	27.8473				#DIV/0!	#DIV/0!	#DIV/0!	#DIV/0!	#DIV/0!	0.000811467	0	0	0	0	0	0	0	0	0	0	0	0	0	0	0	0	0	0	0	0	0	0	0	0	0	0.70456	0.645489	0	1.0763	0.780417	0.641839	0.66605
2-Monoolein	190	27.9247				0.808149	0.834522	1.56313	0.621602	0.386329	0.223322	0	11.1628	0	11.3587	0	10.2081	4.67567	0	0	0	0	0	30.069	0.160124	0	0	0	0	24.9234	0	0	0	33.5459	0	7.87239	0	0	6.57839	0	0	0	0
4-Hydroxybenzyl cyanide	190	27.9274				0	0.267543	0.203254	0.385572	1.43863	0.751943	0	0	0	0	0	0	1.54067	10.7847	0	0	0	0	0	0	0	0	2.50518	0	0	0	0	0	0	0	0	5.09074	12.6409	0	0	0	0	0
trehalose	191	27.9311	8.31	8.55	8.17	0.386436	1.43865e-09	0.375555	2.81966e-10	0.562067	2.53126e-08	2881	2892.32	2879.95	3756.75	2841.11	2852.57	3003.05	2917.63	925.33	1001.29	1417.58	1130.46	1412.22	956.289	1042.87	1397.84	1142.22	1265.15	1190.51	1013.66	844.466	1134.24	1248.99	1183.24	1713.47	1691.22	1807.01	1780.51	1381.19	1717.19	1687.19	1725.51
N-Acetyl-5-hydroxytryptamine 1	102	27.9462				#DIV/0!	0.334282	#DIV/0!	0.150402	#DIV/0!	0.334282	0	0	0	0	0	0	0	0	0	0	0	0	1.21622	0	0	0	0	1.43835	0	0	0	0	0	1.23195	0	0	0	0.197385	0	0	0	0
trehalose	203	27.9601				0.188647	0.0553109	0.197565	0.0601568	0.710827	0.560688	116.052	24.703	142.578	0	0	20.0967	59.8664	115.635	90.3487	0	0	0	0	0	0	0	0	94.5229	0	0	0	0	0.0971123	0	111.814	0	0	0	0	112.944	0	115.679
Farnesal 2	80	28.111				#DIV/0!	0.334282	#DIV/0!	1.61653e-05	#DIV/0!	0.0102742	0	0	0	0	0	0	0	0	0	0	0	0	0	0	0	0.31819	0.4014	0.363176	0.587786	0.506873	0	0.437789	0.40722	0.460933	0.198561	0	0.437086	0.319234	0	0.277759	0	0.15814
Galactinol 3	245	28.1783				0	0.267543	1.87533	0.498764	3.78279	0.0839744	0	0	0.121823	0	0	0	0.0174032	0	0	0	0	0	0	0	0	0	0	0.0837487	0.086654	0	0	0	0.0906919	0	0.173707	0.132261	0.0608785	0	0	0.0548602	0.0548674	0.0500866
Leucrose 2	191	28.4357				1.0347	0.586479	0.679092	0.00746452	0.597679	0.00560428	1.9823	2.0402	1.87497	1.70731	1.89726	1.81444	1.91261	2.07181	1.84779	1.77727	2.4469	2.17632	1.82588	2.19347	1.44082	2.12337	1.47224	1.2192	1.63242	1.57597	0	1.53152	1.35643	1.60295	1.21071	0.511691	1.77263	1.79609	0.558415	1.38353	0.147124	1.76485
cycloleucine 2	94	28.5549				#DIV/0!	0.334282	#DIV/0!	0.0820208	#DIV/0!	0.334282	0	0	0	0	0	0	0	0	0.17728	0	0	0	0	0	0	0	0	0	0.0564281	0.236591	0	0.0775939	0	0.0569582	0.100748	0	0	0	0	0	0	0
palatinitol 1	305	28.5941				#DIV/0!	#DIV/0!	#DIV/0!	#DIV/0!	#DIV/0!	0.0168584	0	0	0	0	0	0	0	0	0	0	0	0	0	0	0	0	0	0	0	0	0	0	0	0	0	0.0272866	0.0399423	0	0	0.0664896	0.114362	0.0747605
Gentiobiose 1	204	28.7663		2.66	2.1	#DIV/0!	#DIV/0!	#DIV/0!	7.7435e-06	#DIV/0!	8.30431e-15	0	0	0	0	0	0	0	0	0	0	0	0	0	0	0	0	0	159.126	182.819	158.113	185.951	179.298	158.039	182.594	57.2027	54.0424	53.877	48.5082	63.9537	58.696	54.3117	52.1196
Gentiobiose 1	205	28.8261				12.2012	0.183125	1.54092	0.734545	1.85057	0.38221	0	0.355015	0.936417	0.500209	0.953229	0.900384	0.520751	0	26.2552	24.5752	0	0	0	0	0	0	0	0	0	6.41947	0	0	0	0	0	0	0	0	2.73497	2.49469	0	2.47983
Gentiobiose 1	88	28.8276				#DIV/0!	0.334282	#DIV/0!	0.334282	#DIV/0!	0.150493	0	0	0	0	0	0	0	0	0	0	0	0	0	0	0	0.11762	0	0	0	0	0.181029	0	0	0	0	0	0.141179	0	0	0	0	0.1656
Gentiobiose 2	159	28.9266				#DIV/0!	#DIV/0!	#DIV/0!	0.0790089	#DIV/0!	0.173014	0	0	0	0	0	0	0	0	0	0	0	0	0	0	0	0	0	0	0.193247	0.111263	0	0.261935	0	0	0	0.101971	0	0	0	0	0.492765	0.0965189
Gentiobiose 2	204	28.9281	1.06			#DIV/0!	0.000512976	#DIV/0!	2.3405e-15	#DIV/0!	0.00424264	0	0	0	0	0	0	0	0	0	0	16.1058	13.4288	15.4215	19.0251	16.9743	15.7859	29.3821	26.8345	31.0986	25.7221	30.8373	30.0557	25.8787	29.6009	9.76141	9.71296	9.86811	8.86081	0	0	9.22418	0
phytosphingosine 2	205	29.4036				0.579236	0.515613	2.24666	0.387724	0	0.00131003	0.101809	0.209341	0.199623	0	0	0.124038	0.112078	0.149732	0	0	0.519355	0	0	0	0	0	0.326564	0	0	0	0	0.451612	0	1.23622	0	0	0	0	0	0	0	0
beta-Mannosylglycerate 1	204	29.41				62.0019	0.00247647	104.238	0.00306461	70.4281	4.37595e-05	0	0	0	0	0.42974	0	0.0613915	0	6.544	3.07073	1.3927	7.65318	1.42635	6.80376	3.5604	0	1.1512	13.7799	5.83667	6.37225	4.79441	0	13.4652	5.79489	6.22973	6.0312	2.90036	2.54257	1.84734	6.43759	6.22845	2.37225
D-erythro-sphingosine 1	204	29.6084				#DIV/0!	0.00581667	#DIV/0!	0.0157254	#DIV/0!	0.00482132	0	0	0	0	0	0	0	0	3.42657	2.57669	0	4.18729	0	3.2927	2.44419	0	0	6.51056	2.66709	2.72829	0	0	6.83321	2.7388	3.31188	3.06814	1.0746	1.2764	0	6.43759	3.00437	0.986185
adenosine	230	29.6531			1.04	0.561549	0.000158427	0.785621	4.20431e-06	0.490318	6.33945e-12	12.5363	12.9258	12.4142	10.793	11.7775	12.7867	12.3482	13.2041	0	7.54311	7.61273	7.28708	7.43345	9.44326	8.62436	7.52906	9.61343	9.08483	9.90888	9.37776	11.2101	9.9981	9.08648	9.32864	5.65357	5.71606	6.3991	6.49403	6.47065	5.96765	5.51448	6.22098
2-Monopalmitin	96	29.6802				#DIV/0!	0.00278392	#DIV/0!	7.3096e-06	#DIV/0!	0.000310219	0	0	0	0	0	0	0	0	0.869155	0	0.438059	0.428817	0.27488	0.756826	0.0817773	0.259563	0.253866	0.326904	0.330297	0.355828	0.0774718	0.339712	0.139101	0.405037	0.134838	0.0259169	0.159592	0.181844	0.219723	0.169901	0	0.213041
Methyl-beta-D-galactopyranoside	204	29.9078		1.2		17.8052	0.000116181	28.3828	9.25642e-08	4.43512	1.81104e-06	0	0.686649	0.613551	0.757115	0.506044	0.590651	0.54685	0.673938	10.7474	15.8352	6.71044	4.04092	4.29181	12.7378	16.3761	7.1545	20.5974	18.2112	12.113	10.336	12.9418	20.5166	17.9373	11.5155	2.8897	2.11342	1.93452	2.776	3.30943	2.89963	2.07954	1.40052
Dioctyl phthalate	149	30.0475				2.75935	0.0101129	1.62844	0.269153	0.416176	0.0211215	0.512432	0.692135	0.575424	0.961225	0.434554	0.468169	0.607114	0.605861	3.11366	0.921749	0.871464	2.11681	0.916252	3.21453	1.0403	1.20713	0	0	1.17953	2.00198	2.36113	1.11117	0	1.25539	0	0	0.662045	0.664027	0	0	0	0.695258
5,6-Dimethylbenzimidazole 2	203	30.0865				#DIV/0!	0.0617654	#DIV/0!	0.000988102	#DIV/0!	0.000538402	0	0	0	0	0	0	0	0	0	0	3.09057	0	2.3843	0	0	2.94559	0	1.46478	0	1.80033	2.55327	1.70402	1.45116	1.34198	1.06067	0	1.18505	1.1037	2.8042	1.0698	1.0985	1.31252
Glucose-1-phosphate	259	30.2466				#DIV/0!	#DIV/0!	#DIV/0!	9.56452e-06	#DIV/0!	0.000950608	0	0	0	0	0	0	0	0	0	0	0	0	0	0	0	0	0.56938	0.492964	0.48817	0.639275	0	0.586134	0.613808	0.511551	0	0.291812	0.302875	0.359506	0.850452	0.348873	0.296613	0.306862
Glucose-1-phosphate	217	30.5543				#DIV/0!	0.154083	#DIV/0!	0.00310121	#DIV/0!	9.8085e-06	0	0	0	0	0	0	0	0	1.53261	0	0	0	0	0	0	1.14671	1.2967	1.2147	1.41341	2.07524	5.80727	1.07308	1.12956	1.97109	1.7206	1.85297	1.84113	1.96042	4.36609	1.62087	1.90214	1.90657
fumaric acid	245	30.8769				#DIV/0!	#DIV/0!	#DIV/0!	0.151427	#DIV/0!	0.0248518	0	0	0	0	0	0	0	0	0	0	0	0	0	0	0	0	0	0	0.470335	0	0	0	0.384532	0	0.183839	0	0.292623	0	0	0	0.161963	0.246483
Monostearin	97	31.2457				#DIV/0!	8.26867e-05	#DIV/0!	4.86257e-09	#DIV/0!	0.000191988	0	0	0	0	0	0	0	0	2.52324	0.622898	1.07767	1.54845	0.764831	2.00509	0.942788	0.887349	1.21362	0.760985	1.31392	1.40505	1.24347	1.38094	0.751709	1.16387	0.988631	0.245627	1.85644	1.77186	1.65596	0.921719	0.26903	1.63814
Threonic acid	72	31.2484				#DIV/0!	0.104677	#DIV/0!	0.0334031	#DIV/0!	0.0223069	0	0	0	0	0	0	0	0	0	0	0.202742	0.497059	0	0	0	0.176883	0	0.302297	0.237711	0	0.312829	0	0.0984574	0	0.145237	0.0380061	0	0.10566	0	0.17673	0	0.279464
3-Hydroxynorvaline 2	116	31.3289				1.31605	0.800624	1.40758	0.616124	0	0.0171086	0.222655	0.0928046	0.13273	0	0	0.310259	0.10835	0	0	0	0	0	0	1.02498	0.115762	0	0	0	0.390346	0	0	0.501429	0	0.328313	0	0	0	0	0	0	0	0
Galactinol 3	243	31.5012				#DIV/0!	0.0204685	#DIV/0!	7.63267e-05	#DIV/0!	0.00412878	0	0	0	0	0	0	0	0	0	0	0.516417	0	0.677102	0	0.606795	0.524629	0.813149	0.685458	0.572214	0.242141	0	0.64442	0.753351	0.727196	0.23358	0.0979379	0.181982	0.102584	0	0.0555601	0	0.213755
Saccharic acid	220	31.758				#DIV/0!	0.0343324	#DIV/0!	0.0641432	#DIV/0!	0.00169378	0	0	0	0	0	0	0	0	0.860866	0	0	0.603751	0.336768	0	0	0.403809	0.372227	0	0.439155	0	0	0	0	0.296422	0.30192	0	0.550346	0.521134	0	0.335297	0.202323	0.465551
cytidine-monophosphate degr prod	259	31.9766				#DIV/0!	#DIV/0!	#DIV/0!	1.12069e-05	#DIV/0!	#DIV/0!	0	0	0	0	0	0	0	0	0	0	0	0	0	0	0	0	1.13019	1.16037	1.52309	1.27971	0	1.06284	1.10588	1.25257	0	0	0	0	0	0	0	0
Nonanoic acid methyl ester	111	32.1474				#DIV/0!	0.334282	#DIV/0!	0.334282	#DIV/0!	0.184767	0	0	0	0	0	0	0	0	0	0	0.0267357	0	0	0	0	0	0	0	0	0	0	0.00895866	0	0	0	0	0.102808	0	0	0	0	0.0454985
Sedoheptulose	191	32.2128				2.51813	0.000583531	2.44307	0.000237255	2.65169	4.2766e-07	0.339945	0.447663	0.411594	0.386465	0.456509	0.670184	0.493279	0.740592	1.43263	0.755007	0.895886	1.62193	1.01919	1.98245	1.50439	0.725656	1.03957	0.769429	1.89953	1.51334	1.29024	0.883275	1.37652	0.869028	0.982873	1.36172	1.68819	1.36346	1.05058	1.28291	1.29854	1.43589
guanosine-5'-monophosphate	169	32.2887				#DIV/0!	#DIV/0!	#DIV/0!	#DIV/0!	#DIV/0!	0.020685	0	0	0	0	0	0	0	0	0	0	0	0	0	0	0	0	0	0	0	0	0	0	0	0	0	0	0.941467	0.792252	0	0	0.66735	0.78616
beta-Mannosylglycerate 1	191	32.4339				1.34032	0.0192775	2.37142	1.97615e-06	2.00497	4.85272e-06	2.60556	2.02962	1.85599	2.13893	1.7486	2.82435	2.18888	2.11915	3.50717	3.03321	2.97759	2.67202	2.12996	2.20725	4.29949	2.64369	4.09709	4.83796	5.3971	4.47283	7.40907	5.24666	5.59527	4.47005	3.81971	5.42972	3.7301	3.96058	5.00607	4.34609	5.39877	3.41806
trehalose-6-phosphate	299	32.4821				#DIV/0!	#DIV/0!	#DIV/0!	#DIV/0!	#DIV/0!	0.0292814	0	0	0	0	0	0	0	0	0	0	0	0	0	0	0	0	0	0	0	0	0	0	0	0	0	0.0933421	0.50253	0.11266	0	0.14632	0.0951735	0.578166
Sedoheptulose	191	33.3137				0.464783	0.159562	0.460624	0.142889	0.51162	0.135296	0.466201	0.347342	0.376871	0.359982	0	0.586067	0.344702	0.276449	0	0.48293	0	0	0	0	0.798763	0	0	0.650763	0.619459	0	0	0	0	0	0.431172	0.58204	0	0	0	0.39764	0	0
maltotriose 1	204	33.9608		1.13	1.12	#DIV/0!	1.31705e-11	#DIV/0!	5.45074e-17	#DIV/0!	9.16806e-16	0	0	0	0	0	0	0	0	6.26279	6.22536	5.13805	5.46574	4.46344	6.14226	7.05453	5.19833	11.7217	11.7467	10.8207	10.7493	12.6121	11.7784	11.0011	10.8065	8.48917	8.04073	7.89964	8.22941	9.73943	8.84931	8.4249	7.98043
Adenosine 5-monophosphate	230	34.4172				6.11723	0.067204	14.8224	2.65192e-05	17.3296	3.13656e-11	0	0.435836	0	0	0	0	0.12887	0.466257	0	0	0.78482	1.969	1.59927	0	0	1.95355	2.37176	2.16498	1.97704	2.23668	0	2.5078	2.14924	1.87381	2.13524	2.11543	2.4659	2.13103	2.68692	1.97632	1.99165	2.36369
maltotriose 1	205	34.4285				0	4.51545e-10	0	4.51545e-10	0	4.51545e-10	0.392763	0.437233	0.225333	0.424042	0.453095	0.451276	0.395033	0.38149	0	0	0	0	0	0	0	0	0	0	0	0	0	0	0	0	0	0	0	0	0	0	0	0
maltotriose 1	204	35.6561			1.37	#DIV/0!	2.01742e-11	#DIV/0!	3.0122e-18	#DIV/0!	3.71952e-16	0	0	0	0	0	0	0	0	11.4271	9.70625	7.61157	8.7856	7.95086	9.89544	8.86691	7.55222	20.3823	21.3607	21.17	21.1743	23.4949	20.5749	20.5751	21.9627	16.7408	16.7895	16.0268	14.7263	18.0863	17.0468	16.768	15.035
3-Phenyllactic acid	132	35.7911				8.00746	0.140634	2.46848	0.583435	0	0.267543	0	0	0	0.122908	0	0	0.0175582	0	0.174758	0	0	0.40117	0	0.548848	0	0	0	0	0	0	0	0	0.346737	0	0	0	0	0	0	0	0	0
3-Phenyllactic acid	193	35.7911				2.58492	0.00427082	2.22879	7.53413e-08	1.50582	0.00094338	7.99182	4.52042	4.30959	5.33712	3.79793	8.22191	5.55086	4.67724	25.2529	10.9396	9.69695	15.414	8.61691	25.4643	10.5337	8.86977	11.5496	13.3172	12.942	11.1178	12.3322	11.5265	13.5196	12.6688	9.73497	7.83068	8.31014	8.66058	7.43059	9.62996	7.72834	7.54335
9-Phenanthrol	69	35.8086				3.46148	0.0443783	1.51615	0.3333	1.5833	0.194935	2.17918	2.08171	0	2.42382	0	2.23041	1.51579	1.69541	11.6192	0	4.13146	6.5944	3.42969	12.2705	0	3.92979	3.37361	2.66113	4.13151	4.531	0	0	0	3.68813	2.38902	0	3.80083	3.60036	3.27451	2.66609	0	3.46882
maltotriose 1	204	35.9287	1.24	1.58	1.32	80.9373	1.77343e-09	160.946	7.60748e-15	70.9358	1.31728e-13	0	1.46548	0	0	0	0	0.209354	0	19.9451	19.9673	13.6123	13.7139	14.2112	20.3928	20.2752	13.4385	36.1016	32.295	33.2535	30.1153	37.8143	35.7194	30.402	33.857	14.7888	15.3328	15.2871	12.7549	17.5707	14.615	14.8881	13.568
Ergosterol	69	36.0978	1.43	1.02		3.69208	0.0145526	1.81198	0.0114467	1.19854	0.589224	13.3697	13.0811	14.9259	21.651	18.1248	12.8155	15.7051	15.9674	124.091	40.7004	30.5339	47.3293	22.6593	128.358	39.739	30.4635	29.2453	12.1935	29.5579	36.9764	48.5297	29.0541	12.0504	30.0511	9.18995	0	31.6486	34.2709	37.2338	9.7305	0	28.5107
Methyl-beta-D-galactopyranoside	204	36.1769				15.5857	0.00195676	25.7355	1.81663e-11	11.5683	6.65613e-09	0.478429	0	0.476713	0	0	0.619985	0.225018	0	4.97936	4.50436	4.45476	0	4.0933	0	6.98561	3.03914	4.89792	6.22989	5.19105	5.51975	7.27076	5.13578	5.91408	6.16845	2.86746	3.05841	2.02953	1.84235	3.04317	2.78608	2.90516	2.2924
phytosphingosine 2	204	36.7286				361.387	6.53949e-05	458.938	1.55584e-05	43.2277	0.000762489	0	0	0	0	0	0.122213	0.017459	0	7.12922	10.4028	4.38965	3.22657	2.75419	7.75729	10.7918	4.02422	11.2865	9.96975	7.22448	0	9.32921	9.70116	9.35874	7.23105	1.06823	0.942824	0.8234	1.22523	0	1.13055	0.84747	0
conduritol b epoxide 1	221	36.7454				#DIV/0!	#DIV/0!	#DIV/0!	0.153882	#DIV/0!	#DIV/0!	0	0	0	0	0	0	0	0	0	0	0	0	0	0	0	0	0	0	0.0680429	0	0	0	0	0.0904134	0	0	0	0	0	0	0	0
benzoic acid	211	36.8016				#DIV/0!	0.334282	#DIV/0!	0.334282	#DIV/0!	0.00846323	0	0	0	0	0	0	0	0	0	0	0	0	0.317324	0	0	0	0.502007	0	0	0	0	0	0	0	0.379231	0	0.645827	0.695436	0	0.309473	0	0.686079
Ergosterol	141	37.148				#DIV/0!	#DIV/0!	#DIV/0!	0.00951427	#DIV/0!	0.00214414	0	0	0	0	0	0	0	0	0	0	0	0	0	0	0	0	1.32962	0.500006	0.977717	0	0	0	0.634583	1.069	0.971783	0	2.43661	2.09437	1.69735	0.826684	0	1.79867
D-erythro-sphingosine 1	204	37.5564				0	0.00583678	0.079556	0.0117701	0	0.00583678	0.646919	0	0.600737	0	0.70514	0.595699	0.364071	0	0	0	0	0	0	0	0	0	0.231712	0	0	0	0	0	0	0	0	0	0	0	0	0	0	0
alpha-Ecdysone 5	69	37.8648				#DIV/0!	0.150706	#DIV/0!	0.0288455	#DIV/0!	0.169506	0	0	0	0	0	0	0	0	0	0	1.11258	0	0	0	0	1.31872	0	0.948449	0	1.34998	0	0.999448	0.538304	0	0	0	0	1.09961	0	0.605253	0	0
glycerol	119	39.0833				2.50021	0.00271981	2.76023	1.80933e-08	1.70212	0.000513124	3.34077	1.73764	1.8257	1.96876	1.79401	3.45511	2.28049	1.84147	9.62782	4.09454	3.77793	5.69866	3.90599	9.849	4.69614	3.96367	6.11221	6.93447	6.79953	4.86578	6.42461	5.81839	6.92761	6.47491	4.64062	3.04032	3.93741	4.74546	3.5053	4.48194	2.84845	3.85387
